# Supplementary material for: Northern expansion is not compensating for southern declines in North American boreal forests
Source: Nat Commun. 2023 Jun 8;14:3373. doi: 10.1038/s41467-023-39092-2 (PMC10250320; doi:10.1038/s41467-023-39092-2)
Supplement: Supplementary file 4 — Supplementary data 1 [file 41467_2023_39092_MOESM4_ESM.xlsx]

## Sheet: Data table
x	y	lat	lon	ecozone	trend.yp	sig.yp	distance	GLC	dist_type3	dist_year	fireyear	firearea	harvestyear	harvestarea	meantc	elev	temp	meanpre	tchange0019	pchange0019	tchange8019	pchange8019	reltrend
-16956.7	8537.02	60.775	-152.325	Alaska	-0.0985435	0.833735	-1.5	Unknown forest	Disturbed <1985/Undisturbed	NA	NA	0	NA	NA	32.1378	145	0.494887	1712.83	0.0731232	8.37827	0.0619958	-1.52182	-0.306628
-16956.7	8548.41	60.825	-152.325	Alaska	0.354239	0.575637	-1.475	Unknown forest	Disturbed <1985/Undisturbed	NA	NA	0	NA	NA	27.1022	124	0.494887	1712.83	0.0731232	8.37827	0.0619958	-1.52182	1.30705
-16956.7	8559.81	60.875	-152.325	Alaska	-0.0156055	0.888706	-1.45	Shrubs	Disturbed <1985/Undisturbed	NA	NA	0	NA	NA	8.43549	588	-0.973083	1743.91	0.0659499	8.62889	0.0606402	-1.18234	-0.184998
-16956.7	8640.18	61.225	-152.325	Alaska	-0.145698	0.293917	-1.275	Non-woody	Disturbed <1985/Undisturbed	NA	NA	0	NA	NA	14.6539	524	-3.192	1764.59	0.0653517	10.3995	0.0559686	-1.43024	-0.994266
-16956.7	8791.84	61.875	-152.325	Alaska	0.0835645	0.441488	-0.966667	Non-woody	Disturbed <1985/Undisturbed	NA	NA	0	NA	NA	4.62172	1043	-2.41167	1284.03	0.0754494	8.97031	0.063109	0.125304	1.80808
-16956.7	8803.64	61.925	-152.325	Alaska	0.0882141	0.293917	-0.95	Non-woody	Disturbed <1985/Undisturbed	NA	NA	0	NA	NA	4.48477	890	-2.41167	1284.03	0.0754494	8.97031	0.063109	0.125304	1.96697
-16956.7	8815.46	61.975	-152.325	Alaska	0.243577	0.293917	-0.933333	Needleleaf forest	Disturbed <1985/Undisturbed	NA	NA	0	NA	NA	30.6064	379	-2.41167	1284.03	0.0754494	8.97031	0.063109	0.125304	0.795836
-16956.7	8827.3	62.025	-152.325	Alaska	0.120956	0.207857	-0.916667	Non-woody	Disturbed <1985/Undisturbed	NA	NA	0	NA	NA	10.5291	859	-2.41167	1284.03	0.0754494	8.97031	0.063109	0.125304	1.14878
-16956.7	8839.16	62.075	-152.325	Alaska	0.115946	0.401103	-0.9	Non-woody	Disturbed <1985/Undisturbed	NA	NA	0	NA	NA	6.93855	876	-2.41167	1284.03	0.0754494	8.97031	0.063109	0.125304	1.67104
-16956.7	8851.03	62.125	-152.325	Alaska	-0.0336299	0.528865	-0.883333	Shrubs	Disturbed <1985/Undisturbed	NA	NA	0	NA	NA	5.1427	881	-2.33862	1311.33	0.076919	7.9598	0.0629987	-1.65192	-0.653934
-16956.7	8862.93	62.175	-152.325	Alaska	0.00506265	0.888706	-0.866667	Non-woody	Disturbed <1985/Undisturbed	NA	NA	0	NA	NA	11.4436	706	-2.33862	1311.33	0.076919	7.9598	0.0629987	-1.65192	0.0442399
-16956.7	8874.85	62.225	-152.325	Alaska	-0.0903835	0.674612	-0.85	Shrubs	Disturbed <1985/Undisturbed	NA	NA	0	NA	NA	19.2588	471	-2.33862	1311.33	0.076919	7.9598	0.0629987	-1.65192	-0.469309
-16956.7	8886.78	62.275	-152.325	Alaska	-0.00473485	0.888706	-0.833333	Shrubs	Disturbed <1985/Undisturbed	NA	NA	0	NA	NA	6.26792	931	-2.33862	1311.33	0.076919	7.9598	0.0629987	-1.65192	-0.075541
-16956.7	8898.74	62.325	-152.325	Alaska	0.0375125	0.674612	-0.816667	Non-woody	Disturbed <1985/Undisturbed	NA	NA	0	NA	NA	4.81169	897	-2.33862	1311.33	0.076919	7.9598	0.0629987	-1.65192	0.779612
-16956.7	8922.71	62.425	-152.325	Alaska	-0.455659	0.401103	-0.783333	Shrubs	Disturbed <1985/Undisturbed	NA	NA	0	NA	NA	15.5986	545	-3.9024	1306.74	0.0748668	10.2164	0.0480307	0.232998	-2.92115
-16956.7	8934.73	62.475	-152.325	Alaska	0.0339273	1	-0.766667	Non-woody	Disturbed <1985/Undisturbed	NA	NA	0	NA	NA	13.2461	566	-3.9024	1306.74	0.0748668	10.2164	0.0480307	0.232998	0.25613
-16956.7	9007.26	62.775	-152.325	Alaska	0.193818	0.779566	-0.666667	Non-woody	Disturbed <1985/Undisturbed	NA	NA	0	NA	NA	18.7515	711	-3.95929	1048.5	0.0718569	8.69753	0.0484713	0.840525	1.03361
-16956.7	9019.42	62.825	-152.325	Alaska	0.0712834	0.441488	-0.65	Needleleaf forest	Disturbed <1985/Undisturbed	NA	NA	0	NA	NA	29.4822	706	-3.95929	1048.5	0.0718569	8.69753	0.0484713	0.840525	0.241784
-16956.7	9031.6	62.875	-152.325	Alaska	-0.0896752	0.161686	-0.633333	Shrubs	Disturbed <1985/Undisturbed	NA	NA	0	NA	NA	5.7645	897	-2.81141	821.796	0.0863871	4.79552	0.0529529	0.362906	-1.55565
-16956.7	9043.8	62.925	-152.325	Alaska	0.202301	0.262911	-0.616667	Shrubs	Disturbed <1985/Undisturbed	NA	NA	0	NA	NA	10.8727	677	-2.81141	821.796	0.0863871	4.79552	0.0529529	0.362906	1.86063
-16956.7	9056.02	62.975	-152.325	Alaska	0.304203	0.0802429	-0.6	Unknown forest	Disturbed <1985/Undisturbed	NA	NA	0	NA	NA	18.7573	619	-2.81141	821.796	0.0863871	4.79552	0.0529529	0.362906	1.62179
-16956.7	9068.26	63.025	-152.325	Alaska	0.160006	0.624277	-0.583333	Needleleaf forest	Disturbed <1985/Undisturbed	NA	NA	0	NA	NA	21.5194	562	-2.81141	821.796	0.0863871	4.79552	0.0529529	0.362906	0.743545
-16956.7	9080.53	63.075	-152.325	Alaska	0.368695	0.401103	-0.566667	Unknown forest	Disturbed <1985/Undisturbed	NA	NA	0	NA	NA	23.1778	515	-2.81141	821.796	0.0863871	4.79552	0.0529529	0.362906	1.59072
-16956.7	9092.81	63.125	-152.325	Alaska	0.41857	0.0588622	-0.55	Non-woody	Disturbed <1985/Undisturbed	NA	NA	0	NA	NA	17.3625	489	-1.55123	744.107	0.0906711	5.4978	0.060675	0.712746	2.41076
-16956.7	9105.12	63.175	-152.325	Alaska	0.068287	0.944217	-0.533333	Unknown forest	Disturbed <1985/Undisturbed	NA	NA	0	NA	NA	24.1946	471	-1.55123	744.107	0.0906711	5.4978	0.060675	0.712746	0.282241
-16956.7	9117.45	63.225	-152.325	Alaska	0.00144371	0.726447	-0.516667	Unknown forest	Disturbed <1985/Undisturbed	NA	NA	0	NA	NA	26.8582	468	-1.55123	744.107	0.0906711	5.4978	0.060675	0.712746	0.00537533
-16956.7	9129.8	63.275	-152.325	Alaska	-0.275031	0.183699	-0.5	Needleleaf forest	Disturbed <1985/Undisturbed	NA	NA	0	NA	NA	35.9933	402	-1.55123	744.107	0.0906711	5.4978	0.060675	0.712746	-0.764118
-16956.7	9142.17	63.325	-152.325	Alaska	0.00133027	1	-0.483333	Unknown forest	Disturbed <1985/Undisturbed	NA	NA	0	NA	NA	29.0839	363	-1.55123	744.107	0.0906711	5.4978	0.060675	0.712746	0.00457389
-16956.7	9154.56	63.375	-152.325	Alaska	-0.0435665	0.888706	-0.466667	Needleleaf forest	Disturbed <1985/Undisturbed	NA	NA	0	NA	NA	32.9025	336	-1.86115	668.116	0.0956101	5.33705	0.0622769	0.206085	-0.132411
-16956.7	9166.97	63.425	-152.325	Alaska	-0.537008	0.0096274	-0.45	Needleleaf forest	Fire 2000-2019	2005	2005	37.93	NA	NA	30.6411	316	-1.86115	668.116	0.0956101	5.33705	0.0622769	0.206085	-1.75257
-16956.7	9179.41	63.475	-152.325	Alaska	-0.798428	0.00100671	-0.433333	Shrubs	Fire 2000-2019	2005	2005	58.14	NA	NA	26.9787	302	-1.86115	668.116	0.0956101	5.33705	0.0622769	0.206085	-2.95947
-16956.7	9191.87	63.525	-152.325	Alaska	-0.619291	0.00329498	-0.416667	Shrubs	Fire 2000-2019	2005	2005	49.31	NA	NA	27.6849	287	-1.86115	668.116	0.0956101	5.33705	0.0622769	0.206085	-2.23692
-16956.7	9204.35	63.575	-152.325	Alaska	-0.622432	0.00163998	-0.4	Shrubs	Fire 2000-2019	2005	2005	60.6	NA	NA	23.9623	278	-1.86115	668.116	0.0956101	5.33705	0.0622769	0.206085	-2.59754
-16956.7	9216.85	63.625	-152.325	Alaska	-0.0209458	0.944217	-0.383333	Shrubs	Fire 2000-2019	2005	2005	67.77	NA	NA	16.7091	263	-2.00879	524.839	0.0955905	6.13142	0.0609434	0.0348028	-0.125355
-16956.7	9229.37	63.675	-152.325	Alaska	0.34328	0.141726	-0.366667	Shrubs	Fire 2000-2019	2009	2009	36.48	NA	NA	17.0279	249	-2.00879	524.839	0.0955905	6.13142	0.0609434	0.0348028	2.01598
-16956.7	9241.92	63.725	-152.325	Alaska	0.236914	0.0358051	-0.35	Unknown forest	Fire 2000-2019	2009	2009	2.54	NA	NA	23.0669	220	-2.00879	524.839	0.0955905	6.13142	0.0609434	0.0348028	1.02707
-16956.7	9254.48	63.775	-152.325	Alaska	-0.117487	0.327286	-0.333333	Needleleaf forest	Fire 2000-2019	2015	2015	9.74	NA	NA	32.3223	212	-2.00879	524.839	0.0955905	6.13142	0.0609434	0.0348028	-0.363486
-16956.7	9267.08	63.825	-152.325	Alaska	0.0738638	0.575637	-0.316667	Unknown forest	Fire 2000-2019	2015	2015	39.05	NA	NA	27.9631	202	-2.00879	524.839	0.0955905	6.13142	0.0609434	0.0348028	0.264147
-16956.7	9279.69	63.875	-152.325	Alaska	-0.128066	0.888706	-0.3	Unknown forest	Disturbed <1985/Undisturbed	NA	NA	0	NA	NA	34.161	219	-1.89837	457.922	0.0929873	4.99216	0.0582231	-0.0639477	-0.374889
-16956.7	9292.32	63.925	-152.325	Alaska	0.342401	0.000274181	-0.283333	Unknown forest	Disturbed <1985/Undisturbed	NA	NA	0	NA	NA	20.5708	271	-1.89837	457.922	0.0929873	4.99216	0.0582231	-0.0639477	1.6645
-16956.7	9304.98	63.975	-152.325	Alaska	-0.20625	0.944217	-0.266667	Unknown forest	Fire 2000-2019	2002	2002	25.45	NA	NA	22.5452	270	-1.89837	457.922	0.0929873	4.99216	0.0582231	-0.0639477	-0.914828
-16956.7	9317.66	64.025	-152.325	Alaska	-0.268249	0.726447	-0.25	Unknown forest	Fire 2000-2019	2002	2002	30.53	NA	NA	24.0628	252	-1.89837	457.922	0.0929873	4.99216	0.0582231	-0.0639477	-1.11479
-16956.7	9330.36	64.075	-152.325	Alaska	-0.260161	0.726447	-0.233333	Needleleaf forest	Fire 2000-2019	2002	2002	37.71	NA	NA	34.218	325	-1.89837	457.922	0.0929873	4.99216	0.0582231	-0.0639477	-0.760306
-16956.7	9343.09	64.125	-152.325	Alaska	-0.465085	1	-0.216667	Shrubs	Fire 2000-2019	2002	2002	48.39	NA	NA	23.8941	349	-2.80474	492.816	0.0971437	4.82875	0.0572791	-0.233678	-1.94644
-16956.7	9355.84	64.175	-152.325	Alaska	0.0532519	0.441488	-0.2	Shrubs	Fire 2000-2019	2002	2002	57.57	NA	NA	15.898	626	-2.80474	492.816	0.0971437	4.82875	0.0572791	-0.233678	0.334959
-16956.7	9368.61	64.225	-152.325	Alaska	0.267574	0.107543	-0.183333	Needleleaf forest	Disturbed <1985/Undisturbed	NA	NA	0	NA	NA	31.6636	375	-2.80474	492.816	0.0971437	4.82875	0.0572791	-0.233678	0.845052
-16956.7	9381.41	64.275	-152.325	Alaska	0.149724	0.484107	-0.166667	Needleleaf forest	Fire 2000-2019	2019	2019	23.61	NA	NA	37.8912	302	-2.80474	492.816	0.0971437	4.82875	0.0572791	-0.233678	0.395141
-16956.7	9394.23	64.325	-152.325	Alaska	-0.344783	0.0358051	-0.15	Needleleaf forest	Fire 2000-2019	2019	2019	68.19	NA	NA	43.0701	262	-2.80474	492.816	0.0971437	4.82875	0.0572791	-0.233678	-0.800515
-16956.7	9407.07	64.375	-152.325	Alaska	-1.27997	4.94257e-05	-0.133333	Needleleaf forest	Fire 2000-2019	2009	2009	41.47	NA	NA	49.9995	372	-2.93103	503.313	0.0998421	5.80874	0.058646	-0.133394	-2.55997
-16956.7	9419.93	64.425	-152.325	Alaska	-1.99824	2.75798e-06	-0.116667	Unknown forest	Fire 2000-2019	2009	2009	80.11	NA	NA	36.3435	449	-2.93103	503.313	0.0998421	5.80874	0.058646	-0.133394	-5.49821
-16956.7	9432.82	64.475	-152.325	Alaska	-1.30065	0.0358051	-0.1	Unknown forest	Fire 2000-2019	2005	2005	88.99	NA	NA	27.112	391	-2.93103	503.313	0.0998421	5.80874	0.058646	-0.133394	-4.79732
-16956.7	9445.74	64.525	-152.325	Alaska	-1.22758	0.0802429	-0.0833333	Shrubs	Fire 2000-2019	2005	2005	86.57	NA	NA	27.4852	392	-2.93103	503.313	0.0998421	5.80874	0.058646	-0.133394	-4.46632
-16956.7	9458.67	64.575	-152.325	Alaska	-0.194044	0.441488	-0.0666667	Unknown forest	Fire 2000-2019	2005	2005	49.74	NA	NA	21.803	547	-2.93103	503.313	0.0998421	5.80874	0.058646	-0.133394	-0.889989
-16956.7	9471.63	64.625	-152.325	Alaska	0.365418	0.141726	-0.05	Unknown forest	Fire 2000-2019	2011	2011	21.92	NA	NA	24.6551	234	-2.77762	470.934	0.101563	5.6138	0.0580304	-0.169083	1.48212
-16956.7	9484.62	64.675	-152.325	Alaska	-0.144075	0.624277	-0.0333333	Shrubs	Fire 2000-2019	2011	2011	28.69	NA	NA	25.6294	167	-2.77762	470.934	0.101563	5.6138	0.0580304	-0.169083	-0.56215
-16956.7	9497.62	64.725	-152.325	Alaska	-0.142678	0.726447	-0.0166667	Needleleaf forest	Fire 2000-2019	2015	2015	27.04	NA	NA	28.9555	162	-2.77762	470.934	0.101563	5.6138	0.0580304	-0.169083	-0.49275
-16956.7	9510.66	64.775	-152.325	Alaska	-0.782341	0.0209409	-1e-15	Needleleaf forest	Fire 2000-2019	2015	2015	84.74	NA	NA	33.4928	203	-2.77762	470.934	0.101563	5.6138	0.0580304	-0.169083	-2.33585
-16956.7	9523.71	64.825	-152.325	Alaska	-1.07925	0.484107	0.0166667	Shrubs	Fire 2000-2019	2003	2003	90.85	NA	NA	28.2087	243	-2.77762	470.934	0.101563	5.6138	0.0580304	-0.169083	-3.82594
-16956.7	9536.79	64.875	-152.325	Alaska	-1.32611	0.161686	0.0333333	Shrubs	Fire 2000-2019	2005	2005	78.52	NA	NA	34.5169	257	-2.66274	429.01	0.0935979	5.27472	0.0545314	-0.146649	-3.84191
-16956.7	9549.9	64.925	-152.325	Alaska	-0.429192	0.0500903	0.05	Needleleaf forest	Fire 2000-2019	2005	2005	18.35	NA	NA	56.4053	216	-2.66274	429.01	0.0935979	5.27472	0.0545314	-0.146649	-0.760908
-16956.7	9563.03	64.975	-152.325	Alaska	-0.00623163	0.779566	0.0666667	Needleleaf forest	Fire 2000-2019	2005	2005	1.37	NA	NA	64.1546	175	-2.66274	429.01	0.0935979	5.27472	0.0545314	-0.146649	-0.00971346
-16956.7	9576.18	65.025	-152.325	Alaska	-0.0705051	0.944217	0.0833333	Needleleaf forest	Disturbed <1985/Undisturbed	NA	NA	0	NA	NA	55.2084	119	-2.66274	429.01	0.0935979	5.27472	0.0545314	-0.146649	-0.127707
-16956.7	9589.36	65.075	-152.325	Alaska	-0.264199	0.207857	0.1	Needleleaf forest	Fire 2000-2019	2000	2000	15.2	NA	NA	36.076	75	-2.66274	429.01	0.0935979	5.27472	0.0545314	-0.146649	-0.732339
-16956.7	9602.57	65.125	-152.325	Alaska	0.0564467	0.888706	0.116667	Needleleaf forest	Disturbed <1985/Undisturbed	NA	NA	0	NA	NA	33.3202	67	-3.42751	440.795	0.0901952	5.39001	0.0560109	-0.264746	0.169407
-16956.7	9615.8	65.175	-152.325	Alaska	-1.42471	0.00329498	0.133333	Needleleaf forest	Fire 2000-2019	2015	2015	47.43	NA	NA	47.409	120	-3.42751	440.795	0.0901952	5.39001	0.0560109	-0.264746	-3.00515
-16956.7	9629.05	65.225	-152.325	Alaska	-0.964672	0.0041201	0.15	Needleleaf forest	Fire 2000-2019	2015	2015	62.18	NA	NA	46.0612	164	-3.42751	440.795	0.0901952	5.39001	0.0560109	-0.264746	-2.09433
-16956.7	9642.33	65.275	-152.325	Alaska	-0.3074	0.107543	0.166667	Needleleaf forest	Fire 2000-2019	2015	2015	60.82	NA	NA	41.9871	383	-3.42751	440.795	0.0901952	5.39001	0.0560109	-0.264746	-0.732131
-16956.7	9655.63	65.325	-152.325	Alaska	-0.134923	0.441488	0.183333	Needleleaf forest	Fire 2000-2019	2015	2015	36.84	NA	NA	39.1696	370	-3.42751	440.795	0.0901952	5.39001	0.0560109	-0.264746	-0.344457
-16956.7	9668.96	65.375	-152.325	Alaska	-0.385091	0.0688733	0.2	Needleleaf forest	Fire 2000-2019	2015	2015	47.35	NA	NA	40.4091	255	-4.2523	473.453	0.0909501	4.92852	0.0545098	-0.851332	-0.952981
-16956.7	9682.32	65.425	-152.325	Alaska	0.171228	0.0424417	0.216667	Needleleaf forest	Fire 2000-2019	2015	2015	33.09	NA	NA	24.3013	139	-4.2523	473.453	0.0909501	4.92852	0.0545098	-0.851332	0.704605
-16956.7	9695.7	65.475	-152.325	Alaska	0.118368	0.726447	0.233333	Mixed forest	Fire 2000-2019	2004	2004	7.71	NA	NA	35.0533	219	-4.2523	473.453	0.0909501	4.92852	0.0545098	-0.851332	0.337679
-16956.7	9709.1	65.525	-152.325	Alaska	-0.526618	0.944217	0.25	Shrubs	Fire 2000-2019	2004	2004	40.52	NA	NA	20.2173	262	-4.2523	473.453	0.0909501	4.92852	0.0545098	-0.851332	-2.60479
-16956.7	9722.54	65.575	-152.325	Alaska	-0.138927	1	0.266667	Shrubs	Fire 2000-2019	2004	2004	33.86	NA	NA	16.1745	188	-4.2523	473.453	0.0909501	4.92852	0.0545098	-0.851332	-0.858924
-16956.7	9735.99	65.625	-152.325	Alaska	0.102604	0.528865	0.283333	Non-woody	Fire 2000-2019	2004	2004	38.68	NA	NA	11.1321	188	-4.66518	458.923	0.0918937	3.63818	0.0569025	-0.888828	0.921695
-16956.7	9749.48	65.675	-152.325	Alaska	-0.0475798	0.674612	0.3	Non-woody	Fire 2000-2019	2004	2004	52.02	NA	NA	9.13207	219	-4.66518	458.923	0.0918937	3.63818	0.0569025	-0.888828	-0.521019
-16956.7	9762.99	65.725	-152.325	Alaska	-0.610235	0.0688733	0.316667	Shrubs	Fire 2000-2019	2004	2004	77.68	NA	NA	13.2989	334	-4.66518	458.923	0.0918937	3.63818	0.0569025	-0.888828	-4.58862
-16956.7	9776.53	65.775	-152.325	Alaska	0.185093	0.0358051	0.333333	Shrubs	Fire 2000-2019	2004	2004	40.82	NA	NA	8.41641	502	-4.66518	458.923	0.0918937	3.63818	0.0569025	-0.888828	2.19919
-16956.7	9790.09	65.825	-152.325	Alaska	0.0584491	0.528865	0.35	Shrubs	Disturbed <1985/Undisturbed	NA	NA	0	NA	NA	3.64835	649	-4.66518	458.923	0.0918937	3.63818	0.0569025	-0.888828	1.60207
-16956.7	9803.68	65.875	-152.325	Alaska	0.259115	0.0251509	0.366667	Shrubs	Disturbed <1985/Undisturbed	NA	NA	0	NA	NA	7.11146	541	-4.8187	482.888	0.0909753	2.49872	0.056748	-1.05021	3.64362
-16956.7	9817.29	65.925	-152.325	Alaska	0.42296	0.0588622	0.383333	Shrubs	Disturbed <1985/Undisturbed	NA	NA	0	NA	NA	13.9168	374	-4.8187	482.888	0.0909753	2.49872	0.056748	-1.05021	3.0392
-16956.7	9830.94	65.975	-152.325	Alaska	0.500955	0.0026232	0.4	Unknown forest	Disturbed <1985/Undisturbed	NA	NA	0	NA	NA	30.5807	346	-4.8187	482.888	0.0909753	2.49872	0.056748	-1.05021	1.63814
-16956.7	9844.6	66.025	-152.325	Alaska	0.473592	0.0424417	0.416667	Mixed forest	Disturbed <1985/Undisturbed	NA	NA	0	NA	NA	38.0327	407	-4.8187	482.888	0.0909753	2.49872	0.056748	-1.05021	1.24522
-16956.7	9858.3	66.075	-152.325	Alaska	0.391549	0.0500903	0.433333	Needleleaf forest	Disturbed <1985/Undisturbed	NA	NA	0	NA	NA	38.251	262	-4.8187	482.888	0.0909753	2.49872	0.056748	-1.05021	1.02363
-16956.7	9872.02	66.125	-152.325	Alaska	0.422993	0.0358051	0.45	Needleleaf forest	Fire 2000-2019	2005	2005	0.65	NA	NA	39.2076	283	-4.33743	461.727	0.0955795	2.8394	0.058104	-0.889622	1.07886
-16956.7	9885.77	66.175	-152.325	Alaska	-0.162161	0.484107	0.466667	Shrubs	Fire 2000-2019	2005	2005	27.91	NA	NA	28.3366	201	-4.33743	461.727	0.0955795	2.8394	0.058104	-0.889622	-0.572267
-16956.7	9899.55	66.225	-152.325	Alaska	0.0171894	1	0.483333	Shrubs	Fire 2000-2019	2005	2005	40.76	NA	NA	15.0137	177	-4.33743	461.727	0.0955795	2.8394	0.058104	-0.889622	0.114492
-16956.7	9913.36	66.275	-152.325	Alaska	-0.114362	0.575637	0.5	Shrubs	Fire 2000-2019	2005	2005	27.14	NA	NA	21.4956	173	-4.33743	461.727	0.0955795	2.8394	0.058104	-0.889622	-0.532026
-16956.7	9927.19	66.325	-152.325	Alaska	-0.0198371	1	0.516667	Unknown forest	Fire 2000-2019	2005	2005	5.17	NA	NA	30.8734	167	-4.33743	461.727	0.0955795	2.8394	0.058104	-0.889622	-0.0642531
-16956.7	9941.05	66.375	-152.325	Alaska	0.296217	0.141726	0.533333	Shrubs	Disturbed <1985/Undisturbed	NA	NA	0	NA	NA	30.2276	206	-4.36205	447.902	0.0855228	4.13743	0.0584046	-0.858873	0.979953
-16956.7	9954.94	66.425	-152.325	Alaska	0.198274	0.141726	0.55	Shrubs	Disturbed <1985/Undisturbed	NA	NA	0	NA	NA	29.4887	203	-4.36205	447.902	0.0855228	4.13743	0.0584046	-0.858873	0.672372
-16956.7	9968.85	66.475	-152.325	Alaska	0.241128	0.0930921	0.566667	Shrubs	Disturbed <1985/Undisturbed	NA	NA	0	NA	NA	20.5689	166	-4.36205	447.902	0.0855228	4.13743	0.0584046	-0.858873	1.1723
-16956.7	9982.8	66.525	-152.325	Alaska	0.435979	0.00100672	0.583333	Shrubs	Fire 1985-1999	1991	1991	30.85	NA	NA	21.3603	147	-4.36205	447.902	0.0855228	4.13743	0.0584046	-0.858873	2.04107
-16956.7	9996.77	66.575	-152.325	Alaska	0.870691	0.000118852	0.6	Shrubs	Fire 1985-1999	1991	1991	81.46	NA	NA	15.4247	152	-4.36205	447.902	0.0855228	4.13743	0.0584046	-0.858873	5.64477
-16956.7	10010.8	66.625	-152.325	Alaska	0.808333	0.00412011	0.616667	Unknown forest	Fire 1985-1999	1991	1991	57.74	NA	NA	33.6189	270	-5.46172	598.157	0.0869263	4.8637	0.0614109	-1.3874	2.4044
-16956.7	10024.8	66.675	-152.325	Alaska	0.921524	0.00329494	0.633333	Unknown forest	Fire 1985-1999	1991	1991	82.46	NA	NA	26.4256	321	-5.46172	598.157	0.0869263	4.8637	0.0614109	-1.3874	3.48724
-16956.7	10038.9	66.725	-152.325	Alaska	0.763306	0.00100672	0.65	Shrubs	Fire 1985-1999	1991	1991	65.82	NA	NA	20.9269	212	-5.46172	598.157	0.0869263	4.8637	0.0614109	-1.3874	3.64749
-16956.7	10052.9	66.775	-152.325	Alaska	0.408155	0.00163996	0.666667	Shrubs	Fire 1985-1999	1991	1991	19.23	NA	NA	20.813	236	-5.46172	598.157	0.0869263	4.8637	0.0614109	-1.3874	1.96106
-16956.7	10067.1	66.825	-152.325	Alaska	0.6736	0.000208497	0.683333	Shrubs	Disturbed <1985/Undisturbed	NA	NA	0	NA	NA	18.0895	273	-5.46172	598.157	0.0869263	4.8637	0.0614109	-1.3874	3.72371
-16956.7	10081.2	66.875	-152.325	Alaska	0.691638	0.00207889	0.7	Unknown forest	Disturbed <1985/Undisturbed	NA	NA	0	NA	NA	30.0501	387	-5.97002	569.391	0.0934786	4.97503	0.0620136	-0.565731	2.30162
-16956.7	10095.4	66.925	-152.325	Alaska	0.548611	0.00329494	0.716667	Unknown forest	Disturbed <1985/Undisturbed	NA	NA	0	NA	NA	32.7828	454	-5.97002	569.391	0.0934786	4.97503	0.0620136	-0.565731	1.67347
-16956.7	10109.6	66.975	-152.325	Alaska	0.357241	0.00962734	0.733333	Needleleaf forest	Disturbed <1985/Undisturbed	NA	NA	0	NA	NA	31.0797	439	-5.97002	569.391	0.0934786	4.97503	0.0620136	-0.565731	1.14943
-16956.7	10123.8	67.025	-152.325	Alaska	0.511361	0.0300747	0.75	Needleleaf forest	Disturbed <1985/Undisturbed	NA	NA	0	NA	NA	26.208	489	-5.97002	569.391	0.0934786	4.97503	0.0620136	-0.565731	1.95116
-16956.7	10138.1	67.075	-152.325	Alaska	0.173949	0.293917	0.766667	Unknown forest	Disturbed <1985/Undisturbed	NA	NA	0	NA	NA	29.0319	465	-5.97002	569.391	0.0934786	4.97503	0.0620136	-0.565731	0.599163
-16956.7	10152.3	67.125	-152.325	Alaska	0.0378393	0.888706	0.783333	Shrubs	Fire 2000-2019	2016	2016	50.13	NA	NA	17.6063	631	-8.22258	651.634	0.100945	5.44114	0.0632921	-0.91821	0.21492
-16956.7	10166.7	67.175	-152.325	Alaska	0.712324	0.00329494	0.8	Unknown forest	Disturbed <1985/Undisturbed	NA	NA	0	NA	NA	20.497	593	-8.22258	651.634	0.100945	5.44114	0.0632921	-0.91821	3.47527
-16956.7	10181	67.225	-152.325	Alaska	0.696542	0.0026232	0.816667	Unknown forest	Disturbed <1985/Undisturbed	NA	NA	0	NA	NA	19.0538	522	-8.22258	651.634	0.100945	5.44114	0.0632921	-0.91821	3.65566
-16956.7	10195.4	67.275	-152.325	Alaska	0.391524	0.00512862	0.833333	Shrubs	Disturbed <1985/Undisturbed	NA	NA	0	NA	NA	9.45547	837	-8.22258	651.634	0.100945	5.44114	0.0632921	-0.91821	4.14071
-16956.7	10209.8	67.325	-152.325	Alaska	0.335212	0.123715	0.85	Unknown forest	Disturbed <1985/Undisturbed	NA	NA	0	NA	NA	10.3904	683	-8.22258	651.634	0.100945	5.44114	0.0632921	-0.91821	3.22616
-16956.7	10224.2	67.375	-152.325	Alaska	0.170794	0.262911	0.866667	Non-woody	Disturbed <1985/Undisturbed	NA	NA	0	NA	NA	5.78049	726	-9.02707	593.823	0.105435	5.24432	0.0691521	-0.842143	2.95466
-16956.7	10238.7	67.425	-152.325	Alaska	0.0244509	0.327286	0.883333	Non-woody	Disturbed <1985/Undisturbed	NA	NA	0	NA	NA	1.35899	1087	-9.02707	593.823	0.105435	5.24432	0.0691521	-0.842143	1.79919
-16956.7	10253.2	67.475	-152.325	Alaska	0.045986	0.0358051	0.9	Non-woody	Disturbed <1985/Undisturbed	NA	NA	0	NA	NA	1.70628	1013	-9.02707	593.823	0.105435	5.24432	0.0691521	-0.842143	2.6951
-16956.7	10267.7	67.525	-152.325	Alaska	0.209971	0.0688733	0.916667	Shrubs	Disturbed <1985/Undisturbed	NA	NA	0	NA	NA	4.2627	839	-9.02707	593.823	0.105435	5.24432	0.0691521	-0.842143	4.92579
-16956.7	10282.3	67.575	-152.325	Alaska	0.226488	0.0209409	0.933333	Non-woody	Disturbed <1985/Undisturbed	NA	NA	0	NA	NA	6.41927	701	-9.02707	593.823	0.105435	5.24432	0.0691521	-0.842143	3.52825
-16956.7	10296.9	67.625	-152.325	Alaska	0.335536	0.0688733	0.95	Shrubs	Disturbed <1985/Undisturbed	NA	NA	0	NA	NA	10.432	534	-9.5791	551.27	0.105422	4.26791	0.0700578	0.00194531	3.21641
-16956.7	10311.5	67.675	-152.325	Alaska	0.42604	0.161686	0.966667	Unknown forest	Disturbed <1985/Undisturbed	NA	NA	0	NA	NA	13.0106	488	-9.5791	551.27	0.105422	4.26791	0.0700578	0.00194531	3.27456
-16956.7	10326.2	67.725	-152.325	Alaska	0.260186	0.441488	0.983333	Shrubs	Disturbed <1985/Undisturbed	NA	NA	0	NA	NA	6.25696	789	-9.5791	551.27	0.105422	4.26791	0.0700578	0.00194531	4.15835
-16956.7	10340.9	67.775	-152.325	Alaska	0.280827	0.0930921	1	Shrubs	Disturbed <1985/Undisturbed	NA	NA	0	NA	NA	6.19905	738	-9.5791	551.27	0.105422	4.26791	0.0700578	0.00194531	4.53017
-16956.7	10355.6	67.825	-152.325	Alaska	0.303883	0.183699	1.025	Shrubs	Disturbed <1985/Undisturbed	NA	NA	0	NA	NA	8.21326	502	-9.5791	551.27	0.105422	4.26791	0.0700578	0.00194531	3.69991
-16956.7	10370.3	67.875	-152.325	Alaska	0.139777	0.36302	1.05	Non-woody	Disturbed <1985/Undisturbed	NA	NA	0	NA	NA	4.50165	873	-9.8723	515.272	0.115984	4.49886	0.067271	0.743452	3.10503
-16956.7	10385.1	67.925	-152.325	Alaska	0.0862227	0.183699	1.075	Non-woody	Disturbed <1985/Undisturbed	NA	NA	0	NA	NA	2.26076	943	-9.8723	515.272	0.115984	4.49886	0.067271	0.743452	3.81388
-16956.7	10399.9	67.975	-152.325	Alaska	0.0569447	0.401103	1.1	Non-woody	Disturbed <1985/Undisturbed	NA	NA	0	NA	NA	1.72883	852	-9.8723	515.272	0.115984	4.49886	0.067271	0.743452	3.29383
-16956.7	10414.8	68.025	-152.325	Alaska	0.0340352	0.624277	1.125	Non-woody	Disturbed <1985/Undisturbed	NA	NA	0	NA	NA	1.29559	868	-9.8723	515.272	0.115984	4.49886	0.067271	0.743452	2.62701
-16956.7	10429.6	68.075	-152.325	Alaska	0.0543774	0.36302	1.15	Non-woody	Disturbed <1985/Undisturbed	NA	NA	0	NA	NA	1.14125	1311	-9.8723	515.272	0.115984	4.49886	0.067271	0.743452	4.76475
-16956.7	10444.5	68.125	-152.325	Alaska	0.0155417	0.528865	1.175	Non-woody	Disturbed <1985/Undisturbed	NA	NA	0	NA	NA	0.761723	1240	-9.80365	524.193	0.129404	5.79771	0.0672183	1.98109	2.04034
-16956.7	10459.5	68.175	-152.325	Alaska	0.0282743	0.00783956	1.2	Non-woody	Disturbed <1985/Undisturbed	NA	NA	0	NA	NA	0.610354	1052	-9.80365	524.193	0.129404	5.79771	0.0672183	1.98109	4.63245
-16956.7	10489.5	68.275	-152.325	Alaska	0	1	1.25	Non-woody	Disturbed <1985/Undisturbed	NA	NA	0	NA	NA	0.321624	1232	-9.80365	524.193	0.129404	5.79771	0.0672183	1.98109	0
-16956.7	10504.5	68.325	-152.325	Alaska	0.00192901	1	1.275	Non-woody	Disturbed <1985/Undisturbed	NA	NA	0	NA	NA	0.737066	866	-9.80365	524.193	0.129404	5.79771	0.0672183	1.98109	0.261715
-16956.7	10519.6	68.375	-152.325	Alaska	0.012868	0.00783956	1.3	Non-woody	Disturbed <1985/Undisturbed	NA	NA	0	NA	NA	0.419332	736	-9.42369	541.894	0.150461	6.31157	0.076748	2.48538	3.06869
-16956.7	10534.7	68.425	-152.325	Alaska	0.00570437	0.888706	1.325	Non-woody	Disturbed <1985/Undisturbed	NA	NA	0	NA	NA	0.662153	748	-9.42369	541.894	0.150461	6.31157	0.076748	2.48538	0.861488
-16956.7	10549.8	68.475	-152.325	Alaska	0.0204355	0.401103	1.35	Non-woody	Disturbed <1985/Undisturbed	NA	NA	0	NA	NA	0.509201	661	-9.42369	541.894	0.150461	6.31157	0.076748	2.48538	4.01324
-16956.7	10565	68.525	-152.325	Alaska	0.0165311	0.575637	1.375	Non-woody	Disturbed <1985/Undisturbed	NA	NA	0	NA	NA	0.495486	598	-9.42369	541.894	0.150461	6.31157	0.076748	2.48538	3.33635
-16956.7	10580.2	68.575	-152.325	Alaska	0.00806568	0.624277	1.4	Non-woody	Disturbed <1985/Undisturbed	NA	NA	0	NA	NA	0.458073	542	-9.42369	541.894	0.150461	6.31157	0.076748	2.48538	1.76079
-16956.7	10595.4	68.625	-152.325	Alaska	0.00892857	0.36302	1.425	Non-woody	Disturbed <1985/Undisturbed	NA	NA	0	NA	NA	0.406337	468	-10.066	443.051	0.171968	3.24198	0.0897394	1.99523	2.19733
-16956.7	10610.7	68.675	-152.325	Alaska	0.0093626	0.441488	1.45	Non-woody	Disturbed <1985/Undisturbed	NA	NA	0	NA	NA	0.602083	411	-10.066	443.051	0.171968	3.24198	0.0897394	1.99523	1.55503
-16956.7	10626	68.725	-152.325	Alaska	0.0199653	0.624277	1.475	Non-woody	Disturbed <1985/Undisturbed	NA	NA	0	NA	NA	0.72526	388	-10.066	443.051	0.171968	3.24198	0.0897394	1.99523	2.75284
-16956.7	10641.4	68.775	-152.325	Alaska	0.00367884	0.944217	1.5	Non-woody	Disturbed <1985/Undisturbed	NA	NA	0	NA	NA	0.320124	483	-10.066	443.051	0.171968	3.24198	0.0897394	1.99523	1.14919
-16611.7	8446.53	60.375	-149.225	Alaska	-0.217847	0.528865	-1.5	Non-woody	Disturbed <1985/Undisturbed	NA	NA	0	NA	NA	11.1706	847	-1.14952	2777.63	0.0806521	-0.334981	0.0636652	-1.1325	-1.95017
-16611.7	8457.78	60.425	-149.225	Alaska	0.0508662	0.674612	-1.475	Non-woody	Disturbed <1985/Undisturbed	NA	NA	0	NA	NA	3.40245	1086	-1.14952	2777.63	0.0806521	-0.334981	0.0636652	-1.1325	1.49499
-16611.7	8469.04	60.475	-149.225	Alaska	-0.0512742	0.944217	-1.45	Non-woody	Disturbed <1985/Undisturbed	NA	NA	0	NA	NA	10.6337	664	-1.14952	2777.63	0.0806521	-0.334981	0.0636652	-1.1325	-0.482185
-16611.7	8480.33	60.525	-149.225	Alaska	0.0425627	0.779566	-1.425	Non-woody	Disturbed <1985/Undisturbed	NA	NA	0	NA	NA	12.9771	824	-1.14952	2777.63	0.0806521	-0.334981	0.0636652	-1.1325	0.327983
-16611.7	8491.63	60.575	-149.225	Alaska	0.0180505	0.888706	-1.4	Shrubs	Disturbed <1985/Undisturbed	NA	NA	0	NA	NA	14.1218	633	-1.14952	2777.63	0.0806521	-0.334981	0.0636652	-1.1325	0.127821
-16611.7	8502.95	60.625	-149.225	Alaska	0.245905	0.779566	-1.375	Shrubs	Disturbed <1985/Undisturbed	NA	NA	0	NA	NA	11.1281	694	-0.0508589	2563.65	0.0812474	0.705655	0.0642867	-2.19537	2.20976
-16611.7	8514.29	60.675	-149.225	Alaska	0.148213	0.833735	-1.35	Needleleaf forest	Disturbed <1985/Undisturbed	NA	NA	0	NA	NA	25.5226	492	-0.0508589	2563.65	0.0812474	0.705655	0.0642867	-2.19537	0.580711
-16611.7	8525.64	60.725	-149.225	Alaska	0.182942	0.575637	-1.325	Non-woody	Disturbed <1985/Undisturbed	NA	NA	0	NA	NA	13.4822	691	-0.0508589	2563.65	0.0812474	0.705655	0.0642867	-2.19537	1.35691
-16611.7	8537.02	60.775	-149.225	Alaska	0.318821	0.575637	-1.3	Shrubs	Disturbed <1985/Undisturbed	NA	NA	0	NA	NA	15.9155	429	-0.0508589	2563.65	0.0812474	0.705655	0.0642867	-2.19537	2.00321
-16611.7	8548.41	60.825	-149.225	Alaska	-0.169406	0.674612	-1.275	Shrubs	Disturbed <1985/Undisturbed	NA	NA	0	NA	NA	12.3123	541	-0.0508589	2563.65	0.0812474	0.705655	0.0642867	-2.19537	-1.37591
-16611.7	8559.81	60.875	-149.225	Alaska	-0.0796627	0.833735	-1.25	Non-woody	Disturbed <1985/Undisturbed	NA	NA	0	NA	NA	18.1128	493	-1.51398	2076.33	0.0827386	4.46549	0.0607377	-1.05169	-0.439815
-16611.7	8582.69	60.975	-149.225	Alaska	0.0292183	1	-1.2	Non-woody	Disturbed <1985/Undisturbed	NA	NA	0	NA	NA	7.37191	822	-1.51398	2076.33	0.0827386	4.46549	0.0607377	-1.05169	0.396346
-16611.7	8594.15	61.025	-149.225	Alaska	0.0825702	0.833735	-1.175	Non-woody	Disturbed <1985/Undisturbed	NA	NA	0	NA	NA	6.11104	964	-1.51398	2076.33	0.0827386	4.46549	0.0607377	-1.05169	1.35116
-16611.7	8605.63	61.075	-149.225	Alaska	0.035991	0.779566	-1.15	Non-woody	Disturbed <1985/Undisturbed	NA	NA	0	NA	NA	4.38099	1091	-1.51398	2076.33	0.0827386	4.46549	0.0607377	-1.05169	0.821526
-16611.7	8617.13	61.125	-149.225	Alaska	0.0303008	0.888706	-1.125	Non-woody	Disturbed <1985/Undisturbed	NA	NA	0	NA	NA	2.32458	1429	-1.48802	1805.06	0.0831311	3.17345	0.0611399	-0.276725	1.30349
-16611.7	8628.65	61.175	-149.225	Alaska	0.0376365	0.833735	-1.1	Non-woody	Disturbed <1985/Undisturbed	NA	NA	0	NA	NA	16.161	795	-1.48802	1805.06	0.0831311	3.17345	0.0611399	-0.276725	0.232885
-16611.7	8640.18	61.225	-149.225	Alaska	0.225477	0.575637	-1.075	Non-woody	Disturbed <1985/Undisturbed	NA	NA	0	NA	NA	12.1234	931	-1.48802	1805.06	0.0831311	3.17345	0.0611399	-0.276725	1.85985
-16611.7	8651.73	61.275	-149.225	Alaska	0.0663862	0.528865	-1.05	Non-woody	Disturbed <1985/Undisturbed	NA	NA	0	NA	NA	4.93549	1319	-1.48802	1805.06	0.0831311	3.17345	0.0611399	-0.276725	1.34508
-16611.7	8663.31	61.325	-149.225	Alaska	0.105679	0.528865	-1.025	Non-woody	Disturbed <1985/Undisturbed	NA	NA	0	NA	NA	9.93627	1017	-1.48802	1805.06	0.0831311	3.17345	0.0611399	-0.276725	1.06356
-16611.7	8674.9	61.375	-149.225	Alaska	-0.105368	0.207857	-1	Non-woody	Disturbed <1985/Undisturbed	NA	NA	0	NA	NA	12.1446	1084	-0.10051	1088.07	0.0926608	3.79303	0.0690489	-1.30804	-0.867611
-16611.7	8686.51	61.425	-149.225	Alaska	-0.104493	0.262911	-0.984	Needleleaf forest	Disturbed <1985/Undisturbed	NA	NA	0	NA	NA	43.3149	482	-0.10051	1088.07	0.0926608	3.79303	0.0690489	-1.30804	-0.241241
-16611.7	8698.14	61.475	-149.225	Alaska	-0.478529	0.0500903	-0.968	Needleleaf forest	Disturbed <1985/Undisturbed	NA	NA	0	NA	NA	42.8463	186	-0.10051	1088.07	0.0926608	3.79303	0.0690489	-1.30804	-1.11685
-16611.7	8709.78	61.525	-149.225	Alaska	-0.357973	0.888706	-0.952	Unknown forest	Disturbed <1985/Undisturbed	NA	NA	0	NA	NA	32.9222	8	-0.10051	1088.07	0.0926608	3.79303	0.0690489	-1.30804	-1.08733
-16611.7	8721.45	61.575	-149.225	Alaska	-0.149027	0.183699	-0.936	Unknown forest	Disturbed <1985/Undisturbed	NA	NA	0	NA	NA	45.996	64	-0.10051	1088.07	0.0926608	3.79303	0.0690489	-1.30804	-0.324
-16611.7	8733.13	61.625	-149.225	Alaska	-0.34765	0.123715	-0.92	Unknown forest	Disturbed <1985/Undisturbed	NA	NA	0	NA	NA	37.1974	130	-0.374327	990.355	0.103539	1.83921	0.0620149	-2.54267	-0.934609
-16611.7	8744.84	61.675	-149.225	Alaska	-0.358318	0.234239	-0.904	Mixed forest	Disturbed <1985/Undisturbed	NA	NA	0	NA	NA	46.9008	215	-0.374327	990.355	0.103539	1.83921	0.0620149	-2.54267	-0.763991
-16611.7	8756.56	61.725	-149.225	Alaska	-0.341864	0.0930921	-0.888	Unknown forest	Disturbed <1985/Undisturbed	NA	NA	0	NA	NA	29.1044	498	-0.374327	990.355	0.103539	1.83921	0.0620149	-2.54267	-1.17461
-16611.7	8768.3	61.775	-149.225	Alaska	-0.0449712	0.401103	-0.872	Shrubs	Disturbed <1985/Undisturbed	NA	NA	0	NA	NA	10.9761	827	-0.374327	990.355	0.103539	1.83921	0.0620149	-2.54267	-0.40972
-16611.7	8780.06	61.825	-149.225	Alaska	-0.0123635	0.888706	-0.856	Non-woody	Disturbed <1985/Undisturbed	NA	NA	0	NA	NA	4.18617	1231	-0.374327	990.355	0.103539	1.83921	0.0620149	-2.54267	-0.295341
-16611.7	8791.84	61.875	-149.225	Alaska	0.0160223	1	-0.84	Non-woody	Disturbed <1985/Undisturbed	NA	NA	0	NA	NA	1.93683	1437	-3.78994	1214.77	0.109409	7.49677	0.0535655	0.707731	0.827241
-16611.7	8803.64	61.925	-149.225	Alaska	-0.0424988	0.207857	-0.824	Non-woody	Disturbed <1985/Undisturbed	NA	NA	0	NA	NA	7.194	1253	-3.78994	1214.77	0.109409	7.49677	0.0535655	0.707731	-0.590754
-16611.7	8815.46	61.975	-149.225	Alaska	-0.133932	0.234239	-0.808	Non-woody	Disturbed <1985/Undisturbed	NA	NA	0	NA	NA	25.5397	765	-3.78994	1214.77	0.109409	7.49677	0.0535655	0.707731	-0.524407
-16611.7	8827.3	62.025	-149.225	Alaska	0.0379968	0.944217	-0.792	Non-woody	Disturbed <1985/Undisturbed	NA	NA	0	NA	NA	7.3907	1132	-3.78994	1214.77	0.109409	7.49677	0.0535655	0.707731	0.514116
-16611.7	8839.16	62.075	-149.225	Alaska	0.0503008	0.726447	-0.776	Non-woody	Disturbed <1985/Undisturbed	NA	NA	0	NA	NA	3	1269	-3.78994	1214.77	0.109409	7.49677	0.0535655	0.707731	1.67669
-16611.7	8862.93	62.175	-149.225	Alaska	0.0478131	0.726447	-0.744	Non-woody	Disturbed <1985/Undisturbed	NA	NA	0	NA	NA	2.53116	1458	-3.9546	1003.03	0.0973684	4.97775	0.0565073	0.865867	1.88898
-16611.7	8874.85	62.225	-149.225	Alaska	0.0726044	1	-0.728	Non-woody	Disturbed <1985/Undisturbed	NA	NA	0	NA	NA	16.2418	1055	-3.9546	1003.03	0.0973684	4.97775	0.0565073	0.865867	0.447022
-16611.7	8886.78	62.275	-149.225	Alaska	0.00969758	0.888706	-0.712	Non-woody	Disturbed <1985/Undisturbed	NA	NA	0	NA	NA	15.6602	921	-3.9546	1003.03	0.0973684	4.97775	0.0565073	0.865867	0.0619249
-16611.7	8898.74	62.325	-149.225	Alaska	-0.24541	0.0358051	-0.696	Non-woody	Disturbed <1985/Undisturbed	NA	NA	0	NA	NA	16.0997	1088	-3.9546	1003.03	0.0973684	4.97775	0.0565073	0.865867	-1.52432
-16611.7	8910.72	62.375	-149.225	Alaska	0.0297224	0.779566	-0.68	Non-woody	Disturbed <1985/Undisturbed	NA	NA	0	NA	NA	12.8209	959	-3.50935	1036.05	0.10297	6.32253	0.0604031	-0.0649655	0.231828
-16611.7	8922.71	62.425	-149.225	Alaska	0.0656179	0.484107	-0.664	Non-woody	Disturbed <1985/Undisturbed	NA	NA	0	NA	NA	2.85532	1302	-3.50935	1036.05	0.10297	6.32253	0.0604031	-0.0649655	2.29809
-16611.7	8934.73	62.475	-149.225	Alaska	0.00162357	0.726447	-0.648	Non-woody	Disturbed <1985/Undisturbed	NA	NA	0	NA	NA	10.6467	952	-3.50935	1036.05	0.10297	6.32253	0.0604031	-0.0649655	0.0152495
-16611.7	8946.77	62.525	-149.225	Alaska	-0.220725	0.262911	-0.632	Needleleaf forest	Disturbed <1985/Undisturbed	NA	NA	0	NA	NA	34.9463	600	-3.50935	1036.05	0.10297	6.32253	0.0604031	-0.0649655	-0.631612
-16611.7	8958.82	62.575	-149.225	Alaska	-0.0228659	0.674612	-0.616	Non-woody	Disturbed <1985/Undisturbed	NA	NA	0	NA	NA	20.6227	743	-3.50935	1036.05	0.10297	6.32253	0.0604031	-0.0649655	-0.110877
-16611.7	8970.9	62.625	-149.225	Alaska	-0.043218	0.674612	-0.6	Non-woody	Disturbed <1985/Undisturbed	NA	NA	0	NA	NA	7.45785	964	-3.27722	863.108	0.0873212	7.06348	0.0597259	-1.62168	-0.579496
-16611.7	8983	62.675	-149.225	Alaska	0.0514182	0.107543	-0.584	Non-woody	Disturbed <1985/Undisturbed	NA	NA	0	NA	NA	3.83212	983	-3.27722	863.108	0.0873212	7.06348	0.0597259	-1.62168	1.34177
-16611.7	8995.12	62.725	-149.225	Alaska	0.0207605	0.327286	-0.568	Non-woody	Disturbed <1985/Undisturbed	NA	NA	0	NA	NA	3.27806	1135	-3.27722	863.108	0.0873212	7.06348	0.0597259	-1.62168	0.633316
-16611.7	9007.26	62.775	-149.225	Alaska	-0.0597222	0.833735	-0.552	Non-woody	Disturbed <1985/Undisturbed	NA	NA	0	NA	NA	18.8498	820	-3.27722	863.108	0.0873212	7.06348	0.0597259	-1.62168	-0.316832
-16611.7	9019.42	62.825	-149.225	Alaska	-0.180793	0.234239	-0.536	Unknown forest	Disturbed <1985/Undisturbed	NA	NA	0	NA	NA	32.1567	612	-3.27722	863.108	0.0873212	7.06348	0.0597259	-1.62168	-0.562226
-16611.7	9031.6	62.875	-149.225	Alaska	-0.0471676	0.441488	-0.52	Non-woody	Disturbed <1985/Undisturbed	NA	NA	0	NA	NA	17.2058	784	-4.90012	785.144	0.0894842	6.56913	0.0540726	-1.08241	-0.274137
-16611.7	9043.8	62.925	-149.225	Alaska	-0.0692785	0.779566	-0.504	Non-woody	Disturbed <1985/Undisturbed	NA	NA	0	NA	NA	17.3614	795	-4.90012	785.144	0.0894842	6.56913	0.0540726	-1.08241	-0.399038
-16611.7	9056.02	62.975	-149.225	Alaska	0.0210564	1	-0.488	Non-woody	Disturbed <1985/Undisturbed	NA	NA	0	NA	NA	2.53394	1189	-4.90012	785.144	0.0894842	6.56913	0.0540726	-1.08241	0.830974
-16611.7	9068.26	63.025	-149.225	Alaska	0.048819	0.575637	-0.472	Non-woody	Disturbed <1985/Undisturbed	NA	NA	0	NA	NA	3.51996	1110	-4.90012	785.144	0.0894842	6.56913	0.0540726	-1.08241	1.38692
-16611.7	9080.53	63.075	-149.225	Alaska	0.0491714	0.484107	-0.456	Non-woody	Disturbed <1985/Undisturbed	NA	NA	0	NA	NA	2.6325	1160	-4.90012	785.144	0.0894842	6.56913	0.0540726	-1.08241	1.86786
-16611.7	9092.81	63.125	-149.225	Alaska	0.0570991	0.944217	-0.44	Non-woody	Disturbed <1985/Undisturbed	NA	NA	0	NA	NA	2.69459	1282	-6.30137	723.345	0.0881843	4.02102	0.0504425	0.136631	2.11903
-16611.7	9105.12	63.175	-149.225	Alaska	0.0581175	0.207857	-0.424	Non-woody	Disturbed <1985/Undisturbed	NA	NA	0	NA	NA	6.03683	1092	-6.30137	723.345	0.0881843	4.02102	0.0504425	0.136631	0.962715
-16611.7	9117.45	63.225	-149.225	Alaska	0.129495	0.161686	-0.408	Shrubs	Disturbed <1985/Undisturbed	NA	NA	0	NA	NA	9.68483	794	-6.30137	723.345	0.0881843	4.02102	0.0504425	0.136631	1.33709
-16611.7	9129.8	63.275	-149.225	Alaska	0.15993	0.161686	-0.392	Non-woody	Disturbed <1985/Undisturbed	NA	NA	0	NA	NA	14.3672	710	-6.30137	723.345	0.0881843	4.02102	0.0504425	0.136631	1.11317
-16611.7	9142.17	63.325	-149.225	Alaska	0.148596	0.293917	-0.376	Non-woody	Disturbed <1985/Undisturbed	NA	NA	0	NA	NA	11.2625	775	-6.30137	723.345	0.0881843	4.02102	0.0504425	0.136631	1.31938
-16611.7	9154.56	63.375	-149.225	Alaska	0.0669138	0.575637	-0.36	Non-woody	Disturbed <1985/Undisturbed	NA	NA	0	NA	NA	2.78093	1194	-5.79954	623.466	0.0850651	2.80584	0.0494363	0.0673131	2.40617
-16611.7	9166.97	63.425	-149.225	Alaska	0.0221959	0.888706	-0.344	Non-woody	Disturbed <1985/Undisturbed	NA	NA	0	NA	NA	2.28187	1177	-5.79954	623.466	0.0850651	2.80584	0.0494363	0.0673131	0.972705
-16611.7	9204.35	63.575	-149.225	Alaska	0.0571894	1	-0.296	Non-woody	Disturbed <1985/Undisturbed	NA	NA	0	NA	NA	2.78028	1375	-5.79954	623.466	0.0850651	2.80584	0.0494363	0.0673131	2.05697
-16611.7	9216.85	63.625	-149.225	Alaska	-0.0180682	0.293917	-0.28	Non-woody	Disturbed <1985/Undisturbed	NA	NA	0	NA	NA	6.17785	1091	-4.43873	592.801	0.0834326	2.51033	0.0493839	-0.233957	-0.292468
-16611.7	9229.37	63.675	-149.225	Alaska	-0.155395	0.107543	-0.264	Non-woody	Disturbed <1985/Undisturbed	NA	NA	0	NA	NA	11.5787	1015	-4.43873	592.801	0.0834326	2.51033	0.0493839	-0.233957	-1.34208
-16611.7	9241.92	63.725	-149.225	Alaska	0.054303	0.944217	-0.248	Non-woody	Disturbed <1985/Undisturbed	NA	NA	0	NA	NA	9.546	1021	-4.43873	592.801	0.0834326	2.51033	0.0493839	-0.233957	0.568856
-16611.7	9254.48	63.775	-149.225	Alaska	0.0208553	0.944217	-0.232	Non-woody	Disturbed <1985/Undisturbed	NA	NA	0	NA	NA	5.21978	1165	-4.43873	592.801	0.0834326	2.51033	0.0493839	-0.233957	0.399543
-16611.7	9267.08	63.825	-149.225	Alaska	0.0266204	0.484107	-0.216	Shrubs	Disturbed <1985/Undisturbed	NA	NA	0	NA	NA	10.3033	892	-4.43873	592.801	0.0834326	2.51033	0.0493839	-0.233957	0.258367
-16611.7	9279.69	63.875	-149.225	Alaska	-0.00437634	0.674612	-0.2	Non-woody	Disturbed <1985/Undisturbed	NA	NA	0	NA	NA	10.0368	688	-3.01754	598.617	0.0857338	0.934497	0.0542725	-0.914859	-0.0436029
-16611.7	9292.32	63.925	-149.225	Alaska	0.409795	0.0588622	-0.184	Unknown forest	Fire 1985-1999	1987	1987	13.5	NA	NA	17.6693	736	-3.01754	598.617	0.0857338	0.934497	0.0542725	-0.914859	2.31925
-16611.7	9304.98	63.975	-149.225	Alaska	0.0750735	1	-0.168	Unknown forest	Fire 1985-1999	1987	1987	4.69	NA	NA	21.6349	803	-3.01754	598.617	0.0857338	0.934497	0.0542725	-0.914859	0.347002
-16611.7	9317.66	64.025	-149.225	Alaska	0.18235	0.293917	-0.152	Unknown forest	Disturbed <1985/Undisturbed	NA	NA	0	NA	NA	33.947	500	-3.01754	598.617	0.0857338	0.934497	0.0542725	-0.914859	0.537159
-16611.7	9330.36	64.075	-149.225	Alaska	0.0977023	0.262911	-0.136	Needleleaf forest	Disturbed <1985/Undisturbed	NA	NA	0	NA	NA	33.9922	325	-3.01754	598.617	0.0857338	0.934497	0.0542725	-0.914859	0.287425
-16611.7	9343.09	64.125	-149.225	Alaska	0.130757	0.107543	-0.12	Needleleaf forest	Disturbed <1985/Undisturbed	NA	NA	0	NA	NA	35.9132	274	-1.95676	465.451	0.0895387	2.15412	0.0609083	-1.40892	0.364091
-16611.7	9355.84	64.175	-149.225	Alaska	-0.0204282	0.575637	-0.104	Needleleaf forest	Disturbed <1985/Undisturbed	NA	NA	0	NA	NA	53.8062	330	-1.95676	465.451	0.0895387	2.15412	0.0609083	-1.40892	-0.0379663
-16611.7	9368.61	64.225	-149.225	Alaska	0.00179036	0.674612	-0.088	Needleleaf forest	Disturbed <1985/Undisturbed	NA	NA	0	NA	NA	46.7037	225	-1.95676	465.451	0.0895387	2.15412	0.0609083	-1.40892	0.00383345
-16611.7	9381.41	64.275	-149.225	Alaska	-0.169054	0.833735	-0.072	Needleleaf forest	Disturbed <1985/Undisturbed	NA	NA	0	NA	NA	40.6674	190	-1.95676	465.451	0.0895387	2.15412	0.0609083	-1.40892	-0.415699
-16611.7	9394.23	64.325	-149.225	Alaska	0.181757	0.00783956	-0.056	Needleleaf forest	Disturbed <1985/Undisturbed	NA	NA	0	NA	NA	36.0853	166	-1.95676	465.451	0.0895387	2.15412	0.0609083	-1.40892	0.503688
-16611.7	9407.07	64.375	-149.225	Alaska	0.0651824	0.575637	-0.04	Needleleaf forest	Disturbed <1985/Undisturbed	NA	NA	0	NA	NA	48.9987	146	-1.49887	400.037	0.084473	4.48035	0.0587507	-1.35607	0.133029
-16611.7	9419.93	64.425	-149.225	Alaska	0.258941	0.107543	-0.024	Needleleaf forest	Disturbed <1985/Undisturbed	NA	NA	0	NA	NA	44.0406	132	-1.49887	400.037	0.084473	4.48035	0.0587507	-1.35607	0.587959
-16611.7	9432.82	64.475	-149.225	Alaska	0.011528	0.944217	-0.008	Needleleaf forest	Disturbed <1985/Undisturbed	NA	NA	0	NA	NA	46.4776	121	-1.49887	400.037	0.084473	4.48035	0.0587507	-1.35607	0.0248034
-16611.7	9445.74	64.525	-149.225	Alaska	-0.0779948	0.327286	0.008	Needleleaf forest	Fire 2000-2019	2009	2009	0.38	NA	NA	56.5359	114	-1.49887	400.037	0.084473	4.48035	0.0587507	-1.35607	-0.137956
-16611.7	9458.67	64.575	-149.225	Alaska	-0.215772	0.575637	0.024	Unknown forest	Fire 2000-2019	2009	2009	8.9	NA	NA	38.476	114	-1.49887	400.037	0.084473	4.48035	0.0587507	-1.35607	-0.560797
-16611.7	9471.63	64.625	-149.225	Alaska	-1.014	0.000467783	0.04	Needleleaf forest	Fire 2000-2019	2009	2009	45.17	NA	NA	38.0436	110	-1.30349	384.987	0.0834342	5.79656	0.0533358	-0.914981	-2.66537
-16611.7	9484.62	64.675	-149.225	Alaska	-1.04369	0.000783341	0.056	Unknown forest	Fire 2000-2019	2009	2009	42.01	NA	NA	35.9719	107	-1.30349	384.987	0.0834342	5.79656	0.0533358	-0.914981	-2.90139
-16611.7	9497.62	64.725	-149.225	Alaska	-1.42824	0.0041201	0.072	Unknown forest	Fire 2000-2019	2009	2009	52.96	NA	NA	38.4409	107	-1.30349	384.987	0.0834342	5.79656	0.0533358	-0.914981	-3.71541
-16611.7	9510.66	64.775	-149.225	Alaska	-1.14973	0.000358992	0.088	Needleleaf forest	Fire 2000-2019	2009	2009	42.4	NA	NA	39.4518	103	-1.30349	384.987	0.0834342	5.79656	0.0533358	-0.914981	-2.91427
-16611.7	9523.71	64.825	-149.225	Alaska	-0.41704	0.0173588	0.104	Needleleaf forest	Fire 2000-2019	2009	2009	11.77	NA	NA	39.6134	101	-1.30349	384.987	0.0834342	5.79656	0.0533358	-0.914981	-1.05277
-16611.7	9536.79	64.875	-149.225	Alaska	-0.0922173	0.293917	0.12	Needleleaf forest	Fire 2000-2019	2009	2009	1.12	NA	NA	41.7246	102	-1.95302	363.698	0.0826491	5.47314	0.0507118	-0.254615	-0.221014
-16611.7	9549.9	64.925	-149.225	Alaska	0.471105	0.000208497	0.136	Unknown forest	Disturbed <1985/Undisturbed	NA	NA	0	NA	NA	29.6055	100	-1.95302	363.698	0.0826491	5.47314	0.0507118	-0.254615	1.59127
-16611.7	9563.03	64.975	-149.225	Alaska	0.643121	1.43051e-05	0.152	Unknown forest	Disturbed <1985/Undisturbed	NA	NA	0	NA	NA	23.2548	101	-1.95302	363.698	0.0826491	5.47314	0.0507118	-0.254615	2.76554
-16611.7	9576.18	65.025	-149.225	Alaska	0.798549	0.000208497	0.168	Unknown forest	Fire 2000-2019	2004	2004	0.99	NA	NA	19.9661	99	-1.95302	363.698	0.0826491	5.47314	0.0507118	-0.254615	3.99953
-16611.7	9589.36	65.075	-149.225	Alaska	0.746542	4.94719e-05	0.184	Unknown forest	Fire 2000-2019	2004	2004	0.73	NA	NA	19.8836	96	-1.95302	363.698	0.0826491	5.47314	0.0507118	-0.254615	3.75456
-16611.7	9602.57	65.125	-149.225	Alaska	0.565676	1.43051e-05	0.2	Unknown forest	Disturbed <1985/Undisturbed	NA	NA	0	NA	NA	26.401	99	-3.65468	406.302	0.0832205	4.96498	0.0539941	-0.0824356	2.14263
-16611.7	9629.05	65.225	-149.225	Alaska	-0.0648148	0.674612	0.232	Needleleaf forest	Disturbed <1985/Undisturbed	NA	NA	0	NA	NA	58.4088	222	-3.65468	406.302	0.0832205	4.96498	0.0539941	-0.0824356	-0.110968
-16611.7	9642.33	65.275	-149.225	Alaska	0.256163	0.207857	0.248	Needleleaf forest	Disturbed <1985/Undisturbed	NA	NA	0	NA	NA	46.177	376	-3.65468	406.302	0.0832205	4.96498	0.0539941	-0.0824356	0.554742
-16611.7	9655.63	65.325	-149.225	Alaska	0.451606	0.0500903	0.264	Unknown forest	Disturbed <1985/Undisturbed	NA	NA	0	NA	NA	31.261	446	-3.65468	406.302	0.0832205	4.96498	0.0539941	-0.0824356	1.44463
-16611.7	9668.96	65.375	-149.225	Alaska	0.171354	0.0500903	0.28	Shrubs	Disturbed <1985/Undisturbed	NA	NA	0	NA	NA	23.0611	311	-4.74576	419.271	0.0894778	3.60033	0.0564601	-0.319001	0.743044
-16611.7	9682.32	65.425	-149.225	Alaska	0.467187	0.00100672	0.296	Unknown forest	Fire 2000-2019	2004	2004	8.15	NA	NA	24.1662	402	-4.74576	419.271	0.0894778	3.60033	0.0564601	-0.319001	1.93322
-16611.7	9695.7	65.475	-149.225	Alaska	-0.154948	1	0.312	Shrubs	Fire 2000-2019	2004	2004	61.91	NA	NA	19.4516	547	-4.74576	419.271	0.0894778	3.60033	0.0564601	-0.319001	-0.796583
-16611.7	9709.1	65.525	-149.225	Alaska	-0.737558	0.888706	0.328	Shrubs	Fire 2000-2019	2004	2004	82.78	NA	NA	22.3202	322	-4.74576	419.271	0.0894778	3.60033	0.0564601	-0.319001	-3.30444
-16611.7	9722.54	65.575	-149.225	Alaska	-0.580915	0.888706	0.344	Unknown forest	Fire 2000-2019	2003	2003	70.03	NA	NA	26.8546	332	-4.74576	419.271	0.0894778	3.60033	0.0564601	-0.319001	-2.16319
-16611.7	9735.99	65.625	-149.225	Alaska	0.187776	0.726447	0.36	Unknown forest	Fire 1985-1999	1991	1991	64.41	NA	NA	33.1432	325	-4.67574	390.993	0.084296	3.44156	0.0571703	-0.370196	0.56656
-16611.7	9749.48	65.675	-149.225	Alaska	0.177228	0.624277	0.376	Unknown forest	Fire 1985-1999	1991	1991	74.9	NA	NA	22.9143	172	-4.67574	390.993	0.084296	3.44156	0.0571703	-0.370196	0.773438
-16611.7	9762.99	65.725	-149.225	Alaska	-1.14665	0.0802429	0.392	Unknown forest	Fire 2000-2019	2005	2005	55.08	NA	NA	33.0911	283	-4.67574	390.993	0.084296	3.44156	0.0571703	-0.370196	-3.46512
-16611.7	9776.53	65.775	-149.225	Alaska	-0.843378	0.0802429	0.408	Shrubs	Fire 2000-2019	2005	2005	62.47	NA	NA	29.6479	474	-4.67574	390.993	0.084296	3.44156	0.0571703	-0.370196	-2.84464
-16611.7	9790.09	65.825	-149.225	Alaska	-0.123278	0.36302	0.424	Needleleaf forest	Disturbed <1985/Undisturbed	NA	NA	0	NA	NA	46.1429	342	-4.67574	390.993	0.084296	3.44156	0.0571703	-0.370196	-0.267167
-16611.7	9803.68	65.875	-149.225	Alaska	-0.111637	0.726447	0.44	Needleleaf forest	Fire 2000-2019	2015	2015	1.34	NA	NA	51.5854	239	-4.10465	353.261	0.0761685	3.6551	0.0564284	-0.332131	-0.216412
-16611.7	9817.29	65.925	-149.225	Alaska	-0.175412	0.833735	0.456	Needleleaf forest	Fire 2000-2019	2015	2015	3.87	NA	NA	46.1081	136	-4.10465	353.261	0.0761685	3.6551	0.0564284	-0.332131	-0.380436
-16611.7	9830.94	65.975	-149.225	Alaska	-0.00710109	0.674612	0.472	Needleleaf forest	Disturbed <1985/Undisturbed	NA	NA	0	NA	NA	37.1203	92	-4.10465	353.261	0.0761685	3.6551	0.0564284	-0.332131	-0.0191299
-16611.7	9844.6	66.025	-149.225	Alaska	-0.0788645	0.888706	0.488	Needleleaf forest	Disturbed <1985/Undisturbed	NA	NA	0	NA	NA	34.9606	91	-4.10465	353.261	0.0761685	3.6551	0.0564284	-0.332131	-0.225581
-16611.7	9858.3	66.075	-149.225	Alaska	-0.0439607	0.726447	0.504	Unknown forest	Disturbed <1985/Undisturbed	NA	NA	0	NA	NA	29.19	93	-4.10465	353.261	0.0761685	3.6551	0.0564284	-0.332131	-0.150602
-16611.7	9872.02	66.125	-149.225	Alaska	-0.144824	0.484107	0.52	Needleleaf forest	Disturbed <1985/Undisturbed	NA	NA	0	NA	NA	33.7098	94	-3.91931	356.157	0.0722873	3.46998	0.0560673	-0.115006	-0.429621
-16611.7	9885.77	66.175	-149.225	Alaska	-0.110826	0.833735	0.536	Needleleaf forest	Disturbed <1985/Undisturbed	NA	NA	0	NA	NA	31.9136	94	-3.91931	356.157	0.0722873	3.46998	0.0560673	-0.115006	-0.347268
-16611.7	9899.55	66.225	-149.225	Alaska	-0.0501766	0.624277	0.552	Needleleaf forest	Fire 2000-2019	2004	2004	0.76	NA	NA	31.7482	97	-3.91931	356.157	0.0722873	3.46998	0.0560673	-0.115006	-0.158046
-16611.7	9913.36	66.275	-149.225	Alaska	-0.184273	0.674612	0.568	Needleleaf forest	Fire 2000-2019	2004	2004	4.23	NA	NA	35.8385	105	-3.91931	356.157	0.0722873	3.46998	0.0560673	-0.115006	-0.514177
-16611.7	9927.19	66.325	-149.225	Alaska	-0.805545	0.624277	0.584	Shrubs	Fire 2000-2019	2004	2004	18.52	NA	NA	22.9965	113	-3.91931	356.157	0.0722873	3.46998	0.0560673	-0.115006	-3.50291
-16611.7	9941.05	66.375	-149.225	Alaska	-0.686921	0.293917	0.6	Shrubs	Fire 1985-1999	1988	1988	42.44	NA	NA	29.5517	167	-4.53203	393.581	0.0750554	3.32491	0.0555397	0.0044523	-2.32447
-16611.7	9954.94	66.425	-149.225	Alaska	0.780559	0.0026232	0.616	Unknown forest	Fire 1985-1999	1988	1988	86.44	NA	NA	25.5983	230	-4.53203	393.581	0.0750554	3.32491	0.0555397	0.0044523	3.04926
-16611.7	9968.85	66.475	-149.225	Alaska	0.480931	0.0358051	0.632	Needleleaf forest	Fire 1985-1999	1988	1988	44.38	NA	NA	44.1502	373	-4.53203	393.581	0.0750554	3.32491	0.0555397	0.0044523	1.08931
-16611.7	9982.8	66.525	-149.225	Alaska	-0.208365	0.183699	0.648	Needleleaf forest	Fire 2000-2019	2004	2004	37.35	NA	NA	27.5103	439	-4.53203	393.581	0.0750554	3.32491	0.0555397	0.0044523	-0.757406
-16611.7	9996.77	66.575	-149.225	Alaska	-0.56441	0.123715	0.664	Shrubs	Fire 2000-2019	2004	2004	57.28	NA	NA	23.2461	467	-4.53203	393.581	0.0750554	3.32491	0.0555397	0.0044523	-2.42798
-16611.7	10010.8	66.625	-149.225	Alaska	-0.750116	0.234239	0.68	Shrubs	Fire 2000-2019	2004	2004	74.71	NA	NA	21.5253	439	-6.14683	531.866	0.0784836	4.21303	0.0550576	-0.359214	-3.4848
-16611.7	10024.8	66.675	-149.225	Alaska	-0.636671	0.0300747	0.696	Needleleaf forest	Fire 2000-2019	2004	2004	29.91	NA	NA	30.5726	391	-6.14683	531.866	0.0784836	4.21303	0.0550576	-0.359214	-2.08249
-16611.7	10038.9	66.725	-149.225	Alaska	0.327445	0.0424417	0.712	Needleleaf forest	Disturbed <1985/Undisturbed	NA	NA	0	NA	NA	34.1582	571	-6.14683	531.866	0.0784836	4.21303	0.0550576	-0.359214	0.958613
-16611.7	10052.9	66.775	-149.225	Alaska	0.367107	0.0209409	0.728	Shrubs	Disturbed <1985/Undisturbed	NA	NA	0	NA	NA	18.197	703	-6.14683	531.866	0.0784836	4.21303	0.0550576	-0.359214	2.01741
-16611.7	10067.1	66.825	-149.225	Alaska	0.22215	0.528865	0.744	Needleleaf forest	Disturbed <1985/Undisturbed	NA	NA	0	NA	NA	24.522	552	-6.14683	531.866	0.0784836	4.21303	0.0550576	-0.359214	0.905922
-16611.7	10081.2	66.875	-149.225	Alaska	0.0443575	0.401103	0.76	Non-woody	Disturbed <1985/Undisturbed	NA	NA	0	NA	NA	3.00296	916	-7.81659	532.541	0.0853141	4.93394	0.0581673	-0.0532519	1.47713
-16611.7	10095.4	66.925	-149.225	Alaska	0.0618754	0.36302	0.776	Non-woody	Disturbed <1985/Undisturbed	NA	NA	0	NA	NA	1.79136	998	-7.81659	532.541	0.0853141	4.93394	0.0581673	-0.0532519	3.4541
-16611.7	10109.6	66.975	-149.225	Alaska	0.017468	0.441488	0.792	Non-woody	Disturbed <1985/Undisturbed	NA	NA	0	NA	NA	1.57104	976	-7.81659	532.541	0.0853141	4.93394	0.0581673	-0.0532519	1.11187
-16611.7	10123.8	67.025	-149.225	Alaska	0.0324554	0.726447	0.808	Non-woody	Disturbed <1985/Undisturbed	NA	NA	0	NA	NA	1.27496	1236	-7.81659	532.541	0.0853141	4.93394	0.0581673	-0.0532519	2.54561
-16611.7	10138.1	67.075	-149.225	Alaska	0.0413802	0.327286	0.824	Non-woody	Disturbed <1985/Undisturbed	NA	NA	0	NA	NA	1.25838	1210	-7.81659	532.541	0.0853141	4.93394	0.0581673	-0.0532519	3.28838
-16611.7	10152.3	67.125	-149.225	Alaska	0.051135	0.779566	0.84	Non-woody	Disturbed <1985/Undisturbed	NA	NA	0	NA	NA	1.70215	1198	-8.52314	512.789	0.0873907	3.01566	0.0615211	-0.280737	3.00415
-16611.7	10166.7	67.175	-149.225	Alaska	0.149506	0.293917	0.856	Non-woody	Disturbed <1985/Undisturbed	NA	NA	0	NA	NA	5.84687	707	-8.52314	512.789	0.0873907	3.01566	0.0615211	-0.280737	2.55702
-16611.7	10181	67.225	-149.225	Alaska	0.0839014	1	0.872	Unknown forest	Disturbed <1985/Undisturbed	NA	NA	0	NA	NA	12.5489	667	-8.52314	512.789	0.0873907	3.01566	0.0615211	-0.280737	0.668594
-16611.7	10195.4	67.275	-149.225	Alaska	0.0443405	1	0.888	Unknown forest	Disturbed <1985/Undisturbed	NA	NA	0	NA	NA	12.5191	642	-8.52314	512.789	0.0873907	3.01566	0.0615211	-0.280737	0.354183
-16611.7	10209.8	67.325	-149.225	Alaska	0.169135	0.36302	0.904	Shrubs	Disturbed <1985/Undisturbed	NA	NA	0	NA	NA	6.02387	830	-8.52314	512.789	0.0873907	3.01566	0.0615211	-0.280737	2.80774
-16611.7	10224.2	67.375	-149.225	Alaska	0.106096	0.262911	0.92	Non-woody	Disturbed <1985/Undisturbed	NA	NA	0	NA	NA	2.89364	909	-9.21684	513.354	0.0831134	3.12239	0.0630517	-0.157027	3.66653
-16611.7	10238.7	67.425	-149.225	Alaska	0.106857	0.293917	0.936	Unknown forest	Disturbed <1985/Undisturbed	NA	NA	0	NA	NA	6.82464	568	-9.21684	513.354	0.0831134	3.12239	0.0630517	-0.157027	1.56575
-16611.7	10253.2	67.475	-149.225	Alaska	0.141824	0.107543	0.952	Non-woody	Disturbed <1985/Undisturbed	NA	NA	0	NA	NA	3.19555	925	-9.21684	513.354	0.0831134	3.12239	0.0630517	-0.157027	4.43816
-16611.7	10267.7	67.525	-149.225	Alaska	0.0314596	0.293917	0.968	Non-woody	Disturbed <1985/Undisturbed	NA	NA	0	NA	NA	1.35565	1224	-9.21684	513.354	0.0831134	3.12239	0.0630517	-0.157027	2.32063
-16611.7	10282.3	67.575	-149.225	Alaska	0.151541	0.234239	0.984	Non-woody	Disturbed <1985/Undisturbed	NA	NA	0	NA	NA	3.42726	972	-9.21684	513.354	0.0831134	3.12239	0.0630517	-0.157027	4.42165
-16611.7	10296.9	67.625	-149.225	Alaska	0.158358	0.327286	1	Non-woody	Disturbed <1985/Undisturbed	NA	NA	0	NA	NA	3.78203	766	-9.80323	522.209	0.0943667	3.56637	0.0612295	0.251475	4.18712
-16611.7	10311.5	67.675	-149.225	Alaska	0.0923983	0.262911	1.025	Non-woody	Disturbed <1985/Undisturbed	NA	NA	0	NA	NA	2.0171	974	-9.80323	522.209	0.0943667	3.56637	0.0612295	0.251475	4.58075
-16611.7	10326.2	67.725	-149.225	Alaska	0.00115207	0.888706	1.05	Non-woody	Disturbed <1985/Undisturbed	NA	NA	0	NA	NA	0.694213	1229	-9.80323	522.209	0.0943667	3.56637	0.0612295	0.251475	0.165954
-16611.7	10340.9	67.775	-149.225	Alaska	-0.00106911	0.624277	1.075	Non-woody	Disturbed <1985/Undisturbed	NA	NA	0	NA	NA	0.338281	1337	-9.80323	522.209	0.0943667	3.56637	0.0612295	0.251475	-0.316043
-16611.7	10355.6	67.825	-149.225	Alaska	-0.00951266	0.624277	1.1	Non-woody	Disturbed <1985/Undisturbed	NA	NA	0	NA	NA	1.25061	1128	-9.80323	522.209	0.0943667	3.56637	0.0612295	0.251475	-0.760643
-16611.7	10370.3	67.875	-149.225	Alaska	0.0567736	0.575637	1.125	Non-woody	Disturbed <1985/Undisturbed	NA	NA	0	NA	NA	1.88595	1252	-10.4361	484.485	0.0953211	4.23014	0.0585664	1.15793	3.01034
-16611.7	10385.1	67.925	-149.225	Alaska	0.0842081	0.441488	1.15	Non-woody	Disturbed <1985/Undisturbed	NA	NA	0	NA	NA	3.3793	791	-10.4361	484.485	0.0953211	4.23014	0.0585664	1.15793	2.49188
-16611.7	10399.9	67.975	-149.225	Alaska	0.0150282	0.484107	1.175	Non-woody	Disturbed <1985/Undisturbed	NA	NA	0	NA	NA	1.10451	1044	-10.4361	484.485	0.0953211	4.23014	0.0585664	1.15793	1.36062
-16611.7	10414.8	68.025	-149.225	Alaska	0.00554405	0.888706	1.2	Non-woody	Disturbed <1985/Undisturbed	NA	NA	0	NA	NA	0.662891	1420	-10.4361	484.485	0.0953211	4.23014	0.0585664	1.15793	0.836343
-16611.7	10429.6	68.075	-149.225	Alaska	0.00828872	0.674612	1.225	Non-woody	Disturbed <1985/Undisturbed	NA	NA	0	NA	NA	0.660806	1093	-10.4361	484.485	0.0953211	4.23014	0.0585664	1.15793	1.25434
-16611.7	10444.5	68.125	-149.225	Alaska	0.00219395	1	1.25	Non-woody	Disturbed <1985/Undisturbed	NA	NA	0	NA	NA	0.624336	1212	-10.5999	493.024	0.0981708	4.80151	0.0575159	1.70686	0.351406
-16611.7	10459.5	68.175	-149.225	Alaska	-0.00211558	0.183699	1.275	Non-woody	Disturbed <1985/Undisturbed	NA	NA	0	NA	NA	0.46	1533	-10.5999	493.024	0.0981708	4.80151	0.0575159	1.70686	-0.459909
-16611.7	10519.6	68.375	-149.225	Alaska	-0.035743	0.0173588	1.375	Non-woody	Disturbed <1985/Undisturbed	NA	NA	0	NA	NA	0.678554	1357	-10.1767	542.051	0.117341	8.68473	0.0623904	2.73324	-5.26752
-16611.7	10534.7	68.425	-149.225	Alaska	-0.0111849	0.172167	1.4	Non-woody	Disturbed <1985/Undisturbed	NA	NA	0	NA	NA	0.385251	1367	-10.1767	542.051	0.117341	8.68473	0.0623904	2.73324	-2.90327
-16611.7	10549.8	68.475	-149.225	Alaska	-0.00461196	0.674612	1.425	Non-woody	Disturbed <1985/Undisturbed	NA	NA	0	NA	NA	1.20458	1045	-10.1767	542.051	0.117341	8.68473	0.0623904	2.73324	-0.382869
-16611.7	10565	68.525	-149.225	Alaska	-0.00211268	0.674612	1.45	Non-woody	Disturbed <1985/Undisturbed	NA	NA	0	NA	NA	0.877553	1026	-10.1767	542.051	0.117341	8.68473	0.0623904	2.73324	-0.240746
-16611.7	10580.2	68.575	-149.225	Alaska	0	0.833735	1.475	Non-woody	Disturbed <1985/Undisturbed	NA	NA	0	NA	NA	0.323905	992	-10.1767	542.051	0.117341	8.68473	0.0623904	2.73324	0
-16611.7	10595.4	68.625	-149.225	Alaska	0	0.726447	1.5	Non-woody	Disturbed <1985/Undisturbed	NA	NA	0	NA	NA	0.452758	856	-9.63244	506.171	0.130317	8.08347	0.0733202	3.19644	0
-16160.8	8457.78	60.425	-145.175	Alaska	-0.134268	0.888706	-1.25	Unknown forest	Disturbed <1985/Undisturbed	NA	NA	0	NA	NA	38.9609	10	2.16296	2958.7	0.0792836	7.28008	0.0453585	1.8385	-0.344622
-16160.8	8469.04	60.475	-145.175	Alaska	-0.180776	0.624277	-1.225	Needleleaf forest	Disturbed <1985/Undisturbed	NA	NA	0	NA	NA	47.9711	142	2.16296	2958.7	0.0792836	7.28008	0.0453585	1.8385	-0.376843
-16160.8	8594.15	61.025	-145.175	Alaska	-0.0491887	0.528865	-0.973684	Non-woody	Disturbed <1985/Undisturbed	NA	NA	0	NA	NA	15.4045	304	-4.94692	2357.64	0.10378	5.34174	0.0430272	1.74475	-0.319313
-16160.8	8605.63	61.075	-145.175	Alaska	0.0478562	0.36302	-0.960526	Non-woody	Disturbed <1985/Undisturbed	NA	NA	0	NA	NA	5.19368	1038	-4.94692	2357.64	0.10378	5.34174	0.0430272	1.74475	0.92143
-16160.8	8651.73	61.275	-145.175	Alaska	0.127253	0.575637	-0.907895	Non-woody	Disturbed <1985/Undisturbed	NA	NA	0	NA	NA	10.3572	1042	-4.94916	1548.19	0.101971	3.72386	0.0467843	1.11596	1.22864
-16160.8	8674.9	61.375	-145.175	Alaska	0.0100533	0.575637	-0.881579	Non-woody	Disturbed <1985/Undisturbed	NA	NA	0	NA	NA	13.3369	1028	-4.23373	1054.46	0.0997637	3.56532	0.0471328	1.45436	0.0753798
-16160.8	8686.51	61.425	-145.175	Alaska	-0.0575451	0.441488	-0.868421	Unknown forest	Disturbed <1985/Undisturbed	NA	NA	0	NA	NA	17.9699	860	-4.23373	1054.46	0.0997637	3.56532	0.0471328	1.45436	-0.320231
-16160.8	8698.14	61.475	-145.175	Alaska	0.0388622	0.944217	-0.855263	Unknown forest	Disturbed <1985/Undisturbed	NA	NA	0	NA	NA	22.6286	800	-4.23373	1054.46	0.0997637	3.56532	0.0471328	1.45436	0.17174
-16160.8	8709.78	61.525	-145.175	Alaska	0.142374	0.293917	-0.842105	Non-woody	Disturbed <1985/Undisturbed	NA	NA	0	NA	NA	13.5295	1025	-4.23373	1054.46	0.0997637	3.56532	0.0471328	1.45436	1.05232
-16160.8	8721.45	61.575	-145.175	Alaska	0.363622	0.0588622	-0.828947	Needleleaf forest	Disturbed <1985/Undisturbed	NA	NA	0	NA	NA	28.794	831	-4.23373	1054.46	0.0997637	3.56532	0.0471328	1.45436	1.26284
-16160.8	8733.13	61.625	-145.175	Alaska	0.691517	0.00512862	-0.815789	Needleleaf forest	Disturbed <1985/Undisturbed	NA	NA	0	NA	NA	40.6066	617	-1.87716	671.513	0.068007	0.452492	0.0425391	0.631128	1.70297
-16160.8	8744.84	61.675	-145.175	Alaska	0.404109	0.0209409	-0.802632	Needleleaf forest	Disturbed <1985/Undisturbed	NA	NA	0	NA	NA	34.765	547	-1.87716	671.513	0.068007	0.452492	0.0425391	0.631128	1.1624
-16160.8	8756.56	61.725	-145.175	Alaska	0.508752	0.00412011	-0.789474	Needleleaf forest	Disturbed <1985/Undisturbed	NA	NA	0	NA	NA	32.1699	630	-1.87716	671.513	0.068007	0.452492	0.0425391	0.631128	1.58145
-16160.8	8768.3	61.775	-145.175	Alaska	0.455521	0.00163996	-0.776316	Needleleaf forest	Disturbed <1985/Undisturbed	NA	NA	0	NA	NA	39.3563	515	-1.87716	671.513	0.068007	0.452492	0.0425391	0.631128	1.15743
-16160.8	8780.06	61.825	-145.175	Alaska	0.29579	0.0251509	-0.763158	Needleleaf forest	Disturbed <1985/Undisturbed	NA	NA	0	NA	NA	49.7473	425	-1.87716	671.513	0.068007	0.452492	0.0425391	0.631128	0.594585
-16160.8	8791.84	61.875	-145.175	Alaska	0.0379908	0.575637	-0.75	Needleleaf forest	Disturbed <1985/Undisturbed	NA	NA	0	NA	NA	51.8492	351	-0.837758	494.059	0.0494251	-0.641722	0.0363614	0.420018	0.0732718
-16160.8	8803.64	61.925	-145.175	Alaska	0.148674	0.528865	-0.736842	Needleleaf forest	Disturbed <1985/Undisturbed	NA	NA	0	NA	NA	53.6938	436	-0.837758	494.059	0.0494251	-0.641722	0.0363614	0.420018	0.276893
-16160.8	8815.46	61.975	-145.175	Alaska	0.158073	0.327286	-0.723684	Needleleaf forest	Disturbed <1985/Undisturbed	NA	NA	0	NA	NA	49.2611	510	-0.837758	494.059	0.0494251	-0.641722	0.0363614	0.420018	0.320888
-16160.8	8827.3	62.025	-145.175	Alaska	0.245602	0.123715	-0.710526	Needleleaf forest	Disturbed <1985/Undisturbed	NA	NA	0	NA	NA	42.5665	538	-0.837758	494.059	0.0494251	-0.641722	0.0363614	0.420018	0.576984
-16160.8	8839.16	62.075	-145.175	Alaska	0.854642	3.65973e-05	-0.697368	Unknown forest	Disturbed <1985/Undisturbed	NA	NA	0	NA	NA	27.5954	600	-0.837758	494.059	0.0494251	-0.641722	0.0363614	0.420018	3.09705
-16160.8	8851.03	62.125	-145.175	Alaska	0.507806	0.0026232	-0.684211	Needleleaf forest	Disturbed <1985/Undisturbed	NA	NA	0	NA	NA	34.6601	647	-1.10849	475.666	0.0610117	-0.405365	0.0318747	0.307277	1.4651
-16160.8	8862.93	62.175	-145.175	Alaska	0.25236	0.183699	-0.671053	Needleleaf forest	Disturbed <1985/Undisturbed	NA	NA	0	NA	NA	38.1325	633	-1.10849	475.666	0.0610117	-0.405365	0.0318747	0.307277	0.661798
-16160.8	8874.85	62.225	-145.175	Alaska	0.283927	0.207857	-0.657895	Needleleaf forest	Disturbed <1985/Undisturbed	NA	NA	0	NA	NA	39.3258	630	-1.10849	475.666	0.0610117	-0.405365	0.0318747	0.307277	0.721986
-16160.8	8886.78	62.275	-145.175	Alaska	0.194041	0.234239	-0.644737	Needleleaf forest	Disturbed <1985/Undisturbed	NA	NA	0	NA	NA	40.9661	607	-1.10849	475.666	0.0610117	-0.405365	0.0318747	0.307277	0.473663
-16160.8	8898.74	62.325	-145.175	Alaska	0.258841	0.207857	-0.631579	Needleleaf forest	Disturbed <1985/Undisturbed	NA	NA	0	NA	NA	39.3395	522	-1.10849	475.666	0.0610117	-0.405365	0.0318747	0.307277	0.657967
-16160.8	8910.72	62.375	-145.175	Alaska	0.293875	0.0251509	-0.618421	Needleleaf forest	Disturbed <1985/Undisturbed	NA	NA	0	NA	NA	35.254	564	-1.42478	473.835	0.0691892	0.0721221	0.0322712	-0.390232	0.833595
-16160.8	8922.71	62.425	-145.175	Alaska	0.44321	0.0143257	-0.605263	Needleleaf forest	Disturbed <1985/Undisturbed	NA	NA	0	NA	NA	35.9345	592	-1.42478	473.835	0.0691892	0.0721221	0.0322712	-0.390232	1.23338
-16160.8	8934.73	62.475	-145.175	Alaska	0.337652	0.0358051	-0.592105	Needleleaf forest	Disturbed <1985/Undisturbed	NA	NA	0	NA	NA	36.7281	604	-1.42478	473.835	0.0691892	0.0721221	0.0322712	-0.390232	0.919328
-16160.8	8946.77	62.525	-145.175	Alaska	0.291444	0.161686	-0.578947	Needleleaf forest	Disturbed <1985/Undisturbed	NA	NA	0	NA	NA	35.9879	624	-1.42478	473.835	0.0691892	0.0721221	0.0322712	-0.390232	0.80984
-16160.8	8958.82	62.575	-145.175	Alaska	0.196931	0.123715	-0.565789	Needleleaf forest	Disturbed <1985/Undisturbed	NA	NA	0	NA	NA	30.7468	650	-1.42478	473.835	0.0691892	0.0721221	0.0322712	-0.390232	0.640493
-16160.8	8970.9	62.625	-145.175	Alaska	0.356424	0.0117701	-0.552632	Unknown forest	Disturbed <1985/Undisturbed	NA	NA	0	NA	NA	26.5827	679	-2.10876	596.561	0.0577767	-0.0912863	0.0319322	-0.715706	1.34081
-16160.8	8983	62.675	-145.175	Alaska	0.0148878	0.441488	-0.539474	Unknown forest	Fire 2000-2019	2013	2013	26.29	NA	NA	29.5532	695	-2.10876	596.561	0.0577767	-0.0912863	0.0319322	-0.715706	0.0503762
-16160.8	8995.12	62.725	-145.175	Alaska	-0.161263	0.207857	-0.526316	Unknown forest	Fire 2000-2019	2013	2013	27.71	NA	NA	31.6901	716	-2.10876	596.561	0.0577767	-0.0912863	0.0319322	-0.715706	-0.508876
-16160.8	9007.26	62.775	-145.175	Alaska	-0.0170912	0.944217	-0.513158	Needleleaf forest	Disturbed <1985/Undisturbed	NA	NA	0	NA	NA	36.0975	793	-2.10876	596.561	0.0577767	-0.0912863	0.0319322	-0.715706	-0.0473473
-16160.8	9019.42	62.825	-145.175	Alaska	0.0595668	0.441488	-0.5	Needleleaf forest	Disturbed <1985/Undisturbed	NA	NA	0	NA	NA	29.4993	842	-2.10876	596.561	0.0577767	-0.0912863	0.0319322	-0.715706	0.201926
-16160.8	9031.6	62.875	-145.175	Alaska	0.0907382	0.575637	-0.486842	Needleleaf forest	Disturbed <1985/Undisturbed	NA	NA	0	NA	NA	26.5424	877	-3.85717	838.915	0.0552277	1.47123	0.0290098	-1.19084	0.341861
-16160.8	9043.8	62.925	-145.175	Alaska	0.185475	0.327286	-0.473684	Unknown forest	Disturbed <1985/Undisturbed	NA	NA	0	NA	NA	18.1089	1031	-3.85717	838.915	0.0552277	1.47123	0.0290098	-1.19084	1.02422
-16160.8	9056.02	62.975	-145.175	Alaska	0.308653	0.0209409	-0.460526	Shrubs	Disturbed <1985/Undisturbed	NA	NA	0	NA	NA	9.93571	1120	-3.85717	838.915	0.0552277	1.47123	0.0290098	-1.19084	3.1065
-16160.8	9068.26	63.025	-145.175	Alaska	0.154281	0.141726	-0.447368	Non-woody	Disturbed <1985/Undisturbed	NA	NA	0	NA	NA	4.33142	1232	-3.85717	838.915	0.0552277	1.47123	0.0290098	-1.19084	3.56189
-16160.8	9080.53	63.075	-145.175	Alaska	0.043085	0.484107	-0.434211	Non-woody	Disturbed <1985/Undisturbed	NA	NA	0	NA	NA	4.14956	1209	-3.85717	838.915	0.0552277	1.47123	0.0290098	-1.19084	1.0383
-16160.8	9092.81	63.125	-145.175	Alaska	0.0393538	0.779566	-0.421053	Non-woody	Disturbed <1985/Undisturbed	NA	NA	0	NA	NA	5.31985	1135	-6.33926	938.962	0.0556102	3.2438	0.02209	-1.58243	0.739755
-16160.8	9216.85	63.625	-145.175	Alaska	0.196271	0.0173588	-0.289474	Non-woody	Disturbed <1985/Undisturbed	NA	NA	0	NA	NA	4.13696	1494	-3.52883	646.562	0.0553859	2.32874	0.0273134	-1.22027	4.74433
-16160.8	9229.37	63.675	-145.175	Alaska	0.11364	1	-0.276316	Needleleaf forest	Fire 2000-2019	2010	2010	17.61	NA	NA	15.1903	821	-3.52883	646.562	0.0553859	2.32874	0.0273134	-1.22027	0.748114
-16160.8	9241.92	63.725	-145.175	Alaska	0.184697	0.293917	-0.263158	Unknown forest	Fire 2000-2019	2010	2010	2.58	NA	NA	25.9818	867	-3.52883	646.562	0.0553859	2.32874	0.0273134	-1.22027	0.710872
-16160.8	9254.48	63.775	-145.175	Alaska	0.427778	0.0358051	-0.25	Needleleaf forest	Fire 1985-1999	1994	1994	28.21	NA	NA	35.7682	527	-3.52883	646.562	0.0553859	2.32874	0.0273134	-1.22027	1.19597
-16160.8	9267.08	63.825	-145.175	Alaska	1.06128	7.51019e-06	-0.236842	Unknown forest	Fire 1985-1999	1994	1994	66.25	NA	NA	24.1066	417	-3.52883	646.562	0.0553859	2.32874	0.0273134	-1.22027	4.40247
-16160.8	9279.69	63.875	-145.175	Alaska	0.407215	0.000358939	-0.223684	Needleleaf forest	Fire 1985-1999	1994	1994	9.47	NA	NA	35.9044	373	-1.29799	493.687	0.053367	2.35178	0.0244195	-1.31066	1.13416
-16160.8	9292.32	63.925	-145.175	Alaska	0.294922	0.00329494	-0.210526	Unknown forest	Disturbed <1985/Undisturbed	NA	NA	0	NA	NA	11.9495	356	-1.29799	493.687	0.053367	2.35178	0.0244195	-1.31066	2.46807
-16160.8	9304.98	63.975	-145.175	Alaska	0.297822	0.107543	-0.197368	Shrubs	Fire 1985-1999	1995	1995	0.15	NA	NA	20.4984	341	-1.29799	493.687	0.053367	2.35178	0.0244195	-1.31066	1.4529
-16160.8	9317.66	64.025	-145.175	Alaska	0.487493	0.000274181	-0.184211	Unknown forest	Disturbed <1985/Undisturbed	NA	NA	0	NA	NA	19.9048	328	-1.29799	493.687	0.053367	2.35178	0.0244195	-1.31066	2.44912
-16160.8	9330.36	64.075	-145.175	Alaska	0.236674	0.161686	-0.171053	Needleleaf forest	Disturbed <1985/Undisturbed	NA	NA	0	NA	NA	52.6714	368	-1.29799	493.687	0.053367	2.35178	0.0244195	-1.31066	0.44934
-16160.8	9343.09	64.125	-145.175	Alaska	0.00912623	1	-0.157895	Needleleaf forest	Disturbed <1985/Undisturbed	NA	NA	0	NA	NA	56.4092	393	-2.16304	539.211	0.050491	4.95438	0.0244113	-0.782757	0.0161786
-16160.8	9355.84	64.175	-145.175	Alaska	0.175243	0.0802429	-0.144737	Mixed forest	Disturbed <1985/Undisturbed	NA	NA	0	NA	NA	48.5367	421	-2.16304	539.211	0.050491	4.95438	0.0244113	-0.782757	0.361053
-16160.8	9368.61	64.225	-145.175	Alaska	0.00828771	0.484107	-0.131579	Needleleaf forest	Fire 2000-2019	2003	2003	6.95	NA	NA	42.3819	384	-2.16304	539.211	0.050491	4.95438	0.0244113	-0.782757	0.0195548
-16160.8	9381.41	64.275	-145.175	Alaska	-1.01744	0.888706	-0.118421	Unknown forest	Fire 2000-2019	2003	2003	33.37	NA	NA	33.3923	450	-2.16304	539.211	0.050491	4.95438	0.0244113	-0.782757	-3.04693
-16160.8	9394.23	64.325	-145.175	Alaska	-0.766645	0.833735	-0.105263	Unknown forest	Fire 2000-2019	2003	2003	52.17	NA	NA	29.1644	583	-2.16304	539.211	0.050491	4.95438	0.0244113	-0.782757	-2.6287
-16160.8	9407.07	64.375	-145.175	Alaska	-0.847548	0.183699	-0.0921053	Unknown forest	Fire 2000-2019	2003	2003	60.34	NA	NA	24.8485	706	-4.02585	621.824	0.0580739	6.75484	0.0292234	-0.438407	-3.41086
-16160.8	9419.93	64.425	-145.175	Alaska	-1.38077	0.183699	-0.0789474	Unknown forest	Fire 2000-2019	2004	2004	83.79	NA	NA	25.0301	715	-4.02585	621.824	0.0580739	6.75484	0.0292234	-0.438407	-5.51642
-16160.8	9432.82	64.475	-145.175	Alaska	-1.16244	0.207857	-0.0657895	Unknown forest	Fire 2000-2019	2004	2004	73.07	NA	NA	26.2445	701	-4.02585	621.824	0.0580739	6.75484	0.0292234	-0.438407	-4.42927
-16160.8	9445.74	64.525	-145.175	Alaska	-1.05009	0.123715	-0.0526316	Unknown forest	Fire 2000-2019	2004	2004	66.62	NA	NA	24.3284	656	-4.02585	621.824	0.0580739	6.75484	0.0292234	-0.438407	-4.31632
-16160.8	9458.67	64.575	-145.175	Alaska	-0.733478	0.0688733	-0.0394737	Shrubs	Fire 2000-2019	2004	2004	51.05	NA	NA	19.5669	875	-4.02585	621.824	0.0580739	6.75484	0.0292234	-0.438407	-3.74856
-16160.8	9471.63	64.625	-145.175	Alaska	0.097619	1	-0.0263158	Needleleaf forest	Disturbed <1985/Undisturbed	NA	NA	0	NA	NA	37.7066	595	-4.67746	572.428	0.0605567	6.96674	0.0340715	0.0191005	0.258891
-16160.8	9484.62	64.675	-145.175	Alaska	0.28342	0.183699	-0.0131579	Unknown forest	Disturbed <1985/Undisturbed	NA	NA	0	NA	NA	32.3964	836	-4.67746	572.428	0.0605567	6.96674	0.0340715	0.0191005	0.87485
-16160.8	9497.62	64.725	-145.175	Alaska	-0.0959201	0.293917	-1e-15	Needleleaf forest	Disturbed <1985/Undisturbed	NA	NA	0	NA	NA	38.6414	773	-4.67746	572.428	0.0605567	6.96674	0.0340715	0.0191005	-0.248231
-16160.8	9510.66	64.775	-145.175	Alaska	0.367973	0.262911	0.0131579	Needleleaf forest	Disturbed <1985/Undisturbed	NA	NA	0	NA	NA	39.247	779	-4.67746	572.428	0.0605567	6.96674	0.0340715	0.0191005	0.937581
-16160.8	9523.71	64.825	-145.175	Alaska	0.133247	0.401103	0.0263158	Unknown forest	Disturbed <1985/Undisturbed	NA	NA	0	NA	NA	30.8558	642	-4.67746	572.428	0.0605567	6.96674	0.0340715	0.0191005	0.431836
-16160.8	9536.79	64.875	-145.175	Alaska	-0.0241898	0.888706	0.0394737	Unknown forest	Disturbed <1985/Undisturbed	NA	NA	0	NA	NA	26.9062	622	-5.30374	572.694	0.0570167	4.24089	0.0408615	0.251634	-0.0899041
-16160.8	9549.9	64.925	-145.175	Alaska	-0.174016	0.161686	0.0526316	Needleleaf forest	Disturbed <1985/Undisturbed	NA	NA	0	NA	NA	33.3069	790	-5.30374	572.694	0.0570167	4.24089	0.0408615	0.251634	-0.522462
-16160.8	9563.03	64.975	-145.175	Alaska	0.0505458	0.888706	0.0657895	Needleleaf forest	Disturbed <1985/Undisturbed	NA	NA	0	NA	NA	35.0845	844	-5.30374	572.694	0.0570167	4.24089	0.0408615	0.251634	0.144069
-16160.8	9576.18	65.025	-145.175	Alaska	0.245635	0.183699	0.0789474	Unknown forest	Disturbed <1985/Undisturbed	NA	NA	0	NA	NA	32.9223	694	-5.30374	572.694	0.0570167	4.24089	0.0408615	0.251634	0.746105
-16160.8	9589.36	65.075	-145.175	Alaska	0.204269	0.107543	0.0921053	Unknown forest	Disturbed <1985/Undisturbed	NA	NA	0	NA	NA	17.5925	822	-5.30374	572.694	0.0570167	4.24089	0.0408615	0.251634	1.16111
-16160.8	9602.57	65.125	-145.175	Alaska	0.130759	0.234239	0.105263	Shrubs	Fire 2000-2019	2004	2004	9.06	NA	NA	6.33585	988	-5.49355	463.804	0.07567	2.41185	0.0481941	-0.560135	2.0638
-16160.8	9615.8	65.175	-145.175	Alaska	-0.0530961	0.779566	0.118421	Shrubs	Fire 2000-2019	2004	2004	33.47	NA	NA	13.3056	748	-5.49355	463.804	0.07567	2.41185	0.0481941	-0.560135	-0.399052
-16160.8	9629.05	65.225	-145.175	Alaska	-0.342448	0.624277	0.131579	Shrubs	Fire 2000-2019	2004	2004	46.07	NA	NA	16.1867	631	-5.49355	463.804	0.07567	2.41185	0.0481941	-0.560135	-2.11561
-16160.8	9642.33	65.275	-145.175	Alaska	-0.409606	0.833735	0.144737	Shrubs	Fire 2000-2019	2004	2004	45.33	NA	NA	14.851	588	-5.49355	463.804	0.07567	2.41185	0.0481941	-0.560135	-2.75812
-16160.8	9655.63	65.325	-145.175	Alaska	-0.34635	0.401103	0.157895	Shrubs	Fire 2000-2019	2004	2004	42.91	NA	NA	13.5623	793	-5.49355	463.804	0.07567	2.41185	0.0481941	-0.560135	-2.55377
-16160.8	9668.96	65.375	-145.175	Alaska	0.0461572	0.484107	0.171053	Shrubs	Disturbed <1985/Undisturbed	NA	NA	0	NA	NA	13.5373	901	-5.74442	433.977	0.0840792	2.07521	0.0521077	-0.960425	0.340962
-16160.8	9682.32	65.425	-145.175	Alaska	0.0258198	0.575637	0.184211	Non-woody	Disturbed <1985/Undisturbed	NA	NA	0	NA	NA	6.75799	977	-5.74442	433.977	0.0840792	2.07521	0.0521077	-0.960425	0.382064
-16160.8	9695.7	65.475	-145.175	Alaska	0.0519498	0.401103	0.197368	Shrubs	Disturbed <1985/Undisturbed	NA	NA	0	NA	NA	8.18941	966	-5.74442	433.977	0.0840792	2.07521	0.0521077	-0.960425	0.634353
-16160.8	9709.1	65.525	-145.175	Alaska	0.00851935	0.726447	0.210526	Shrubs	Fire 2000-2019	2004	2004	1.98	NA	NA	15.8404	758	-5.74442	433.977	0.0840792	2.07521	0.0521077	-0.960425	0.0537825
-16160.8	9722.54	65.575	-145.175	Alaska	-0.78903	0.161686	0.223684	Shrubs	Fire 2000-2019	2004	2004	51.4	NA	NA	15.0691	633	-5.74442	433.977	0.0840792	2.07521	0.0521077	-0.960425	-5.23608
-16160.8	9735.99	65.625	-145.175	Alaska	-0.894593	0.161686	0.236842	Shrubs	Fire 2000-2019	2004	2004	16.84	NA	NA	14.7516	475	-5.30534	391.65	0.0770553	0.561071	0.0557809	-1.09462	-6.06436
-16160.8	9749.48	65.675	-145.175	Alaska	-0.534549	0.207857	0.25	Shrubs	Fire 2000-2019	2004	2004	21.58	NA	NA	18.986	583	-5.30534	391.65	0.0770553	0.561071	0.0557809	-1.09462	-2.81548
-16160.8	9762.99	65.725	-145.175	Alaska	-0.200448	0.161686	0.263158	Shrubs	Fire 2000-2019	2004	2004	39.55	NA	NA	15.0151	781	-5.30534	391.65	0.0770553	0.561071	0.0557809	-1.09462	-1.33498
-16160.8	9776.53	65.775	-145.175	Alaska	-0.172888	0.674612	0.276316	Shrubs	Fire 2000-2019	2004	2004	50.31	NA	NA	14.7907	613	-5.30534	391.65	0.0770553	0.561071	0.0557809	-1.09462	-1.16889
-16160.8	9790.09	65.825	-145.175	Alaska	-0.205787	0.624277	0.289474	Shrubs	Fire 2000-2019	2004	2004	8.54	NA	NA	19.8507	396	-5.30534	391.65	0.0770553	0.561071	0.0557809	-1.09462	-1.03667
-16160.8	9803.68	65.875	-145.175	Alaska	-0.100631	0.726447	0.302632	Shrubs	Fire 2000-2019	2004	2004	14.55	NA	NA	17.6172	282	-5.05602	337.173	0.0890318	0.792523	0.0605245	-1.0185	-0.571207
-16160.8	9817.29	65.925	-145.175	Alaska	-0.226524	0.484107	0.315789	Shrubs	Fire 2000-2019	2004	2004	25.56	NA	NA	22.4495	214	-5.05602	337.173	0.0890318	0.792523	0.0605245	-1.0185	-1.00904
-16160.8	9830.94	65.975	-145.175	Alaska	-0.880671	0.207857	0.328947	Shrubs	Fire 2000-2019	2004	2004	60.51	NA	NA	26.1756	246	-5.05602	337.173	0.0890318	0.792523	0.0605245	-1.0185	-3.36447
-16160.8	9844.6	66.025	-145.175	Alaska	0.268338	0.0802429	0.342105	Unknown forest	Fire 1985-1999	1988	1988	56.31	NA	NA	28.7456	254	-5.05602	337.173	0.0890318	0.792523	0.0605245	-1.0185	0.933492
-16160.8	9858.3	66.075	-145.175	Alaska	0.363833	0.0930921	0.355263	Needleleaf forest	Fire 1985-1999	1988	1988	28.75	NA	NA	41.7484	261	-5.05602	337.173	0.0890318	0.792523	0.0605245	-1.0185	0.871489
-16160.8	9872.02	66.125	-145.175	Alaska	0.516813	0.00329494	0.368421	Needleleaf forest	Fire 1985-1999	1988	1988	21.29	NA	NA	34.8158	158	-4.89327	281.834	0.0809118	1.55649	0.0610353	-0.836661	1.48442
-16160.8	9885.77	66.175	-145.175	Alaska	0.250134	0.0588622	0.381579	Non-woody	Fire 1985-1999	1988	1988	43.32	NA	NA	15.0365	150	-4.89327	281.834	0.0809118	1.55649	0.0610353	-0.836661	1.66351
-16160.8	9899.55	66.225	-145.175	Alaska	0.268561	0.0173588	0.394737	Needleleaf forest	Fire 1985-1999	1988	1988	5.32	NA	NA	29.8258	143	-4.89327	281.834	0.0809118	1.55649	0.0610353	-0.836661	0.90043
-16160.8	9913.36	66.275	-145.175	Alaska	-0.0540148	1	0.407895	Needleleaf forest	Fire 2000-2019	2004	2004	0.22	NA	NA	28.8553	146	-4.89327	281.834	0.0809118	1.55649	0.0610353	-0.836661	-0.187192
-16160.8	9927.19	66.325	-145.175	Alaska	-0.769271	0.123715	0.421053	Shrubs	Fire 2000-2019	2004	2004	38.5	NA	NA	24.6872	146	-4.89327	281.834	0.0809118	1.55649	0.0610353	-0.836661	-3.11607
-16160.8	9941.05	66.375	-145.175	Alaska	-0.825743	0.0688733	0.434211	Shrubs	Fire 2000-2019	2004	2004	49.34	NA	NA	25.4677	144	-4.60811	269.99	0.0673461	0.479265	0.0631261	-0.586278	-3.24231
-16160.8	9954.94	66.425	-145.175	Alaska	0.092087	0.575637	0.447368	Needleleaf forest	Disturbed <1985/Undisturbed	NA	NA	0	NA	NA	35.995	142	-4.60811	269.99	0.0673461	0.479265	0.0631261	-0.586278	0.255832
-16160.8	9968.85	66.475	-145.175	Alaska	-0.0248417	0.779566	0.460526	Needleleaf forest	Disturbed <1985/Undisturbed	NA	NA	0	NA	NA	32.9157	134	-4.60811	269.99	0.0673461	0.479265	0.0631261	-0.586278	-0.0754707
-16160.8	9982.8	66.525	-145.175	Alaska	0.427297	0.00100672	0.473684	Needleleaf forest	Disturbed <1985/Undisturbed	NA	NA	0	NA	NA	29.5487	133	-4.60811	269.99	0.0673461	0.479265	0.0631261	-0.586278	1.44608
-16160.8	9996.77	66.575	-145.175	Alaska	0.24736	0.0500903	0.486842	Needleleaf forest	Disturbed <1985/Undisturbed	NA	NA	0	NA	NA	28.3878	131	-4.60811	269.99	0.0673461	0.479265	0.0631261	-0.586278	0.871362
-16160.8	10010.8	66.625	-145.175	Alaska	0.212405	0.0500903	0.5	Needleleaf forest	Disturbed <1985/Undisturbed	NA	NA	0	NA	NA	32.234	130	-4.11589	275.082	0.0693012	0.933832	0.0635577	-1.10643	0.658948
-16160.8	10024.8	66.675	-145.175	Alaska	0.131481	0.262911	0.513158	Needleleaf forest	Fire 2000-2019	2005	2005	0.12	NA	NA	28.8736	131	-4.11589	275.082	0.0693012	0.933832	0.0635577	-1.10643	0.455369
-16160.8	10038.9	66.725	-145.175	Alaska	0.364963	0.00207889	0.526316	Unknown forest	Disturbed <1985/Undisturbed	NA	NA	0	NA	NA	28.0019	131	-4.11589	275.082	0.0693012	0.933832	0.0635577	-1.10643	1.30335
-16160.8	10052.9	66.775	-145.175	Alaska	0.114572	0.575637	0.539474	Unknown forest	Fire 2000-2019	2004	2004	32	NA	NA	19.0573	129	-4.11589	275.082	0.0693012	0.933832	0.0635577	-1.10643	0.601199
-16160.8	10067.1	66.825	-145.175	Alaska	-0.745122	0.161686	0.552632	Unknown forest	Fire 2000-2019	2004	2004	65.02	NA	NA	19.6593	130	-4.11589	275.082	0.0693012	0.933832	0.0635577	-1.10643	-3.79017
-16160.8	10081.2	66.875	-145.175	Alaska	-0.959667	0.183699	0.565789	Unknown forest	Fire 2000-2019	2004	2004	45.95	NA	NA	20.9791	133	-3.76222	260.158	0.0597541	1.55582	0.0626716	-0.528734	-4.5744
-16160.8	10095.4	66.925	-145.175	Alaska	-0.508885	0.528865	0.578947	Shrubs	Fire 2000-2019	2004	2004	64.65	NA	NA	17.7672	143	-3.76222	260.158	0.0597541	1.55582	0.0626716	-0.528734	-2.86418
-16160.8	10109.6	66.975	-145.175	Alaska	-0.647314	0.36302	0.592105	Shrubs	Fire 2000-2019	2004	2004	53.5	NA	NA	19.4213	163	-3.76222	260.158	0.0597541	1.55582	0.0626716	-0.528734	-3.33302
-16160.8	10123.8	67.025	-145.175	Alaska	-0.469736	0.327286	0.605263	Needleleaf forest	Fire 2000-2019	2004	2004	35.97	NA	NA	22.5477	185	-3.76222	260.158	0.0597541	1.55582	0.0626716	-0.528734	-2.0833
-16160.8	10138.1	67.075	-145.175	Alaska	-0.492727	0.575637	0.618421	Shrubs	Fire 2000-2019	2004	2004	48.38	NA	NA	17.8326	202	-3.76222	260.158	0.0597541	1.55582	0.0626716	-0.528734	-2.76308
-16160.8	10152.3	67.125	-145.175	Alaska	-0.918301	0.441488	0.631579	Shrubs	Fire 2000-2019	2004	2004	76.3	NA	NA	21.0342	216	-4.54755	296.015	0.0646549	1.26465	0.0636047	-0.260858	-4.36575
-16160.8	10166.7	67.175	-145.175	Alaska	0.319867	0.161686	0.644737	Unknown forest	Fire 1985-1999	1986	1986	64.06	NA	NA	22.7405	231	-4.54755	296.015	0.0646549	1.26465	0.0636047	-0.260858	1.4066
-16160.8	10181	67.225	-145.175	Alaska	0.321759	0.528865	0.657895	Needleleaf forest	Fire 1985-1999	1986	1986	15.04	NA	NA	30.6786	239	-4.54755	296.015	0.0646549	1.26465	0.0636047	-0.260858	1.04881
-16160.8	10195.4	67.275	-145.175	Alaska	0.398575	0.484107	0.671053	Needleleaf forest	Fire 1985-1999	1986	1986	1.76	NA	NA	36.8561	249	-4.54755	296.015	0.0646549	1.26465	0.0636047	-0.260858	1.08144
-16160.8	10209.8	67.325	-145.175	Alaska	0.140413	1	0.684211	Needleleaf forest	Fire 2000-2019	2004	2004	5.18	NA	NA	37.8042	272	-4.54755	296.015	0.0646549	1.26465	0.0636047	-0.260858	0.371422
-16160.8	10224.2	67.375	-145.175	Alaska	0.306215	0.234239	0.697368	Needleleaf forest	Disturbed <1985/Undisturbed	NA	NA	0	NA	NA	37.2397	321	-6.22259	364.794	0.0646082	1.48428	0.0626993	-0.384035	0.822282
-16160.8	10238.7	67.425	-145.175	Alaska	0.058398	0.888706	0.710526	Needleleaf forest	Fire 2000-2019	2015	2015	1.66	NA	NA	34.5161	372	-6.22259	364.794	0.0646082	1.48428	0.0626993	-0.384035	0.169191
-16160.8	10253.2	67.475	-145.175	Alaska	-0.0439223	0.293917	0.723684	Needleleaf forest	Fire 2000-2019	2015	2015	26.66	NA	NA	30.6247	626	-6.22259	364.794	0.0646082	1.48428	0.0626993	-0.384035	-0.143421
-16160.8	10267.7	67.525	-145.175	Alaska	-0.0961939	0.624277	0.736842	Needleleaf forest	Fire 2000-2019	2015	2015	22.72	NA	NA	28.5812	562	-6.22259	364.794	0.0646082	1.48428	0.0626993	-0.384035	-0.336564
-16160.8	10282.3	67.575	-145.175	Alaska	0.165799	0.779566	0.75	Needleleaf forest	Disturbed <1985/Undisturbed	NA	NA	0	NA	NA	33.0414	579	-6.22259	364.794	0.0646082	1.48428	0.0626993	-0.384035	0.50179
-16160.8	10296.9	67.625	-145.175	Alaska	0.163773	0.726447	0.763158	Unknown forest	Disturbed <1985/Undisturbed	NA	NA	0	NA	NA	18.2345	719	-7.91677	398.283	0.076816	2.03521	0.063673	0.389182	0.898152
-16160.8	10311.5	67.675	-145.175	Alaska	0.122215	0.36302	0.776316	Non-woody	Disturbed <1985/Undisturbed	NA	NA	0	NA	NA	5.71519	777	-7.91677	398.283	0.076816	2.03521	0.063673	0.389182	2.13843
-16160.8	10326.2	67.725	-145.175	Alaska	0.0611645	0.575637	0.789474	Non-woody	Disturbed <1985/Undisturbed	NA	NA	0	NA	NA	3.14297	802	-7.91677	398.283	0.076816	2.03521	0.063673	0.389182	1.94608
-16160.8	10340.9	67.775	-145.175	Alaska	0.0258247	1	0.802632	Non-woody	Disturbed <1985/Undisturbed	NA	NA	0	NA	NA	1.34028	900	-7.91677	398.283	0.076816	2.03521	0.063673	0.389182	1.92681
-16160.8	10355.6	67.825	-145.175	Alaska	0.0763889	0.779566	0.815789	Non-woody	Disturbed <1985/Undisturbed	NA	NA	0	NA	NA	2.83325	874	-7.91677	398.283	0.076816	2.03521	0.063673	0.389182	2.69616
-16160.8	10370.3	67.875	-145.175	Alaska	0.0716146	0.484107	0.828947	Non-woody	Disturbed <1985/Undisturbed	NA	NA	0	NA	NA	4.43759	810	-9.37564	394.266	0.0860489	2.87951	0.0650729	1.00716	1.61382
-16160.8	10385.1	67.925	-145.175	Alaska	-0.0262232	1	0.842105	Non-woody	Disturbed <1985/Undisturbed	NA	NA	0	NA	NA	4.01953	797	-9.37564	394.266	0.0860489	2.87951	0.0650729	1.00716	-0.652395
-16160.8	10399.9	67.975	-145.175	Alaska	0.0437474	0.624277	0.855263	Non-woody	Disturbed <1985/Undisturbed	NA	NA	0	NA	NA	2.83524	875	-9.37564	394.266	0.0860489	2.87951	0.0650729	1.00716	1.54299
-16160.8	10414.8	68.025	-145.175	Alaska	0.0641369	0.262911	0.868421	Non-woody	Disturbed <1985/Undisturbed	NA	NA	0	NA	NA	5.24823	832	-9.37564	394.266	0.0860489	2.87951	0.0650729	1.00716	1.22207
-16160.8	10429.6	68.075	-145.175	Alaska	0.0821433	0.674612	0.881579	Non-woody	Disturbed <1985/Undisturbed	NA	NA	0	NA	NA	5.91235	807	-9.37564	394.266	0.0860489	2.87951	0.0650729	1.00716	1.38935
-16160.8	10444.5	68.125	-145.175	Alaska	-0.00331985	0.726447	0.894737	Non-woody	Disturbed <1985/Undisturbed	NA	NA	0	NA	NA	5.79577	729	-10.4329	392.411	0.0883057	4.15046	0.0647685	1.03995	-0.0572805
-16160.8	10459.5	68.175	-145.175	Alaska	0.0761139	0.726447	0.907895	Non-woody	Disturbed <1985/Undisturbed	NA	NA	0	NA	NA	4.83827	764	-10.4329	392.411	0.0883057	4.15046	0.0647685	1.03995	1.57316
-16160.8	10474.5	68.225	-145.175	Alaska	0.0332717	0.674612	0.921053	Non-woody	Disturbed <1985/Undisturbed	NA	NA	0	NA	NA	3.37357	901	-10.4329	392.411	0.0883057	4.15046	0.0647685	1.03995	0.986247
-16160.8	10489.5	68.275	-145.175	Alaska	0.0295035	0.674612	0.934211	Non-woody	Disturbed <1985/Undisturbed	NA	NA	0	NA	NA	1.63541	969	-10.4329	392.411	0.0883057	4.15046	0.0647685	1.03995	1.80404
-16160.8	10504.5	68.325	-145.175	Alaska	0.0341739	0.575637	0.947368	Non-woody	Disturbed <1985/Undisturbed	NA	NA	0	NA	NA	3.76722	883	-10.4329	392.411	0.0883057	4.15046	0.0647685	1.03995	0.907139
-16160.8	10519.6	68.375	-145.175	Alaska	-0.0688176	0.528865	0.960526	Non-woody	Disturbed <1985/Undisturbed	NA	NA	0	NA	NA	4.85447	647	-11.1816	404.184	0.086336	4.09081	0.0608662	0.901519	-1.41762
-16160.8	10534.7	68.425	-145.175	Alaska	0.00899351	0.401103	0.973684	Non-woody	Disturbed <1985/Undisturbed	NA	NA	0	NA	NA	4.051	648	-11.1816	404.184	0.086336	4.09081	0.0608662	0.901519	0.222007
-16160.8	10549.8	68.475	-145.175	Alaska	-0.0181637	1	0.986842	Non-woody	Disturbed <1985/Undisturbed	NA	NA	0	NA	NA	5.9977	712	-11.1816	404.184	0.086336	4.09081	0.0608662	0.901519	-0.302845
-16160.8	10565	68.525	-145.175	Alaska	-0.00408118	0.575637	1	Non-woody	Disturbed <1985/Undisturbed	NA	NA	0	NA	NA	2.79692	912	-11.1816	404.184	0.086336	4.09081	0.0608662	0.901519	-0.145917
-16160.8	10580.2	68.575	-145.175	Alaska	0.0400789	0.161686	1.025	Non-woody	Disturbed <1985/Undisturbed	NA	NA	0	NA	NA	1.27968	1261	-11.1816	404.184	0.086336	4.09081	0.0608662	0.901519	3.13194
-16160.8	10595.4	68.625	-145.175	Alaska	0.0192991	0.183699	1.05	Non-woody	Disturbed <1985/Undisturbed	NA	NA	0	NA	NA	0.84711	983	-11.8657	430.281	0.090645	4.57245	0.0579954	1.6981	2.27823
-16160.8	10610.7	68.675	-145.175	Alaska	-0.00101626	0.234239	1.075	Non-woody	Disturbed <1985/Undisturbed	NA	NA	0	NA	NA	0.188659	1344	-11.8657	430.281	0.090645	4.57245	0.0579954	1.6981	-0.538677
-16160.8	10626	68.725	-145.175	Alaska	0.00583027	0.327286	1.1	Non-woody	Disturbed <1985/Undisturbed	NA	NA	0	NA	NA	0.315439	1167	-11.8657	430.281	0.090645	4.57245	0.0579954	1.6981	1.8483
-16160.8	10641.4	68.775	-145.175	Alaska	-0.00226998	0.132247	1.125	Non-woody	Disturbed <1985/Undisturbed	NA	NA	0	NA	NA	0.279379	1443	-11.8657	430.281	0.090645	4.57245	0.0579954	1.6981	-0.812509
-16160.8	10656.7	68.825	-145.175	Alaska	0.00113122	0.46225	1.15	Non-woody	Disturbed <1985/Undisturbed	NA	NA	0	NA	NA	0.124235	1323	-11.8657	430.281	0.090645	4.57245	0.0579954	1.6981	0.910548
-16160.8	10718.6	69.025	-145.175	Alaska	-0.00531463	0.726447	1.25	Non-woody	Disturbed <1985/Undisturbed	NA	NA	0	NA	NA	0.499745	1376	-11.8942	471.939	0.0920373	6.04872	0.055849	2.63966	-1.06347
-16160.8	10765.4	69.175	-145.175	Alaska	-0.0165597	0.293917	1.325	Non-woody	Disturbed <1985/Undisturbed	NA	NA	0	NA	NA	0.316064	1199	-11.4666	535.518	0.0975203	11.2954	0.0567988	3.3977	-5.23933
-16160.8	10796.7	69.275	-145.175	Alaska	-0.0326874	0.0688733	1.375	Non-woody	Disturbed <1985/Undisturbed	NA	NA	0	NA	NA	0.90984	1364	-11.4666	535.518	0.0975203	11.2954	0.0567988	3.3977	-3.59266
-16160.8	10812.5	69.325	-145.175	Alaska	-0.0186543	0.141726	1.4	Non-woody	Disturbed <1985/Undisturbed	NA	NA	0	NA	NA	0.67551	1327	-11.4666	535.518	0.0975203	11.2954	0.0567988	3.3977	-2.76152
-16160.8	10828.2	69.375	-145.175	Alaska	-0.000756688	0.833735	1.425	Non-woody	Disturbed <1985/Undisturbed	NA	NA	0	NA	NA	0.285852	956	-10.3497	530.975	0.12512	8.95292	0.0725746	3.89372	-0.264713
-16160.8	10844	69.425	-145.175	Alaska	-0.0131146	0.327286	1.45	Non-woody	Disturbed <1985/Undisturbed	NA	NA	0	NA	NA	0.715684	1000	-10.3497	530.975	0.12512	8.95292	0.0725746	3.89372	-1.83246
-16160.8	10859.9	69.475	-145.175	Alaska	0.000462963	0.649044	1.475	Non-woody	Disturbed <1985/Undisturbed	NA	NA	0	NA	NA	0.260417	786	-10.3497	530.975	0.12512	8.95292	0.0725746	3.89372	0.177778
-16160.8	10875.8	69.525	-145.175	Alaska	0	0.505965	1.5	Non-woody	Disturbed <1985/Undisturbed	NA	NA	0	NA	NA	0.240365	824	-10.3497	530.975	0.12512	8.95292	0.0725746	3.89372	0
-17530	7678.5	56.775	-157.475	Alaska	0.536599	0.327286	-0.972222	Shrubs	Disturbed <1985/Undisturbed	NA	NA	0	NA	NA	26.1183	35	2.91809	1714.1	0.0915273	12.9382	0.0338623	0.8592	2.05449
-17530	7688.64	56.825	-157.475	Alaska	0.164681	0.833735	-0.962963	Shrubs	Disturbed <1985/Undisturbed	NA	NA	0	NA	NA	25.3233	61	2.91809	1714.1	0.0915273	12.9382	0.0338623	0.8592	0.650315
-17530	7698.8	56.875	-157.475	Alaska	-0.0412308	0.833735	-0.953704	Shrubs	Disturbed <1985/Undisturbed	NA	NA	0	NA	NA	17.9915	156	1.78353	1397.42	0.0991511	5.35879	0.0356105	1.88083	-0.229168
-17530	7708.97	56.925	-157.475	Alaska	0.152359	0.944217	-0.944444	Shrubs	Disturbed <1985/Undisturbed	NA	NA	0	NA	NA	16.8154	150	1.78353	1397.42	0.0991511	5.35879	0.0356105	1.88083	0.906065
-17530	7719.16	56.975	-157.475	Alaska	0.192292	0.726447	-0.935185	Non-woody	Disturbed <1985/Undisturbed	NA	NA	0	NA	NA	8.30138	337	1.78353	1397.42	0.0991511	5.35879	0.0356105	1.88083	2.31638
-17530	7739.57	57.075	-157.475	Alaska	0.219171	0.36302	-0.916667	Non-woody	Disturbed <1985/Undisturbed	NA	NA	0	NA	NA	8.46541	406	1.78353	1397.42	0.0991511	5.35879	0.0356105	1.88083	2.58902
-17530	7749.79	57.125	-157.475	Alaska	0.12248	0.624277	-0.907407	Non-woody	Disturbed <1985/Undisturbed	NA	NA	0	NA	NA	11.1343	441	2.37013	1139.19	0.0965915	3.07442	0.0378629	1.77336	1.10003
-17530	7760.03	57.175	-157.475	Alaska	-0.899041	0.327286	-0.898148	Shrubs	Disturbed <1985/Undisturbed	NA	NA	0	NA	NA	26.1549	128	2.37013	1139.19	0.0965915	3.07442	0.0378629	1.77336	-3.43738
-17530	7770.29	57.225	-157.475	Alaska	-0.395485	0.293917	-0.888889	Shrubs	Disturbed <1985/Undisturbed	NA	NA	0	NA	NA	27.1882	44	2.37013	1139.19	0.0965915	3.07442	0.0378629	1.77336	-1.45462
-17530	7780.56	57.275	-157.475	Alaska	-0.334532	0.441488	-0.87963	Shrubs	Disturbed <1985/Undisturbed	NA	NA	0	NA	NA	23.4282	28	2.37013	1139.19	0.0965915	3.07442	0.0378629	1.77336	-1.4279
-17530	7790.84	57.325	-157.475	Alaska	0.045293	0.833735	-0.87037	Shrubs	Disturbed <1985/Undisturbed	NA	NA	0	NA	NA	23.9917	28	2.37013	1139.19	0.0965915	3.07442	0.0378629	1.77336	0.188786
-17530	7801.14	57.375	-157.475	Alaska	-0.216189	0.779566	-0.861111	Unknown forest	Disturbed <1985/Undisturbed	NA	NA	0	NA	NA	31.9567	10	3.54338	908.095	0.0920821	1.30236	0.0397299	1.22343	-0.676505
-17530	7842.46	57.575	-157.475	Alaska	-0.324712	0.575637	-0.824074	Shrubs	Fire 2000-2019	2005	2005	0.6	NA	NA	30.1706	27	3.54338	908.095	0.0920821	1.30236	0.0397299	1.22343	-1.07625
-17530	8106.07	58.825	-157.475	Alaska	0.293296	0.327286	-0.592593	Non-woody	Disturbed <1985/Undisturbed	NA	NA	0	NA	NA	11.1576	28	2.05028	878.944	0.074244	4.70508	0.0377442	0.965725	2.62867
-17530	8116.81	58.875	-157.475	Alaska	0.250633	0.36302	-0.583333	Non-woody	Disturbed <1985/Undisturbed	NA	NA	0	NA	NA	9.78596	56	2.01131	867.736	0.0804996	5.86168	0.0421601	0.561716	2.56114
-17530	8127.56	58.925	-157.475	Alaska	0.519212	0.0500903	-0.574074	Non-woody	Fire 2000-2019	2015	2015	13.48	NA	NA	11.9026	71	2.01131	867.736	0.0804996	5.86168	0.0421601	0.561716	4.36217
-17530	8138.34	58.975	-157.475	Alaska	0.390565	0.0209409	-0.564815	Non-woody	Disturbed <1985/Undisturbed	NA	NA	0	NA	NA	12.952	47	2.01131	867.736	0.0804996	5.86168	0.0421601	0.561716	3.01549
-17530	8149.12	59.025	-157.475	Alaska	0.368271	0.0173588	-0.555556	Non-woody	Disturbed <1985/Undisturbed	NA	NA	0	NA	NA	8.96156	55	2.01131	867.736	0.0804996	5.86168	0.0421601	0.561716	4.10945
-17530	8159.93	59.075	-157.475	Alaska	0.216989	0.107543	-0.546296	Non-woody	Disturbed <1985/Undisturbed	NA	NA	0	NA	NA	14.4549	57	2.01131	867.736	0.0804996	5.86168	0.0421601	0.561716	1.50114
-17530	8170.75	59.125	-157.475	Alaska	0.480392	0.0209409	-0.537037	Non-woody	Disturbed <1985/Undisturbed	NA	NA	0	NA	NA	11.4475	46	1.71408	914.365	0.0812099	5.38172	0.0403179	-0.266394	4.19647
-17530	8181.58	59.175	-157.475	Alaska	0.653038	0.0173588	-0.527778	Unknown forest	Disturbed <1985/Undisturbed	NA	NA	0	NA	NA	16.1363	44	1.71408	914.365	0.0812099	5.38172	0.0403179	-0.266394	4.047
-17530	8192.43	59.225	-157.475	Alaska	0.577135	0.0500903	-0.518519	Non-woody	Disturbed <1985/Undisturbed	NA	NA	0	NA	NA	14.6638	41	1.71408	914.365	0.0812099	5.38172	0.0403179	-0.266394	3.93579
-17530	8203.3	59.275	-157.475	Alaska	0.815677	0.107543	-0.509259	Unknown forest	Disturbed <1985/Undisturbed	NA	NA	0	NA	NA	23.1821	30	1.71408	914.365	0.0812099	5.38172	0.0403179	-0.266394	3.51857
-17530	8214.18	59.325	-157.475	Alaska	0.54567	0.944217	-0.5	Mixed forest	Disturbed <1985/Undisturbed	NA	NA	0	NA	NA	39.8056	29	1.71408	914.365	0.0812099	5.38172	0.0403179	-0.266394	1.37084
-17530	8225.08	59.375	-157.475	Alaska	0.558259	0.262911	-0.490741	Unknown forest	Disturbed <1985/Undisturbed	NA	NA	0	NA	NA	21.9456	45	1.34342	945.696	0.0787972	7.21124	0.041045	0.192346	2.54383
-17530	8236	59.425	-157.475	Alaska	0.797272	0.107543	-0.481481	Non-woody	Disturbed <1985/Undisturbed	NA	NA	0	NA	NA	18.4824	81	1.34342	945.696	0.0787972	7.21124	0.041045	0.192346	4.31369
-17530	8246.93	59.475	-157.475	Alaska	0.762894	0.575637	-0.472222	Unknown forest	Disturbed <1985/Undisturbed	NA	NA	0	NA	NA	25.6984	100	1.34342	945.696	0.0787972	7.21124	0.041045	0.192346	2.96864
-17530	8257.88	59.525	-157.475	Alaska	0.296144	0.779566	-0.462963	Non-woody	Disturbed <1985/Undisturbed	NA	NA	0	NA	NA	10.7624	114	1.34342	945.696	0.0787972	7.21124	0.041045	0.192346	2.75165
-17530	8268.84	59.575	-157.475	Alaska	0.312461	0.141726	-0.453704	Non-woody	Disturbed <1985/Undisturbed	NA	NA	0	NA	NA	7.20112	133	1.34342	945.696	0.0787972	7.21124	0.041045	0.192346	4.33907
-17530	8279.82	59.625	-157.475	Alaska	0.313845	0.234239	-0.444444	Non-woody	Disturbed <1985/Undisturbed	NA	NA	0	NA	NA	7.68616	114	0.988421	976.98	0.0766387	7.72314	0.0453308	0.534903	4.08325
-17530	8290.82	59.675	-157.475	Alaska	0.543224	0.0588622	-0.435185	Unknown forest	Disturbed <1985/Undisturbed	NA	NA	0	NA	NA	18.7404	96	0.988421	976.98	0.0766387	7.72314	0.0453308	0.534903	2.89868
-17530	8301.83	59.725	-157.475	Alaska	0.270168	0.441488	-0.425926	Non-woody	Disturbed <1985/Undisturbed	NA	NA	0	NA	NA	18.8932	78	0.988421	976.98	0.0766387	7.72314	0.0453308	0.534903	1.42998
-17530	8312.86	59.775	-157.475	Alaska	0.301774	0.36302	-0.416667	Non-woody	Disturbed <1985/Undisturbed	NA	NA	0	NA	NA	15.4285	66	0.988421	976.98	0.0766387	7.72314	0.0453308	0.534903	1.95595
-17530	8323.91	59.825	-157.475	Alaska	0.305374	0.624277	-0.407407	Needleleaf forest	Disturbed <1985/Undisturbed	NA	NA	0	NA	NA	35.5961	65	0.988421	976.98	0.0766387	7.72314	0.0453308	0.534903	0.857885
-17530	8334.97	59.875	-157.475	Alaska	0.541899	0.36302	-0.398148	Mixed forest	Disturbed <1985/Undisturbed	NA	NA	0	NA	NA	37.2619	69	0.663696	1018.15	0.0791205	8.16002	0.047867	0.284713	1.4543
-17530	8346.05	59.925	-157.475	Alaska	0.428663	0.107543	-0.388889	Unknown forest	Disturbed <1985/Undisturbed	NA	NA	0	NA	NA	18.6175	76	0.663696	1018.15	0.0791205	8.16002	0.047867	0.284713	2.30247
-17530	8357.14	59.975	-157.475	Alaska	0.351258	0.183699	-0.37963	Non-woody	Disturbed <1985/Undisturbed	NA	NA	0	NA	NA	14.7328	85	0.663696	1018.15	0.0791205	8.16002	0.047867	0.284713	2.3842
-17530	8368.26	60.025	-157.475	Alaska	0.34901	0.262911	-0.37037	Non-woody	Disturbed <1985/Undisturbed	NA	NA	0	NA	NA	18.323	98	0.663696	1018.15	0.0791205	8.16002	0.047867	0.284713	1.90477
-17530	8379.39	60.075	-157.475	Alaska	0.262378	0.262911	-0.361111	Non-woody	Disturbed <1985/Undisturbed	NA	NA	0	NA	NA	16.6653	112	0.663696	1018.15	0.0791205	8.16002	0.047867	0.284713	1.5744
-17530	8390.53	60.125	-157.475	Alaska	0.106636	0.441488	-0.351852	Non-woody	Disturbed <1985/Undisturbed	NA	NA	0	NA	NA	11.2576	124	-0.129288	1066.96	0.0761482	8.27637	0.0505727	0.0168335	0.947231
-17530	8401.7	60.175	-157.475	Alaska	0.0934343	0.779566	-0.342593	Non-woody	Disturbed <1985/Undisturbed	NA	NA	0	NA	NA	7.00243	134	-0.129288	1066.96	0.0761482	8.27637	0.0505727	0.0168335	1.33431
-17530	8412.88	60.225	-157.475	Alaska	0.453949	0.624277	-0.333333	Non-woody	Disturbed <1985/Undisturbed	NA	NA	0	NA	NA	17.2488	143	-0.129288	1066.96	0.0761482	8.27637	0.0505727	0.0168335	2.63178
-17530	8424.08	60.275	-157.475	Alaska	0.197598	0.484107	-0.324074	Non-woody	Disturbed <1985/Undisturbed	NA	NA	0	NA	NA	7.61806	244	-0.129288	1066.96	0.0761482	8.27637	0.0505727	0.0168335	2.59382
-17530	8435.29	60.325	-157.475	Alaska	0.155686	0.833735	-0.314815	Non-woody	Disturbed <1985/Undisturbed	NA	NA	0	NA	NA	8.21632	228	-0.129288	1066.96	0.0761482	8.27637	0.0505727	0.0168335	1.89484
-17530	8446.53	60.375	-157.475	Alaska	0.208721	0.888706	-0.305556	Shrubs	Disturbed <1985/Undisturbed	NA	NA	0	NA	NA	8.59601	229	-0.877676	996.816	0.0787033	5.72204	0.0535702	0.0408812	2.42812
-17530	8457.78	60.425	-157.475	Alaska	0.18099	0.36302	-0.296296	Shrubs	Disturbed <1985/Undisturbed	NA	NA	0	NA	NA	10.2894	312	-0.877676	996.816	0.0787033	5.72204	0.0535702	0.0408812	1.75899
-17530	8469.04	60.475	-157.475	Alaska	0.28424	0.0424417	-0.287037	Non-woody	Disturbed <1985/Undisturbed	NA	NA	0	NA	NA	9.09236	289	-0.877676	996.816	0.0787033	5.72204	0.0535702	0.0408812	3.12614
-17530	8480.33	60.525	-157.475	Alaska	0.195602	0.00100672	-0.277778	Non-woody	Disturbed <1985/Undisturbed	NA	NA	0	NA	NA	6.477	362	-0.877676	996.816	0.0787033	5.72204	0.0535702	0.0408812	3.01995
-17530	8491.63	60.575	-157.475	Alaska	0.181098	0.624277	-0.268519	Non-woody	Disturbed <1985/Undisturbed	NA	NA	0	NA	NA	18.7874	288	-0.877676	996.816	0.0787033	5.72204	0.0535702	0.0408812	0.963933
-17530	8502.95	60.625	-157.475	Alaska	0.0748826	0.624277	-0.259259	Unknown forest	Fire 2000-2019	2015	2015	7.28	NA	NA	24.0436	288	-0.800021	868.898	0.0907101	4.43239	0.0561048	-0.398447	0.311445
-17530	8514.29	60.675	-157.475	Alaska	-0.0556424	0.944217	-0.25	Unknown forest	Fire 2000-2019	2015	2015	41.12	NA	NA	29.9314	238	-0.800021	868.898	0.0907101	4.43239	0.0561048	-0.398447	-0.185899
-17530	8525.64	60.725	-157.475	Alaska	0.255835	0.327286	-0.240741	Unknown forest	Fire 2000-2019	2015	2015	17.71	NA	NA	21.4354	276	-0.800021	868.898	0.0907101	4.43239	0.0561048	-0.398447	1.19352
-17530	8537.02	60.775	-157.475	Alaska	0.277431	0.624277	-0.231481	Unknown forest	Disturbed <1985/Undisturbed	NA	NA	0	NA	NA	21.5153	283	-0.800021	868.898	0.0907101	4.43239	0.0561048	-0.398447	1.28946
-17530	8548.41	60.825	-157.475	Alaska	0.339166	1	-0.222222	Needleleaf forest	Fire 2000-2019	2019	2019	1.76	NA	NA	32.7347	195	-0.800021	868.898	0.0907101	4.43239	0.0561048	-0.398447	1.03611
-17530	8559.81	60.875	-157.475	Alaska	0.225632	0.183699	-0.212963	Non-woody	Fire 2000-2019	2019	2019	0.06	NA	NA	20.3538	254	-0.617298	807.483	0.0894671	3.70523	0.0553282	-0.251225	1.10855
-17530	8571.24	60.925	-157.475	Alaska	0.192632	0.0802429	-0.203704	Non-woody	Disturbed <1985/Undisturbed	NA	NA	0	NA	NA	7.45019	656	-0.617298	807.483	0.0894671	3.70523	0.0553282	-0.251225	2.5856
-17530	8582.69	60.975	-157.475	Alaska	0.283066	0.0424417	-0.194444	Non-woody	Disturbed <1985/Undisturbed	NA	NA	0	NA	NA	9.42522	490	-0.617298	807.483	0.0894671	3.70523	0.0553282	-0.251225	3.00329
-17530	8594.15	61.025	-157.475	Alaska	0.624702	0.0424417	-0.185185	Needleleaf forest	Disturbed <1985/Undisturbed	NA	NA	0	NA	NA	31.324	170	-0.617298	807.483	0.0894671	3.70523	0.0553282	-0.251225	1.99432
-17530	8605.63	61.075	-157.475	Alaska	0.381775	0.0588622	-0.175926	Shrubs	Disturbed <1985/Undisturbed	NA	NA	0	NA	NA	24.6708	94	-0.617298	807.483	0.0894671	3.70523	0.0553282	-0.251225	1.54748
-17530	8617.13	61.125	-157.475	Alaska	0.482522	0.0358051	-0.166667	Needleleaf forest	Disturbed <1985/Undisturbed	NA	NA	0	NA	NA	37.2517	115	-0.764765	793.925	0.0875978	3.78491	0.0552034	-0.233622	1.2953
-17530	8628.65	61.175	-157.475	Alaska	0.615705	0.00962734	-0.157407	Needleleaf forest	Disturbed <1985/Undisturbed	NA	NA	0	NA	NA	51.1151	158	-0.764765	793.925	0.0875978	3.78491	0.0552034	-0.233622	1.20455
-17530	8640.18	61.225	-157.475	Alaska	0.363894	0.00783956	-0.148148	Needleleaf forest	Disturbed <1985/Undisturbed	NA	NA	0	NA	NA	50.0229	169	-0.764765	793.925	0.0875978	3.78491	0.0552034	-0.233622	0.727455
-17530	8651.73	61.275	-157.475	Alaska	0.0669271	0.944217	-0.138889	Needleleaf forest	Fire 2000-2019	2015	2015	21.9	NA	NA	49.4155	165	-0.764765	793.925	0.0875978	3.78491	0.0552034	-0.233622	0.135438
-17530	8663.31	61.325	-157.475	Alaska	0.446526	0.262911	-0.12963	Needleleaf forest	Disturbed <1985/Undisturbed	NA	NA	0	NA	NA	39.4639	251	-0.764765	793.925	0.0875978	3.78491	0.0552034	-0.233622	1.13148
-17530	8674.9	61.375	-157.475	Alaska	0.359272	0.0688733	-0.12037	Needleleaf forest	Disturbed <1985/Undisturbed	NA	NA	0	NA	NA	44.4565	234	-1.1094	777.834	0.0926502	4.91092	0.0559875	-0.252387	0.808142
-17530	8686.51	61.425	-157.475	Alaska	0.375593	0.0588622	-0.111111	Shrubs	Disturbed <1985/Undisturbed	NA	NA	0	NA	NA	14.5454	425	-1.1094	777.834	0.0926502	4.91092	0.0559875	-0.252387	2.58221
-17530	8698.14	61.475	-157.475	Alaska	0.265249	0.0500903	-0.101852	Shrubs	Disturbed <1985/Undisturbed	NA	NA	0	NA	NA	8.31467	519	-1.1094	777.834	0.0926502	4.91092	0.0559875	-0.252387	3.19013
-17530	8709.78	61.525	-157.475	Alaska	0.472263	0.36302	-0.0925926	Unknown forest	Disturbed <1985/Undisturbed	NA	NA	0	NA	NA	30.9255	268	-1.1094	777.834	0.0926502	4.91092	0.0559875	-0.252387	1.5271
-17530	8721.45	61.575	-157.475	Alaska	0.338342	0.0688733	-0.0833333	Unknown forest	Disturbed <1985/Undisturbed	NA	NA	0	NA	NA	34.3475	223	-1.1094	777.834	0.0926502	4.91092	0.0559875	-0.252387	0.985056
-17530	8733.13	61.625	-157.475	Alaska	0.189843	0.123715	-0.0740741	Unknown forest	Disturbed <1985/Undisturbed	NA	NA	0	NA	NA	27.7215	270	-1.18321	736.471	0.0972748	5.48983	0.0544673	0.561868	0.684822
-17530	8744.84	61.675	-157.475	Alaska	0.0949074	0.183699	-0.0648148	Needleleaf forest	Disturbed <1985/Undisturbed	NA	NA	0	NA	NA	30.3056	256	-1.18321	736.471	0.0972748	5.48983	0.0544673	0.561868	0.313167
-17530	8756.56	61.725	-157.475	Alaska	0.528532	0.00512862	-0.0555556	Needleleaf forest	Disturbed <1985/Undisturbed	NA	NA	0	NA	NA	33.5885	179	-1.18321	736.471	0.0972748	5.48983	0.0544673	0.561868	1.57355
-17530	8768.3	61.775	-157.475	Alaska	0.126798	0.36302	-0.0462963	Needleleaf forest	Disturbed <1985/Undisturbed	NA	NA	0	NA	NA	41.3295	248	-1.18321	736.471	0.0972748	5.48983	0.0544673	0.561868	0.306798
-17530	8780.06	61.825	-157.475	Alaska	0.339187	0.0173588	-0.037037	Needleleaf forest	Fire 2000-2019	2019	2019	30.95	NA	NA	29.9086	210	-1.18321	736.471	0.0972748	5.48983	0.0544673	0.561868	1.13408
-17530	8791.84	61.875	-157.475	Alaska	0.382084	0.0802429	-0.0277778	Needleleaf forest	Fire 2000-2019	2019	2019	0.42	NA	NA	26.5635	326	-1.30899	748.588	0.0924306	6.4757	0.0514755	0.322137	1.43838
-17530	8803.64	61.925	-157.475	Alaska	0.340411	0.234239	-0.0185185	Needleleaf forest	Disturbed <1985/Undisturbed	NA	NA	0	NA	NA	36.3806	272	-1.30899	748.588	0.0924306	6.4757	0.0514755	0.322137	0.935696
-17530	8815.46	61.975	-157.475	Alaska	0.177636	0.484107	-0.00925926	Needleleaf forest	Fire 2000-2019	2005	2005	14.19	NA	NA	39.8724	154	-1.30899	748.588	0.0924306	6.4757	0.0514755	0.322137	0.445511
-17530	8827.3	62.025	-157.475	Alaska	-0.180143	0.888706	0	Shrubs	Fire 2000-2019	2005	2005	55.77	NA	NA	27.853	244	-1.30899	748.588	0.0924306	6.4757	0.0514755	0.322137	-0.646763
-17530	8839.16	62.075	-157.475	Alaska	1.02397	0.00512862	0.00925926	Unknown forest	Fire 2000-2019	2005	2005	1.35	NA	NA	23.7266	239	-1.30899	748.588	0.0924306	6.4757	0.0514755	0.322137	4.31568
-17530	8851.03	62.125	-157.475	Alaska	1.17521	0.000606775	0.0185185	Unknown forest	Disturbed <1985/Undisturbed	NA	NA	0	NA	NA	23.5298	244	-1.57102	724.12	0.0933018	8.06276	0.0503294	0.504024	4.99458
-17530	8862.93	62.175	-157.475	Alaska	0.988916	0.00635505	0.0277778	Unknown forest	Disturbed <1985/Undisturbed	NA	NA	0	NA	NA	34.7905	156	-1.57102	724.12	0.0933018	8.06276	0.0503294	0.504024	2.84249
-17530	8874.85	62.225	-157.475	Alaska	0.643505	0.0143257	0.037037	Unknown forest	Disturbed <1985/Undisturbed	NA	NA	0	NA	NA	28.8843	302	-1.57102	724.12	0.0933018	8.06276	0.0503294	0.504024	2.22787
-17530	8886.78	62.275	-157.475	Alaska	0.499549	0.0930921	0.0462963	Unknown forest	Disturbed <1985/Undisturbed	NA	NA	0	NA	NA	19.936	246	-1.57102	724.12	0.0933018	8.06276	0.0503294	0.504024	2.50576
-17530	8898.74	62.325	-157.475	Alaska	0.598597	0.0251509	0.0555556	Unknown forest	Disturbed <1985/Undisturbed	NA	NA	0	NA	NA	22.5148	277	-1.57102	724.12	0.0933018	8.06276	0.0503294	0.504024	2.65869
-17530	8910.72	62.375	-157.475	Alaska	0.344225	0.183699	0.0648148	Unknown forest	Disturbed <1985/Undisturbed	NA	NA	0	NA	NA	25.5735	352	-1.78455	738.736	0.0955342	10.172	0.0479811	0.838203	1.34602
-17530	8922.71	62.425	-157.475	Alaska	0.402458	0.0358051	0.0740741	Unknown forest	Disturbed <1985/Undisturbed	NA	NA	0	NA	NA	19.9628	403	-1.78455	738.736	0.0955342	10.172	0.0479811	0.838203	2.01603
-17530	8934.73	62.475	-157.475	Alaska	0.245949	0.234239	0.0833333	Needleleaf forest	Fire 2000-2019	2015	2015	0.15	NA	NA	26.4944	330	-1.78455	738.736	0.0955342	10.172	0.0479811	0.838203	0.928307
-17530	8946.77	62.525	-157.475	Alaska	0.161136	0.726447	0.0925926	Non-woody	Fire 2000-2019	2015	2015	31.03	NA	NA	20.3547	441	-1.78455	738.736	0.0955342	10.172	0.0479811	0.838203	0.79164
-17530	8958.82	62.575	-157.475	Alaska	0.120301	0.944217	0.101852	Needleleaf forest	Fire 2000-2019	2015	2015	16.2	NA	NA	25.7272	372	-1.78455	738.736	0.0955342	10.172	0.0479811	0.838203	0.467605
-17530	8970.9	62.625	-157.475	Alaska	0.0280878	0.726447	0.111111	Needleleaf forest	Fire 2000-2019	2015	2015	27.64	NA	NA	25.1625	307	-1.87777	720.038	0.0949369	9.94945	0.0470881	1.02014	0.111626
-17530	8983	62.675	-157.475	Alaska	-0.111328	0.674612	0.12037	Unknown forest	Fire 2000-2019	2005	2005	39.31	NA	NA	18.7739	236	-1.87777	720.038	0.0949369	9.94945	0.0470881	1.02014	-0.592995
-17530	8995.12	62.725	-157.475	Alaska	-0.302633	0.161686	0.12963	Non-woody	Fire 2000-2019	2005	2005	42.68	NA	NA	20.2322	205	-1.87777	720.038	0.0949369	9.94945	0.0470881	1.02014	-1.4958
-17530	9007.26	62.775	-157.475	Alaska	0.0405278	0.888706	0.138889	Non-woody	Fire 2000-2019	2005	2005	37.36	NA	NA	17.548	180	-1.87777	720.038	0.0949369	9.94945	0.0470881	1.02014	0.230954
-17530	9019.42	62.825	-157.475	Alaska	0.275781	0.484107	0.148148	Unknown forest	Fire 2000-2019	2019	2019	46.25	NA	NA	19.9741	196	-1.87777	720.038	0.0949369	9.94945	0.0470881	1.02014	1.38069
-17530	9031.6	62.875	-157.475	Alaska	0.422743	0.234239	0.157407	Unknown forest	Fire 2000-2019	2019	2019	16.9	NA	NA	20.2677	148	-1.42323	639.083	0.090619	8.4682	0.0468495	0.927677	2.0858
-17530	9043.8	62.925	-157.475	Alaska	0.510502	0.0117701	0.166667	Shrubs	Fire 2000-2019	2019	2019	22.85	NA	NA	15.9936	144	-1.42323	639.083	0.090619	8.4682	0.0468495	0.927677	3.19192
-17530	9056.02	62.975	-157.475	Alaska	0.37841	0.0300747	0.175926	Unknown forest	Fire 2000-2019	2019	2019	51.69	NA	NA	22.8789	183	-1.42323	639.083	0.090619	8.4682	0.0468495	0.927677	1.65397
-17530	9068.26	63.025	-157.475	Alaska	0.430606	0.0251509	0.185185	Unknown forest	Fire 2000-2019	2019	2019	15.16	NA	NA	19.465	126	-1.42323	639.083	0.090619	8.4682	0.0468495	0.927677	2.2122
-17530	9080.53	63.075	-157.475	Alaska	0.141213	0.207857	0.194444	Shrubs	Fire 2000-2019	2019	2019	11.47	NA	NA	11.1822	91	-1.42323	639.083	0.090619	8.4682	0.0468495	0.927677	1.26284
-17530	9092.81	63.125	-157.475	Alaska	0.187377	0.141726	0.203704	Shrubs	Fire 2000-2019	2019	2019	9.38	NA	NA	10.571	82	-1.34087	605.914	0.0893847	7.4102	0.0485791	0.81944	1.77255
-17530	9105.12	63.175	-157.475	Alaska	0.340972	0.00962734	0.212963	Shrubs	Fire 2000-2019	2019	2019	27.23	NA	NA	17.9426	95	-1.34087	605.914	0.0893847	7.4102	0.0485791	0.81944	1.90035
-17530	9117.45	63.225	-157.475	Alaska	0.210166	0.401103	0.222222	Needleleaf forest	Fire 2000-2019	2019	2019	56.2	NA	NA	35.2352	147	-1.34087	605.914	0.0893847	7.4102	0.0485791	0.81944	0.596465
-17530	9129.8	63.275	-157.475	Alaska	0.217014	0.0173588	0.231481	Unknown forest	Fire 2000-2019	2019	2019	39.3	NA	NA	24.6996	139	-1.34087	605.914	0.0893847	7.4102	0.0485791	0.81944	0.878614
-17530	9142.17	63.325	-157.475	Alaska	0.284989	0.0117701	0.240741	Unknown forest	Fire 2000-2019	2019	2019	26.12	NA	NA	21.3176	114	-1.34087	605.914	0.0893847	7.4102	0.0485791	0.81944	1.33687
-17530	9154.56	63.375	-157.475	Alaska	-0.37345	0.0588622	0.25	Shrubs	Fire 2000-2019	2007	2007	39.22	NA	NA	22.2174	116	-1.03917	586.115	0.0943422	6.86679	0.0486163	0.425915	-1.68089
-17530	9166.97	63.425	-157.475	Alaska	-0.457845	0.00262317	0.259259	Needleleaf forest	Fire 2000-2019	2015	2015	42.8	NA	NA	35.0906	120	-1.03917	586.115	0.0943422	6.86679	0.0486163	0.425915	-1.30475
-17530	9179.41	63.475	-157.475	Alaska	0.0689622	0.833735	0.268519	Unknown forest	Fire 2000-2019	2015	2015	66.97	NA	NA	19.4053	72	-1.03917	586.115	0.0943422	6.86679	0.0486163	0.425915	0.355378
-17530	9191.87	63.525	-157.475	Alaska	0.257573	0.207857	0.277778	Shrubs	Fire 2000-2019	2015	2015	33.96	NA	NA	12.6325	55	-1.03917	586.115	0.0943422	6.86679	0.0486163	0.425915	2.03897
-17530	9204.35	63.575	-157.475	Alaska	0.30805	0.123715	0.287037	Non-woody	Fire 2000-2019	2015	2015	6.33	NA	NA	9.89722	43	-1.03917	586.115	0.0943422	6.86679	0.0486163	0.425915	3.11249
-17530	9216.85	63.625	-157.475	Alaska	0.186187	0.293917	0.296296	Unknown forest	Fire 2000-2019	2015	2015	35.29	NA	NA	26.1071	32	-1.22859	606.208	0.0953306	6.9633	0.0482626	0.383833	0.713165
-17530	9229.37	63.675	-157.475	Alaska	0.23464	0.575637	0.305556	Unknown forest	Disturbed <1985/Undisturbed	NA	NA	0	NA	NA	34.989	41	-1.22859	606.208	0.0953306	6.9633	0.0482626	0.383833	0.67061
-17530	9241.92	63.725	-157.475	Alaska	0.675564	0.00329494	0.314815	Needleleaf forest	Disturbed <1985/Undisturbed	NA	NA	0	NA	NA	39.3746	111	-1.22859	606.208	0.0953306	6.9633	0.0482626	0.383833	1.71574
-17530	9254.48	63.775	-157.475	Alaska	0.601201	0.0424417	0.324074	Shrubs	Disturbed <1985/Undisturbed	NA	NA	0	NA	NA	19.0168	49	-1.22859	606.208	0.0953306	6.9633	0.0482626	0.383833	3.16141
-17530	9267.08	63.825	-157.475	Alaska	0.424801	0.0588622	0.333333	Shrubs	Disturbed <1985/Undisturbed	NA	NA	0	NA	NA	19.1023	45	-1.22859	606.208	0.0953306	6.9633	0.0482626	0.383833	2.22382
-17530	9279.69	63.875	-157.475	Alaska	0.269515	0.183699	0.342593	Shrubs	Disturbed <1985/Undisturbed	NA	NA	0	NA	NA	14.0121	47	-1.98789	651.999	0.0951573	7.66194	0.0525797	0.914638	1.92344
-17530	9292.32	63.925	-157.475	Alaska	0.368305	0.0688733	0.351852	Shrubs	Disturbed <1985/Undisturbed	NA	NA	0	NA	NA	22.1267	54	-1.98789	651.999	0.0951573	7.66194	0.0525797	0.914638	1.66453
-17530	9304.98	63.975	-157.475	Alaska	0.640152	0.0026232	0.361111	Needleleaf forest	Disturbed <1985/Undisturbed	NA	NA	0	NA	NA	38.2299	124	-1.98789	651.999	0.0951573	7.66194	0.0525797	0.914638	1.67448
-17530	9317.66	64.025	-157.475	Alaska	-0.552343	0.0251509	0.37037	Unknown forest	Fire 2000-2019	2005	2005	29.26	NA	NA	29.4662	106	-1.98789	651.999	0.0951573	7.66194	0.0525797	0.914638	-1.8745
-17530	9330.36	64.075	-157.475	Alaska	-0.684358	0.00512856	0.37963	Unknown forest	Fire 2000-2019	2005	2005	28.53	NA	NA	22.7967	93	-1.98789	651.999	0.0951573	7.66194	0.0525797	0.914638	-3.00201
-17530	9343.09	64.125	-157.475	Alaska	-0.399352	0.0143257	0.388889	Needleleaf forest	Fire 2000-2019	2005	2005	15	NA	NA	39.8155	140	-3.29652	700.043	0.0933905	8.65095	0.0563263	0.957951	-1.00301
-17530	9355.84	64.175	-157.475	Alaska	-0.205237	0.262911	0.398148	Needleleaf forest	Disturbed <1985/Undisturbed	NA	NA	0	NA	NA	33.1681	404	-3.29652	700.043	0.0933905	8.65095	0.0563263	0.957951	-0.618778
-17530	9368.61	64.225	-157.475	Alaska	-0.14657	0.575637	0.407407	Unknown forest	Disturbed <1985/Undisturbed	NA	NA	0	NA	NA	35.0732	442	-3.29652	700.043	0.0933905	8.65095	0.0563263	0.957951	-0.417897
-17530	9381.41	64.275	-157.475	Alaska	0.0194979	0.183699	0.416667	Needleleaf forest	Fire 2000-2019	2015	2015	1.98	NA	NA	27.1283	460	-3.29652	700.043	0.0933905	8.65095	0.0563263	0.957951	0.0718728
-17530	9394.23	64.325	-157.475	Alaska	0.00221179	0.833735	0.425926	Unknown forest	Fire 2000-2019	2015	2015	37.13	NA	NA	24.7455	460	-3.29652	700.043	0.0933905	8.65095	0.0563263	0.957951	0.00893817
-17530	9407.07	64.375	-157.475	Alaska	0.13533	0.441488	0.435185	Unknown forest	Fire 2000-2019	2015	2015	6.71	NA	NA	22.932	428	-3.11339	556.808	0.0977629	4.27037	0.0615065	0.280248	0.590135
-17530	9419.93	64.425	-157.475	Alaska	-0.321481	0.833735	0.444444	Shrubs	Fire 2000-2019	2004	2004	57.59	NA	NA	20.0994	153	-3.11339	556.808	0.0977629	4.27037	0.0615065	0.280248	-1.59946
-17530	9432.82	64.475	-157.475	Alaska	-0.304267	0.726447	0.453704	Shrubs	Fire 2000-2019	2004	2004	57.98	NA	NA	16.4698	104	-3.11339	556.808	0.0977629	4.27037	0.0615065	0.280248	-1.84742
-17530	9445.74	64.525	-157.475	Alaska	-0.636883	0.0358051	0.462963	Shrubs	Fire 2000-2019	2004	2004	70.86	NA	NA	18.3261	91	-3.11339	556.808	0.0977629	4.27037	0.0615065	0.280248	-3.47527
-17530	9458.67	64.575	-157.475	Alaska	-0.665633	0.161686	0.472222	Shrubs	Fire 2000-2019	2004	2004	74.07	NA	NA	19.5724	81	-3.11339	556.808	0.0977629	4.27037	0.0615065	0.280248	-3.40087
-17530	9471.63	64.625	-157.475	Alaska	-1.18967	0.161686	0.481481	Shrubs	Fire 2000-2019	2004	2004	75.48	NA	NA	21.8597	97	-2.4615	473.122	0.10186	4.18681	0.0638069	0.0837448	-5.4423
-17530	9484.62	64.675	-157.475	Alaska	-1.26422	0.141726	0.490741	Shrubs	Fire 2000-2019	2004	2004	69.98	NA	NA	25.8049	95	-2.4615	473.122	0.10186	4.18681	0.0638069	0.0837448	-4.89913
-17530	9497.62	64.725	-157.475	Alaska	-0.194462	0.207857	0.5	Needleleaf forest	Fire 2000-2019	2004	2004	10.02	NA	NA	47.6461	101	-2.4615	473.122	0.10186	4.18681	0.0638069	0.0837448	-0.408137
-17530	9510.66	64.775	-157.475	Alaska	-0.10988	0.401103	0.509259	Needleleaf forest	Disturbed <1985/Undisturbed	NA	NA	0	NA	NA	44.7572	72	-2.4615	473.122	0.10186	4.18681	0.0638069	0.0837448	-0.245503
-17530	9536.79	64.875	-157.475	Alaska	0.21702	0.141726	0.527778	Needleleaf forest	Disturbed <1985/Undisturbed	NA	NA	0	NA	NA	41.3855	37	-2.63313	476.842	0.10589	3.73502	0.0621829	0.139592	0.524387
-17530	9549.9	64.925	-157.475	Alaska	-0.00490119	0.484107	0.537037	Needleleaf forest	Disturbed <1985/Undisturbed	NA	NA	0	NA	NA	37.7961	37	-2.63313	476.842	0.10589	3.73502	0.0621829	0.139592	-0.0129674
-17530	9563.03	64.975	-157.475	Alaska	0.0148373	0.674612	0.546296	Needleleaf forest	Disturbed <1985/Undisturbed	NA	NA	0	NA	NA	35.375	37	-2.63313	476.842	0.10589	3.73502	0.0621829	0.139592	0.041943
-17530	9576.18	65.025	-157.475	Alaska	-0.041795	0.484107	0.555556	Needleleaf forest	Disturbed <1985/Undisturbed	NA	NA	0	NA	NA	42.3034	60	-2.63313	476.842	0.10589	3.73502	0.0621829	0.139592	-0.0987982
-17530	9589.36	65.075	-157.475	Alaska	0.0774914	1	0.564815	Needleleaf forest	Disturbed <1985/Undisturbed	NA	NA	0	NA	NA	36.0727	59	-2.63313	476.842	0.10589	3.73502	0.0621829	0.139592	0.21482
-17530	9602.57	65.125	-157.475	Alaska	0.0479542	0.833735	0.574074	Shrubs	Disturbed <1985/Undisturbed	NA	NA	0	NA	NA	17.8472	42	-2.94378	461.962	0.114221	2.47667	0.062822	-0.112101	0.268694
-17530	9615.8	65.175	-157.475	Alaska	0.460793	6.65188e-05	0.583333	Unknown forest	Disturbed <1985/Undisturbed	NA	NA	0	NA	NA	16.9302	59	-2.94378	461.962	0.114221	2.47667	0.062822	-0.112101	2.72172
-17530	9629.05	65.225	-157.475	Alaska	0.679094	3.65973e-05	0.592593	Unknown forest	Disturbed <1985/Undisturbed	NA	NA	0	NA	NA	16.435	75	-2.94378	461.962	0.114221	2.47667	0.062822	-0.112101	4.132
-17530	9642.33	65.275	-157.475	Alaska	0.712116	8.91685e-05	0.601852	Unknown forest	Fire 2000-2019	2019	2019	10.32	NA	NA	16.4821	75	-2.94378	461.962	0.114221	2.47667	0.062822	-0.112101	4.32053
-17530	9655.63	65.325	-157.475	Alaska	0.597546	0.000274181	0.611111	Unknown forest	Fire 2000-2019	2019	2019	1.17	NA	NA	16.4341	78	-2.94378	461.962	0.114221	2.47667	0.062822	-0.112101	3.63601
-17530	9668.96	65.375	-157.475	Alaska	0.323449	0.0143257	0.62037	Unknown forest	Fire 1985-1999	1990	1990	49.09	NA	NA	18.6566	64	-3.38478	479.254	0.116325	2.60716	0.0629262	-0.14786	1.7337
-17530	9682.32	65.425	-157.475	Alaska	0.0992015	1	0.62963	Shrubs	Fire 1985-1999	1990	1990	6.63	NA	NA	20.3654	45	-3.38478	479.254	0.116325	2.60716	0.0629262	-0.14786	0.487109
-17530	9695.7	65.475	-157.475	Alaska	0.0612807	0.888706	0.638889	Unknown forest	Fire 2000-2019	2006	2006	5.07	NA	NA	24.8487	41	-3.38478	479.254	0.116325	2.60716	0.0629262	-0.14786	0.246615
-17530	9709.1	65.525	-157.475	Alaska	0.234406	0.00207889	0.648148	Needleleaf forest	Fire 2000-2019	2019	2019	14.08	NA	NA	41.5316	72	-3.38478	479.254	0.116325	2.60716	0.0629262	-0.14786	0.564404
-17530	9722.54	65.575	-157.475	Alaska	0.249584	0.0300747	0.657407	Needleleaf forest	Fire 2000-2019	2019	2019	49.06	NA	NA	33.7316	112	-3.38478	479.254	0.116325	2.60716	0.0629262	-0.14786	0.739911
-17530	9735.99	65.625	-157.475	Alaska	0.397593	0.107543	0.666667	Unknown forest	Disturbed <1985/Undisturbed	NA	NA	0	NA	NA	19.3444	140	-3.75743	491.313	0.126201	2.50153	0.0638721	-0.535176	2.05534
-17530	9762.99	65.725	-157.475	Alaska	0.0263761	0.726447	0.685185	Unknown forest	Fire 2000-2019	2015	2015	13.78	NA	NA	24.508	115	-3.75743	491.313	0.126201	2.50153	0.0638721	-0.535176	0.107622
-17530	9776.53	65.775	-157.475	Alaska	-0.476482	0.0173588	0.694444	Needleleaf forest	Fire 2000-2019	2015	2015	61.51	NA	NA	35.1155	139	-3.75743	491.313	0.126201	2.50153	0.0638721	-0.535176	-1.3569
-17530	9790.09	65.825	-157.475	Alaska	0.46046	0.00207889	0.703704	Unknown forest	Fire 2000-2019	2015	2015	10.58	NA	NA	29.1089	106	-3.75743	491.313	0.126201	2.50153	0.0638721	-0.535176	1.58185
-17530	9803.68	65.875	-157.475	Alaska	0.313345	0.0300747	0.712963	Shrubs	Disturbed <1985/Undisturbed	NA	NA	0	NA	NA	27.6114	82	-4.25709	505.005	0.122277	2.14857	0.0651996	-0.697248	1.13484
-17530	9817.29	65.925	-157.475	Alaska	0.232205	0.00962734	0.722222	Shrubs	Disturbed <1985/Undisturbed	NA	NA	0	NA	NA	18.5695	79	-4.25709	505.005	0.122277	2.14857	0.0651996	-0.697248	1.25046
-17530	9830.94	65.975	-157.475	Alaska	0.580681	2.69413e-05	0.731481	Unknown forest	Disturbed <1985/Undisturbed	NA	NA	0	NA	NA	22.2239	136	-4.25709	505.005	0.122277	2.14857	0.0651996	-0.697248	2.61287
-17530	9844.6	66.025	-157.475	Alaska	0.593663	2.69413e-05	0.740741	Unknown forest	Disturbed <1985/Undisturbed	NA	NA	0	NA	NA	23.2109	193	-4.25709	505.005	0.122277	2.14857	0.0651996	-0.697248	2.5577
-17530	9858.3	66.075	-157.475	Alaska	0.254774	0.0209409	0.75	Unknown forest	Disturbed <1985/Undisturbed	NA	NA	0	NA	NA	23.7466	116	-4.25709	505.005	0.122277	2.14857	0.0651996	-0.697248	1.07289
-17530	9872.02	66.125	-157.475	Alaska	0.27092	0.00783956	0.759259	Shrubs	Fire 1985-1999	1994	1994	0.24	NA	NA	24.2944	122	-5.24296	555.131	0.124285	2.41117	0.0653445	-0.756047	1.11515
-17530	9885.77	66.175	-157.475	Alaska	0.140281	0.0930921	0.768519	Unknown forest	Fire 1985-1999	1994	1994	7.9	NA	NA	25.4039	134	-5.24296	555.131	0.124285	2.41117	0.0653445	-0.756047	0.552204
-17530	9899.55	66.225	-157.475	Alaska	0.0141902	0.624277	0.777778	Non-woody	Disturbed <1985/Undisturbed	NA	NA	0	NA	NA	10.5226	445	-5.24296	555.131	0.124285	2.41117	0.0653445	-0.756047	0.134854
-17530	9913.36	66.275	-157.475	Alaska	0.112654	0.401103	0.787037	Non-woody	Disturbed <1985/Undisturbed	NA	NA	0	NA	NA	3.38843	732	-5.24296	555.131	0.124285	2.41117	0.0653445	-0.756047	3.32468
-17530	9927.19	66.325	-157.475	Alaska	0.107118	0.484107	0.796296	Non-woody	Disturbed <1985/Undisturbed	NA	NA	0	NA	NA	5.73993	565	-5.24296	555.131	0.124285	2.41117	0.0653445	-0.756047	1.86619
-17530	9941.05	66.375	-157.475	Alaska	0.234182	0.00962734	0.805556	Shrubs	Fire 2000-2019	2018	2018	3.41	NA	NA	13.0128	327	-5.20525	551.334	0.122306	2.74687	0.0669229	-1.1281	1.79962
-17530	9954.94	66.425	-157.475	Alaska	0.161719	0.0300747	0.814815	Non-woody	Fire 2000-2019	2018	2018	29.64	NA	NA	7.60191	223	-5.20525	551.334	0.122306	2.74687	0.0669229	-1.1281	2.12734
-17530	9968.85	66.475	-157.475	Alaska	0.188021	0.401103	0.824074	Shrubs	Disturbed <1985/Undisturbed	NA	NA	0	NA	NA	15.919	152	-5.20525	551.334	0.122306	2.74687	0.0669229	-1.1281	1.18111
-17530	9982.8	66.525	-157.475	Alaska	0.200696	0.293917	0.833333	Shrubs	Fire 2000-2019	2010	2010	0.78	NA	NA	12.9512	274	-5.20525	551.334	0.122306	2.74687	0.0669229	-1.1281	1.54963
-17530	9996.77	66.575	-157.475	Alaska	0.0505754	0.779566	0.842593	Non-woody	Fire 2000-2019	2010	2010	3.72	NA	NA	5.47779	144	-5.20525	551.334	0.122306	2.74687	0.0669229	-1.1281	0.923282
-17530	10010.8	66.625	-157.475	Alaska	0.0410699	0.401103	0.851852	Non-woody	Fire 2000-2019	2010	2010	10.4	NA	NA	6.24123	197	-5.12434	537.465	0.121218	2.11491	0.0683187	-0.646183	0.658041
-17530	10024.8	66.675	-157.475	Alaska	0.541105	0.00100672	0.861111	Shrubs	Disturbed <1985/Undisturbed	NA	NA	0	NA	NA	11.3238	308	-5.12434	537.465	0.121218	2.11491	0.0683187	-0.646183	4.77848
-17530	10038.9	66.725	-157.475	Alaska	0.537558	1.43051e-05	0.87037	Shrubs	Disturbed <1985/Undisturbed	NA	NA	0	NA	NA	10.2379	228	-5.12434	537.465	0.121218	2.11491	0.0683187	-0.646183	5.25065
-17530	10052.9	66.775	-157.475	Alaska	0.0693523	0.293917	0.87963	Shrubs	Disturbed <1985/Undisturbed	NA	NA	0	NA	NA	12.0372	76	-5.12434	537.465	0.121218	2.11491	0.0683187	-0.646183	0.576148
-17530	10067.1	66.825	-157.475	Alaska	0.0542659	0.401103	0.888889	Non-woody	Disturbed <1985/Undisturbed	NA	NA	0	NA	NA	6.68964	45	-5.12434	537.465	0.121218	2.11491	0.0683187	-0.646183	0.811193
-17530	10081.2	66.875	-157.475	Alaska	0.0244922	0.674612	0.898148	Non-woody	Disturbed <1985/Undisturbed	NA	NA	0	NA	NA	11.2171	34	-5.8094	642.313	0.127784	2.48907	0.0747914	-0.950156	0.218348
-17530	10095.4	66.925	-157.475	Alaska	0.11003	0.484107	0.907407	Non-woody	Disturbed <1985/Undisturbed	NA	NA	0	NA	NA	19.8192	30	-5.8094	642.313	0.127784	2.48907	0.0747914	-0.950156	0.555166
-17530	10109.6	66.975	-157.475	Alaska	0.137324	0.36302	0.916667	Non-woody	Disturbed <1985/Undisturbed	NA	NA	0	NA	NA	16.1589	30	-5.8094	642.313	0.127784	2.48907	0.0747914	-0.950156	0.849837
-17530	10123.8	67.025	-157.475	Alaska	0.180808	0.0588622	0.925926	Non-woody	Disturbed <1985/Undisturbed	NA	NA	0	NA	NA	5.79379	43	-5.8094	642.313	0.127784	2.48907	0.0747914	-0.950156	3.12072
-17530	10138.1	67.075	-157.475	Alaska	0.151278	0.0173588	0.935185	Non-woody	Disturbed <1985/Undisturbed	NA	NA	0	NA	NA	5.41594	78	-5.8094	642.313	0.127784	2.48907	0.0747914	-0.950156	2.79319
-17530	10152.3	67.125	-157.475	Alaska	0.294184	0.141726	0.944444	Non-woody	Disturbed <1985/Undisturbed	NA	NA	0	NA	NA	11.2698	82	-6.52845	702.685	0.145211	2.69114	0.0831623	-0.641826	2.61038
-17530	10166.7	67.175	-157.475	Alaska	0.209817	0.107543	0.953704	Non-woody	Disturbed <1985/Undisturbed	NA	NA	0	NA	NA	9.06685	61	-6.52845	702.685	0.145211	2.69114	0.0831623	-0.641826	2.31411
-17530	10181	67.225	-157.475	Alaska	0.662868	0.00128782	0.962963	Unknown forest	Disturbed <1985/Undisturbed	NA	NA	0	NA	NA	19.2756	194	-6.52845	702.685	0.145211	2.69114	0.0831623	-0.641826	3.43889
-17530	10195.4	67.275	-157.475	Alaska	0.164338	0.674612	0.972222	Shrubs	Disturbed <1985/Undisturbed	NA	NA	0	NA	NA	10.007	494	-6.52845	702.685	0.145211	2.69114	0.0831623	-0.641826	1.64222
-17530	10209.8	67.325	-157.475	Alaska	0.203139	0.726447	0.981481	Unknown forest	Disturbed <1985/Undisturbed	NA	NA	0	NA	NA	22.5803	296	-6.52845	702.685	0.145211	2.69114	0.0831623	-0.641826	0.899631
-17530	10224.2	67.375	-157.475	Alaska	0.662582	0.484107	0.990741	Shrubs	Disturbed <1985/Undisturbed	NA	NA	0	NA	NA	15.0268	106	-8.28994	690.791	0.144123	3.72998	0.0897399	-0.281278	4.40933
-17530	10238.7	67.425	-157.475	Alaska	0.404817	0.0209409	1	Non-woody	Disturbed <1985/Undisturbed	NA	NA	0	NA	NA	5.85078	436	-8.28994	690.791	0.144123	3.72998	0.0897399	-0.281278	6.91903
-17530	10253.2	67.475	-157.475	Alaska	0.0700907	0.327286	1.025	Non-woody	Disturbed <1985/Undisturbed	NA	NA	0	NA	NA	1.652	691	-8.28994	690.791	0.144123	3.72998	0.0897399	-0.281278	4.24279
-17530	10267.7	67.525	-157.475	Alaska	0.0768333	0.575637	1.05	Non-woody	Disturbed <1985/Undisturbed	NA	NA	0	NA	NA	1.98064	692	-8.28994	690.791	0.144123	3.72998	0.0897399	-0.281278	3.87921
-17530	10282.3	67.575	-157.475	Alaska	0.0781524	0.0802429	1.075	Non-woody	Disturbed <1985/Undisturbed	NA	NA	0	NA	NA	1.23257	465	-8.28994	690.791	0.144123	3.72998	0.0897399	-0.281278	6.34058
-17530	10296.9	67.625	-157.475	Alaska	0.0070578	0.944217	1.1	Non-woody	Disturbed <1985/Undisturbed	NA	NA	0	NA	NA	0.553867	629	-9.17341	588.319	0.156685	3.6518	0.0905257	0.146642	1.27428
-17530	10311.5	67.675	-157.475	Alaska	0.00615164	0.888706	1.125	Non-woody	Disturbed <1985/Undisturbed	NA	NA	0	NA	NA	0.954799	666	-9.17341	588.319	0.156685	3.6518	0.0905257	0.146642	0.644286
-17530	10326.2	67.725	-157.475	Alaska	0.00650308	0.779566	1.15	Non-woody	Disturbed <1985/Undisturbed	NA	NA	0	NA	NA	1.40423	621	-9.17341	588.319	0.156685	3.6518	0.0905257	0.146642	0.463108
-17530	10340.9	67.775	-157.475	Alaska	0.0172942	0.575637	1.175	Non-woody	Disturbed <1985/Undisturbed	NA	NA	0	NA	NA	1.27863	538	-9.17341	588.319	0.156685	3.6518	0.0905257	0.146642	1.35255
-17530	10355.6	67.825	-157.475	Alaska	-0.00480769	0.944217	1.2	Non-woody	Disturbed <1985/Undisturbed	NA	NA	0	NA	NA	1.45096	658	-9.17341	588.319	0.156685	3.6518	0.0905257	0.146642	-0.331345
-17530	10370.3	67.875	-157.475	Alaska	0.0144994	0.484107	1.225	Non-woody	Disturbed <1985/Undisturbed	NA	NA	0	NA	NA	1.58828	449	-9.47503	510.396	0.159659	2.62135	0.0933002	0.38198	0.9129
-17530	10385.1	67.925	-157.475	Alaska	0.0431298	0.726447	1.25	Non-woody	Disturbed <1985/Undisturbed	NA	NA	0	NA	NA	2.1937	400	-9.47503	510.396	0.159659	2.62135	0.0933002	0.38198	1.96608
-17530	10399.9	67.975	-157.475	Alaska	0.0483152	0.624277	1.275	Non-woody	Disturbed <1985/Undisturbed	NA	NA	0	NA	NA	1.43763	431	-9.47503	510.396	0.159659	2.62135	0.0933002	0.38198	3.36075
-17530	10414.8	68.025	-157.475	Alaska	0.045742	0.528865	1.3	Non-woody	Disturbed <1985/Undisturbed	NA	NA	0	NA	NA	2.01979	473	-9.47503	510.396	0.159659	2.62135	0.0933002	0.38198	2.26469
-17530	10429.6	68.075	-157.475	Alaska	0.0523727	0.441488	1.325	Non-woody	Disturbed <1985/Undisturbed	NA	NA	0	NA	NA	1.77587	476	-9.47503	510.396	0.159659	2.62135	0.0933002	0.38198	2.94913
-17530	10444.5	68.125	-157.475	Alaska	0.000599747	0.441488	1.35	Non-woody	Disturbed <1985/Undisturbed	NA	NA	0	NA	NA	1.0658	617	-10.0815	521.492	0.164938	1.98294	0.0905155	0.614065	0.0562721
-17530	10459.5	68.175	-157.475	Alaska	-0.00494124	0.674612	1.375	Non-woody	Disturbed <1985/Undisturbed	NA	NA	0	NA	NA	0.682986	563	-10.0815	521.492	0.164938	1.98294	0.0905155	0.614065	-0.723476
-17530	10474.5	68.225	-157.475	Alaska	-0.0304363	0.0930921	1.4	Non-woody	Disturbed <1985/Undisturbed	NA	NA	0	NA	NA	0.749821	705	-10.0815	521.492	0.164938	1.98294	0.0905155	0.614065	-4.05914
-17530	10489.5	68.275	-157.475	Alaska	0.00326279	0.726447	1.425	Non-woody	Disturbed <1985/Undisturbed	NA	NA	0	NA	NA	0.344004	724	-10.0815	521.492	0.164938	1.98294	0.0905155	0.614065	0.948475
-17530	10504.5	68.325	-157.475	Alaska	0.00930571	0.46225	1.45	Non-woody	Disturbed <1985/Undisturbed	NA	NA	0	NA	NA	0.334351	927	-10.0815	521.492	0.164938	1.98294	0.0905155	0.614065	2.78321
-17530	10519.6	68.375	-157.475	Alaska	0.00217764	0.779566	1.475	Non-woody	Disturbed <1985/Undisturbed	NA	NA	0	NA	NA	0.329368	772	-10.6795	510.26	0.185133	-0.297649	0.0919256	0.849847	0.661156
-17530	10534.7	68.425	-157.475	Alaska	0.0116398	0.484107	1.5	Non-woody	Disturbed <1985/Undisturbed	NA	NA	0	NA	NA	0.382899	746	-10.6795	510.26	0.185133	-0.297649	0.0919256	0.849847	3.03992
-17346.4	7852.83	57.625	-155.825	Alaska	0.349788	0.0802429	-0.989474	Non-woody	Disturbed <1985/Undisturbed	NA	NA	0	NA	NA	12.0242	305	2.96347	1485.94	0.11058	8.4662	0.0394715	-0.43288	2.90903
-17346.4	7863.21	57.675	-155.825	Alaska	0.328453	0.0802429	-0.978947	Non-woody	Disturbed <1985/Undisturbed	NA	NA	0	NA	NA	12.1648	264	2.96347	1485.94	0.11058	8.4662	0.0394715	-0.43288	2.70004
-17346.4	7873.61	57.725	-155.825	Alaska	0.448285	0.141726	-0.968421	Shrubs	Disturbed <1985/Undisturbed	NA	NA	0	NA	NA	11.8268	184	2.96347	1485.94	0.11058	8.4662	0.0394715	-0.43288	3.79042
-17346.4	7884.02	57.775	-155.825	Alaska	0.00913397	0.36302	-0.957895	Shrubs	Disturbed <1985/Undisturbed	NA	NA	0	NA	NA	20.8042	128	2.96347	1485.94	0.11058	8.4662	0.0394715	-0.43288	0.0439045
-17346.4	7894.45	57.825	-155.825	Alaska	0.103368	0.36302	-0.947368	Shrubs	Disturbed <1985/Undisturbed	NA	NA	0	NA	NA	18.7704	38	2.96347	1485.94	0.11058	8.4662	0.0394715	-0.43288	0.550695
-17346.4	7915.34	57.925	-155.825	Alaska	0.0247328	1	-0.926316	Non-woody	Disturbed <1985/Undisturbed	NA	NA	0	NA	NA	12.9866	164	1.33786	1421.56	0.0982947	6.70642	0.0345597	0.770197	0.190449
-17346.4	7925.81	57.975	-155.825	Alaska	0.219496	0.528865	-0.915789	Non-woody	Disturbed <1985/Undisturbed	NA	NA	0	NA	NA	8.1203	457	1.33786	1421.56	0.0982947	6.70642	0.0345597	0.770197	2.70305
-17346.4	7936.29	58.025	-155.825	Alaska	0.174634	0.441488	-0.905263	Non-woody	Disturbed <1985/Undisturbed	NA	NA	0	NA	NA	6.39842	652	1.33786	1421.56	0.0982947	6.70642	0.0345597	0.770197	2.72933
-17346.4	7946.79	58.075	-155.825	Alaska	0.106481	0.726447	-0.894737	Non-woody	Disturbed <1985/Undisturbed	NA	NA	0	NA	NA	8.61572	635	1.33786	1421.56	0.0982947	6.70642	0.0345597	0.770197	1.2359
-17346.4	7957.3	58.125	-155.825	Alaska	0.566312	0.183699	-0.884211	Non-woody	Disturbed <1985/Undisturbed	NA	NA	0	NA	NA	15.0184	273	0.328197	1322.11	0.0970863	5.87102	0.0353847	1.46218	3.77079
-17346.4	7967.83	58.175	-155.825	Alaska	0.363018	0.0358051	-0.873684	Non-woody	Disturbed <1985/Undisturbed	NA	NA	0	NA	NA	10.7544	221	0.328197	1322.11	0.0970863	5.87102	0.0353847	1.46218	3.37552
-17346.4	7978.38	58.225	-155.825	Alaska	0.379014	0.293917	-0.863158	Non-woody	Disturbed <1985/Undisturbed	NA	NA	0	NA	NA	10.9362	303	0.328197	1322.11	0.0970863	5.87102	0.0353847	1.46218	3.46568
-17346.4	7988.93	58.275	-155.825	Alaska	0.0868574	0.624277	-0.852632	Non-woody	Disturbed <1985/Undisturbed	NA	NA	0	NA	NA	6.49813	618	0.328197	1322.11	0.0970863	5.87102	0.0353847	1.46218	1.33665
-17346.4	7999.51	58.325	-155.825	Alaska	0.0276915	0.441488	-0.842105	Non-woody	Disturbed <1985/Undisturbed	NA	NA	0	NA	NA	4.09803	767	0.328197	1322.11	0.0970863	5.87102	0.0353847	1.46218	0.675727
-17346.4	8010.09	58.375	-155.825	Alaska	0.0904814	0.441488	-0.831579	Non-woody	Disturbed <1985/Undisturbed	NA	NA	0	NA	NA	7.44087	573	1.30384	1124.87	0.0911393	3.68986	0.0407247	2.03478	1.21601
-17346.4	8020.7	58.425	-155.825	Alaska	0.31344	0.0688733	-0.821053	Non-woody	Disturbed <1985/Undisturbed	NA	NA	0	NA	NA	11.1056	508	1.30384	1124.87	0.0911393	3.68986	0.0407247	2.03478	2.82237
-17346.4	8031.31	58.475	-155.825	Alaska	-0.114264	0.888706	-0.810526	Needleleaf forest	Disturbed <1985/Undisturbed	NA	NA	0	NA	NA	51.379	146	1.30384	1124.87	0.0911393	3.68986	0.0407247	2.03478	-0.222395
-17346.4	8052.6	58.575	-155.825	Alaska	-0.596133	0.944217	-0.789474	Non-woody	Disturbed <1985/Undisturbed	NA	NA	0	NA	NA	38.8016	245	1.30384	1124.87	0.0911393	3.68986	0.0407247	2.03478	-1.53636
-17346.4	8084.63	58.725	-155.825	Alaska	0.339732	0.107543	-0.757895	Non-woody	Disturbed <1985/Undisturbed	NA	NA	0	NA	NA	17.9489	208	1.45906	989.418	0.0957618	5.86778	0.0395167	2.60396	1.89277
-17346.4	8095.34	58.775	-155.825	Alaska	0.248322	0.401103	-0.747368	Non-woody	Disturbed <1985/Undisturbed	NA	NA	0	NA	NA	9.49911	434	1.45906	989.418	0.0957618	5.86778	0.0395167	2.60396	2.61417
-17346.4	8106.07	58.825	-155.825	Alaska	0.0959596	0.779566	-0.736842	Non-woody	Disturbed <1985/Undisturbed	NA	NA	0	NA	NA	9.80764	480	1.45906	989.418	0.0957618	5.86778	0.0395167	2.60396	0.978417
-17346.4	8116.81	58.875	-155.825	Alaska	0.0739087	0.888706	-0.726316	Non-woody	Disturbed <1985/Undisturbed	NA	NA	0	NA	NA	12.4885	396	1.55817	1008.41	0.0961782	7.5667	0.0390544	2.53432	0.591816
-17346.4	8127.56	58.925	-155.825	Alaska	0.10009	1	-0.715789	Needleleaf forest	Disturbed <1985/Undisturbed	NA	NA	0	NA	NA	36.9416	243	1.55817	1008.41	0.0961782	7.5667	0.0390544	2.53432	0.270942
-17346.4	8138.34	58.975	-155.825	Alaska	0.134146	0.207857	-0.705263	Unknown forest	Disturbed <1985/Undisturbed	NA	NA	0	NA	NA	23.6365	154	1.55817	1008.41	0.0961782	7.5667	0.0390544	2.53432	0.567539
-17346.4	8149.12	59.025	-155.825	Alaska	0.216401	0.141726	-0.694737	Unknown forest	Disturbed <1985/Undisturbed	NA	NA	0	NA	NA	28.9614	162	1.55817	1008.41	0.0961782	7.5667	0.0390544	2.53432	0.747205
-17346.4	8159.93	59.075	-155.825	Alaska	0.26323	0.888706	-0.684211	Non-woody	Disturbed <1985/Undisturbed	NA	NA	0	NA	NA	16.6395	251	1.55817	1008.41	0.0961782	7.5667	0.0390544	2.53432	1.58195
-17346.4	8170.75	59.125	-155.825	Alaska	0.1881	0.183699	-0.673684	Non-woody	Disturbed <1985/Undisturbed	NA	NA	0	NA	NA	7.21527	296	2.39976	1042.73	0.0644708	7.37608	0.0330667	1.71152	2.60697
-17346.4	8181.58	59.175	-155.825	Alaska	0.496456	0.161686	-0.663158	Unknown forest	Disturbed <1985/Undisturbed	NA	NA	0	NA	NA	21.6361	168	2.39976	1042.73	0.0644708	7.37608	0.0330667	1.71152	2.29457
-17346.4	8268.84	59.575	-155.825	Alaska	0.206906	0.234239	-0.578947	Non-woody	Disturbed <1985/Undisturbed	NA	NA	0	NA	NA	10.6379	42	2.62374	1086.93	0.0411779	7.60915	0.0294668	0.230633	1.94499
-17346.4	8279.82	59.625	-155.825	Alaska	0.181157	0.161686	-0.568421	Non-woody	Disturbed <1985/Undisturbed	NA	NA	0	NA	NA	8.10986	73	1.06513	1041.42	0.0793841	7.44106	0.0429428	0.728259	2.23379
-17346.4	8290.82	59.675	-155.825	Alaska	0.0983241	0.575637	-0.557895	Non-woody	Disturbed <1985/Undisturbed	NA	NA	0	NA	NA	6.78718	151	1.06513	1041.42	0.0793841	7.44106	0.0429428	0.728259	1.44867
-17346.4	8301.83	59.725	-155.825	Alaska	0.135869	0.624277	-0.547368	Non-woody	Disturbed <1985/Undisturbed	NA	NA	0	NA	NA	7.02616	215	1.06513	1041.42	0.0793841	7.44106	0.0429428	0.728259	1.93376
-17346.4	8312.86	59.775	-155.825	Alaska	0.110572	0.528865	-0.536842	Non-woody	Disturbed <1985/Undisturbed	NA	NA	0	NA	NA	6.39181	229	1.06513	1041.42	0.0793841	7.44106	0.0429428	0.728259	1.72991
-17346.4	8323.91	59.825	-155.825	Alaska	0.10501	0.888706	-0.526316	Non-woody	Disturbed <1985/Undisturbed	NA	NA	0	NA	NA	8.15896	247	1.06513	1041.42	0.0793841	7.44106	0.0429428	0.728259	1.28706
-17346.4	8334.97	59.875	-155.825	Alaska	0.432351	0.262911	-0.515789	Non-woody	Disturbed <1985/Undisturbed	NA	NA	0	NA	NA	13.6666	173	0.743748	952.976	0.0887989	8.31963	0.051118	0.299415	3.16356
-17346.4	8346.05	59.925	-155.825	Alaska	0.436099	0.441488	-0.505263	Non-woody	Disturbed <1985/Undisturbed	NA	NA	0	NA	NA	13.8518	172	0.743748	952.976	0.0887989	8.31963	0.051118	0.299415	3.14832
-17346.4	8357.14	59.975	-155.825	Alaska	0.311526	0.207857	-0.494737	Non-woody	Disturbed <1985/Undisturbed	NA	NA	0	NA	NA	13.4437	178	0.743748	952.976	0.0887989	8.31963	0.051118	0.299415	2.31726
-17346.4	8368.26	60.025	-155.825	Alaska	0.333881	0.484107	-0.484211	Shrubs	Disturbed <1985/Undisturbed	NA	NA	0	NA	NA	15.2044	132	0.743748	952.976	0.0887989	8.31963	0.051118	0.299415	2.19594
-17346.4	8379.39	60.075	-155.825	Alaska	0.23998	0.401103	-0.473684	Shrubs	Disturbed <1985/Undisturbed	NA	NA	0	NA	NA	14.3202	122	0.743748	952.976	0.0887989	8.31963	0.051118	0.299415	1.67581
-17346.4	8390.53	60.125	-155.825	Alaska	0.253185	0.833735	-0.463158	Non-woody	Disturbed <1985/Undisturbed	NA	NA	0	NA	NA	12.3139	139	0.266025	941.545	0.0855223	6.24146	0.0557553	-0.447694	2.05609
-17346.4	8401.7	60.175	-155.825	Alaska	0.221416	0.575637	-0.452632	Non-woody	Disturbed <1985/Undisturbed	NA	NA	0	NA	NA	10.5113	182	0.266025	941.545	0.0855223	6.24146	0.0557553	-0.447694	2.10646
-17346.4	8412.88	60.225	-155.825	Alaska	0.0865897	0.726447	-0.442105	Non-woody	Disturbed <1985/Undisturbed	NA	NA	0	NA	NA	6.82034	285	0.266025	941.545	0.0855223	6.24146	0.0557553	-0.447694	1.26958
-17346.4	8424.08	60.275	-155.825	Alaska	0.00936448	1	-0.431579	Non-woody	Disturbed <1985/Undisturbed	NA	NA	0	NA	NA	6.03828	292	0.266025	941.545	0.0855223	6.24146	0.0557553	-0.447694	0.155085
-17346.4	8435.29	60.325	-155.825	Alaska	0.0675889	1	-0.421053	Non-woody	Disturbed <1985/Undisturbed	NA	NA	0	NA	NA	6.92896	371	0.266025	941.545	0.0855223	6.24146	0.0557553	-0.447694	0.975456
-17346.4	8446.53	60.375	-155.825	Alaska	0.373088	0.234239	-0.410526	Non-woody	Disturbed <1985/Undisturbed	NA	NA	0	NA	NA	13.4491	322	-0.442056	926.142	0.0815423	6.32713	0.0558095	-0.284772	2.77407
-17346.4	8457.78	60.425	-155.825	Alaska	0.424302	0.726447	-0.4	Unknown forest	Disturbed <1985/Undisturbed	NA	NA	0	NA	NA	27.685	252	-0.442056	926.142	0.0815423	6.32713	0.0558095	-0.284772	1.53261
-17346.4	8469.04	60.475	-155.825	Alaska	0.146368	0.262911	-0.389474	Non-woody	Disturbed <1985/Undisturbed	NA	NA	0	NA	NA	9.34436	464	-0.442056	926.142	0.0815423	6.32713	0.0558095	-0.284772	1.56637
-17346.4	8480.33	60.525	-155.825	Alaska	0.166388	0.779566	-0.378947	Non-woody	Disturbed <1985/Undisturbed	NA	NA	0	NA	NA	13.3503	434	-0.442056	926.142	0.0815423	6.32713	0.0558095	-0.284772	1.24632
-17346.4	8491.63	60.575	-155.825	Alaska	0.116615	0.234239	-0.368421	Non-woody	Disturbed <1985/Undisturbed	NA	NA	0	NA	NA	6.39922	475	-0.442056	926.142	0.0815423	6.32713	0.0558095	-0.284772	1.82234
-17346.4	8502.95	60.625	-155.825	Alaska	0.146137	0.161686	-0.357895	Non-woody	Disturbed <1985/Undisturbed	NA	NA	0	NA	NA	6.81372	471	-0.884	914.962	0.0821166	5.7912	0.0581781	0.198065	2.14475
-17346.4	8514.29	60.675	-155.825	Alaska	0.33941	1	-0.347368	Non-woody	Disturbed <1985/Undisturbed	NA	NA	0	NA	NA	19.7596	376	-0.884	914.962	0.0821166	5.7912	0.0581781	0.198065	1.71769
-17346.4	8525.64	60.725	-155.825	Alaska	0.568452	0.833735	-0.336842	Needleleaf forest	Disturbed <1985/Undisturbed	NA	NA	0	NA	NA	34.2553	262	-0.884	914.962	0.0821166	5.7912	0.0581781	0.198065	1.65946
-17346.4	8537.02	60.775	-155.825	Alaska	0.631619	0.441488	-0.326316	Needleleaf forest	Disturbed <1985/Undisturbed	NA	NA	0	NA	NA	36.9028	256	-0.884	914.962	0.0821166	5.7912	0.0581781	0.198065	1.71158
-17346.4	8548.41	60.825	-155.825	Alaska	0.588941	0.484107	-0.315789	Needleleaf forest	Disturbed <1985/Undisturbed	NA	NA	0	NA	NA	32.0839	279	-0.884	914.962	0.0821166	5.7912	0.0581781	0.198065	1.83563
-17346.4	8559.81	60.875	-155.825	Alaska	0.372917	0.779566	-0.305263	Unknown forest	Disturbed <1985/Undisturbed	NA	NA	0	NA	NA	23.2985	287	-0.781504	861.71	0.0872264	4.2864	0.0576081	0.194993	1.6006
-17346.4	8571.24	60.925	-155.825	Alaska	0.581215	0.401103	-0.294737	Unknown forest	Disturbed <1985/Undisturbed	NA	NA	0	NA	NA	26.7039	255	-0.781504	861.71	0.0872264	4.2864	0.0576081	0.194993	2.17652
-17346.4	8582.69	60.975	-155.825	Alaska	0.8467	0.0930921	-0.284211	Unknown forest	Disturbed <1985/Undisturbed	NA	NA	0	NA	NA	25.135	234	-0.781504	861.71	0.0872264	4.2864	0.0576081	0.194993	3.36861
-17346.4	8594.15	61.025	-155.825	Alaska	0.68582	0.401103	-0.273684	Unknown forest	Disturbed <1985/Undisturbed	NA	NA	0	NA	NA	25.5728	275	-0.781504	861.71	0.0872264	4.2864	0.0576081	0.194993	2.68184
-17346.4	8605.63	61.075	-155.825	Alaska	0.407421	0.141726	-0.263158	Non-woody	Disturbed <1985/Undisturbed	NA	NA	0	NA	NA	12.1228	269	-0.781504	861.71	0.0872264	4.2864	0.0576081	0.194993	3.36078
-17346.4	8617.13	61.125	-155.825	Alaska	0.277765	0.161686	-0.252632	Non-woody	Disturbed <1985/Undisturbed	NA	NA	0	NA	NA	9.04748	248	-0.642237	833.939	0.0911128	4.40141	0.0582675	0.193597	3.07008
-17346.4	8628.65	61.175	-155.825	Alaska	0.546435	0.107543	-0.242105	Non-woody	Disturbed <1985/Undisturbed	NA	NA	0	NA	NA	12.0084	205	-0.642237	833.939	0.0911128	4.40141	0.0582675	0.193597	4.55043
-17346.4	8640.18	61.225	-155.825	Alaska	0.487544	0.0588622	-0.231579	Unknown forest	Disturbed <1985/Undisturbed	NA	NA	0	NA	NA	21.127	189	-0.642237	833.939	0.0911128	4.40141	0.0582675	0.193597	2.30768
-17346.4	8651.73	61.275	-155.825	Alaska	0.50669	0.141726	-0.221053	Unknown forest	Disturbed <1985/Undisturbed	NA	NA	0	NA	NA	16.3954	179	-0.642237	833.939	0.0911128	4.40141	0.0582675	0.193597	3.09044
-17346.4	8663.31	61.325	-155.825	Alaska	0.550379	0.0802429	-0.210526	Unknown forest	Fire 2000-2019	2015	2015	19.87	NA	NA	15.9929	201	-0.642237	833.939	0.0911128	4.40141	0.0582675	0.193597	3.44139
-17346.4	8674.9	61.375	-155.825	Alaska	0.581995	0.0424417	-0.2	Unknown forest	Fire 2000-2019	2015	2015	66.54	NA	NA	17.7629	184	-0.463675	816.808	0.0900862	4.93586	0.0552697	-0.159866	3.27646
-17346.4	8686.51	61.425	-155.825	Alaska	0.474211	0.141726	-0.189474	Unknown forest	Fire 2000-2019	2015	2015	11.14	NA	NA	20.7289	141	-0.463675	816.808	0.0900862	4.93586	0.0552697	-0.159866	2.28767
-17346.4	8698.14	61.475	-155.825	Alaska	0.712342	0.484107	-0.178947	Unknown forest	Fire 2000-2019	2015	2015	77.86	NA	NA	21.5962	193	-0.463675	816.808	0.0900862	4.93586	0.0552697	-0.159866	3.29846
-17346.4	8709.78	61.525	-155.825	Alaska	0.623119	0.779566	-0.168421	Unknown forest	Fire 2000-2019	2015	2015	73.86	NA	NA	19.2719	236	-0.463675	816.808	0.0900862	4.93586	0.0552697	-0.159866	3.23331
-17346.4	8721.45	61.575	-155.825	Alaska	0.524149	0.00329494	-0.157895	Unknown forest	Fire 2000-2019	2015	2015	2.97	NA	NA	16.3531	197	-0.463675	816.808	0.0900862	4.93586	0.0552697	-0.159866	3.2052
-17346.4	8733.13	61.625	-155.825	Alaska	0.72233	0.00512862	-0.147368	Unknown forest	Disturbed <1985/Undisturbed	NA	NA	0	NA	NA	19.261	198	-0.552831	846.5	0.0901407	7.21273	0.0547235	-0.0290029	3.75021
-17346.4	8744.84	61.675	-155.825	Alaska	0.697139	0.00512862	-0.136842	Unknown forest	Disturbed <1985/Undisturbed	NA	NA	0	NA	NA	16.9485	164	-0.552831	846.5	0.0901407	7.21273	0.0547235	-0.0290029	4.11328
-17346.4	8756.56	61.725	-155.825	Alaska	1.0455	0.00128782	-0.126316	Unknown forest	Disturbed <1985/Undisturbed	NA	NA	0	NA	NA	30.3154	129	-0.552831	846.5	0.0901407	7.21273	0.0547235	-0.0290029	3.44875
-17346.4	8768.3	61.775	-155.825	Alaska	0.342422	0.0251509	-0.115789	Needleleaf forest	Disturbed <1985/Undisturbed	NA	NA	0	NA	NA	25.7383	131	-0.552831	846.5	0.0901407	7.21273	0.0547235	-0.0290029	1.3304
-17346.4	8780.06	61.825	-155.825	Alaska	0.607277	0.0930921	-0.105263	Needleleaf forest	Disturbed <1985/Undisturbed	NA	NA	0	NA	NA	31.5469	121	-0.552831	846.5	0.0901407	7.21273	0.0547235	-0.0290029	1.925
-17346.4	8791.84	61.875	-155.825	Alaska	0.239576	0.207857	-0.0947368	Non-woody	Disturbed <1985/Undisturbed	NA	NA	0	NA	NA	21.9425	119	-0.809013	861.94	0.0952834	7.165	0.055019	-0.0761223	1.09183
-17346.4	8803.64	61.925	-155.825	Alaska	0.337178	0.207857	-0.0842105	Needleleaf forest	Disturbed <1985/Undisturbed	NA	NA	0	NA	NA	35.0713	119	-0.809013	861.94	0.0952834	7.165	0.055019	-0.0761223	0.961407
-17346.4	8815.46	61.975	-155.825	Alaska	0.490336	0.161686	-0.0736842	Needleleaf forest	Disturbed <1985/Undisturbed	NA	NA	0	NA	NA	34.1566	136	-0.809013	861.94	0.0952834	7.165	0.055019	-0.0761223	1.43555
-17346.4	8827.3	62.025	-155.825	Alaska	0.749204	0.0930921	-0.0631579	Needleleaf forest	Disturbed <1985/Undisturbed	NA	NA	0	NA	NA	32.9393	194	-0.809013	861.94	0.0952834	7.165	0.055019	-0.0761223	2.2745
-17346.4	8839.16	62.075	-155.825	Alaska	0.330564	0.441488	-0.0526316	Needleleaf forest	Disturbed <1985/Undisturbed	NA	NA	0	NA	NA	32.6931	162	-0.809013	861.94	0.0952834	7.165	0.055019	-0.0761223	1.01111
-17346.4	8851.03	62.125	-155.825	Alaska	0.635493	0.234239	-0.0421053	Unknown forest	Disturbed <1985/Undisturbed	NA	NA	0	NA	NA	29.5049	200	-1.29707	766.294	0.0935377	6.24702	0.0590733	-0.541072	2.15385
-17346.4	8862.93	62.175	-155.825	Alaska	0.306289	0.293917	-0.0315789	Unknown forest	Disturbed <1985/Undisturbed	NA	NA	0	NA	NA	25.0207	166	-1.29707	766.294	0.0935377	6.24702	0.0590733	-0.541072	1.22414
-17346.4	8874.85	62.225	-155.825	Alaska	0.401252	0.0930921	-0.0210526	Needleleaf forest	Disturbed <1985/Undisturbed	NA	NA	0	NA	NA	35.0701	200	-1.29707	766.294	0.0935377	6.24702	0.0590733	-0.541072	1.14415
-17346.4	8886.78	62.275	-155.825	Alaska	0.403566	0.183699	-0.0105263	Needleleaf forest	Fire 2000-2019	2005	2005	0.29	NA	NA	37.7895	190	-1.29707	766.294	0.0935377	6.24702	0.0590733	-0.541072	1.06793
-17346.4	8898.74	62.325	-155.825	Alaska	0.269314	0.161686	0	Needleleaf forest	Disturbed <1985/Undisturbed	NA	NA	0	NA	NA	46.824	183	-1.29707	766.294	0.0935377	6.24702	0.0590733	-0.541072	0.575162
-17346.4	8910.72	62.375	-155.825	Alaska	0.311012	0.234239	0.0105263	Needleleaf forest	Disturbed <1985/Undisturbed	NA	NA	0	NA	NA	48.8402	175	-1.28412	698.735	0.0930366	6.19012	0.0607612	-0.397857	0.636795
-17346.4	8922.71	62.425	-155.825	Alaska	0.246078	0.293917	0.0210526	Needleleaf forest	Disturbed <1985/Undisturbed	NA	NA	0	NA	NA	45.5843	273	-1.28412	698.735	0.0930366	6.19012	0.0607612	-0.397857	0.539831
-17346.4	8934.73	62.475	-155.825	Alaska	0.355758	0.0688733	0.0315789	Needleleaf forest	Disturbed <1985/Undisturbed	NA	NA	0	NA	NA	48.4348	179	-1.28412	698.735	0.0930366	6.19012	0.0607612	-0.397857	0.734509
-17346.4	8946.77	62.525	-155.825	Alaska	0.106272	0.207857	0.0421053	Needleleaf forest	Disturbed <1985/Undisturbed	NA	NA	0	NA	NA	51.1978	137	-1.28412	698.735	0.0930366	6.19012	0.0607612	-0.397857	0.207571
-17346.4	8958.82	62.575	-155.825	Alaska	0.12757	0.401103	0.0526316	Needleleaf forest	Disturbed <1985/Undisturbed	NA	NA	0	NA	NA	59.824	215	-1.28412	698.735	0.0930366	6.19012	0.0607612	-0.397857	0.213241
-17346.4	8970.9	62.625	-155.825	Alaska	0.129129	0.0802429	0.0631579	Needleleaf forest	Disturbed <1985/Undisturbed	NA	NA	0	NA	NA	51.6546	133	-1.22384	618.402	0.100087	5.67545	0.0578236	-0.126462	0.249986
-17346.4	8983	62.675	-155.825	Alaska	0.355826	0.0688733	0.0736842	Needleleaf forest	Disturbed <1985/Undisturbed	NA	NA	0	NA	NA	31.5837	111	-1.22384	618.402	0.100087	5.67545	0.0578236	-0.126462	1.12661
-17346.4	8995.12	62.725	-155.825	Alaska	0.302122	0.0802429	0.0842105	Needleleaf forest	Disturbed <1985/Undisturbed	NA	NA	0	NA	NA	36.0042	97	-1.22384	618.402	0.100087	5.67545	0.0578236	-0.126462	0.839128
-17346.4	9007.26	62.775	-155.825	Alaska	0.506974	0.0424417	0.0947368	Needleleaf forest	Disturbed <1985/Undisturbed	NA	NA	0	NA	NA	36.9478	114	-1.22384	618.402	0.100087	5.67545	0.0578236	-0.126462	1.37213
-17346.4	9019.42	62.825	-155.825	Alaska	0.0572537	0.528865	0.105263	Needleleaf forest	Disturbed <1985/Undisturbed	NA	NA	0	NA	NA	50.7526	201	-1.22384	618.402	0.100087	5.67545	0.0578236	-0.126462	0.112809
-17346.4	9031.6	62.875	-155.825	Alaska	0.183408	0.624277	0.115789	Needleleaf forest	Disturbed <1985/Undisturbed	NA	NA	0	NA	NA	49.3143	320	-1.64577	613.776	0.0997532	6.64748	0.056112	0.451037	0.371916
-17346.4	9043.8	62.925	-155.825	Alaska	0.213216	0.262911	0.126316	Needleleaf forest	Disturbed <1985/Undisturbed	NA	NA	0	NA	NA	32.4178	135	-1.64577	613.776	0.0997532	6.64748	0.056112	0.451037	0.657713
-17346.4	9056.02	62.975	-155.825	Alaska	0.0453146	0.833735	0.136842	Needleleaf forest	Disturbed <1985/Undisturbed	NA	NA	0	NA	NA	35.4269	160	-1.64577	613.776	0.0997532	6.64748	0.056112	0.451037	0.12791
-17346.4	9068.26	63.025	-155.825	Alaska	-0.024625	0.888706	0.147368	Needleleaf forest	Disturbed <1985/Undisturbed	NA	NA	0	NA	NA	33.0805	123	-1.64577	613.776	0.0997532	6.64748	0.056112	0.451037	-0.0744398
-17346.4	9080.53	63.075	-155.825	Alaska	0.00902778	0.726447	0.157895	Needleleaf forest	Disturbed <1985/Undisturbed	NA	NA	0	NA	NA	32.2451	159	-1.64577	613.776	0.0997532	6.64748	0.056112	0.451037	0.0279973
-17346.4	9092.81	63.125	-155.825	Alaska	-0.0535315	0.833735	0.168421	Needleleaf forest	Disturbed <1985/Undisturbed	NA	NA	0	NA	NA	34.4564	182	-2.27665	636.504	0.0982857	8.97017	0.0554749	0.811798	-0.15536
-17346.4	9105.12	63.175	-155.825	Alaska	-0.214859	0.36302	0.178947	Needleleaf forest	Fire 2000-2019	2019	2019	23.96	NA	NA	44.7331	187	-2.27665	636.504	0.0982857	8.97017	0.0554749	0.811798	-0.480314
-17346.4	9117.45	63.225	-155.825	Alaska	-0.0167601	0.528865	0.189474	Needleleaf forest	Fire 2000-2019	2019	2019	13.07	NA	NA	54.5768	241	-2.27665	636.504	0.0982857	8.97017	0.0554749	0.811798	-0.0307093
-17346.4	9129.8	63.275	-155.825	Alaska	0.2594	0.0500903	0.2	Needleleaf forest	Disturbed <1985/Undisturbed	NA	NA	0	NA	NA	35.0885	497	-2.27665	636.504	0.0982857	8.97017	0.0554749	0.811798	0.739274
-17346.4	9142.17	63.325	-155.825	Alaska	0.0185611	0.726447	0.210526	Needleleaf forest	Fire 2000-2019	2016	2016	27.63	NA	NA	25.8714	528	-2.27665	636.504	0.0982857	8.97017	0.0554749	0.811798	0.0717435
-17346.4	9154.56	63.375	-155.825	Alaska	0.136843	0.0930921	0.221053	Needleleaf forest	Fire 2000-2019	2016	2016	3.23	NA	NA	28.7926	390	-2.24833	618.243	0.0991203	8.4036	0.05687	0.451058	0.47527
-17346.4	9166.97	63.425	-155.825	Alaska	-0.0619213	0.674612	0.231579	Needleleaf forest	Disturbed <1985/Undisturbed	NA	NA	0	NA	NA	29.8656	350	-2.24833	618.243	0.0991203	8.4036	0.05687	0.451058	-0.207333
-17346.4	9179.41	63.475	-155.825	Alaska	0.0983603	0.528865	0.242105	Needleleaf forest	Disturbed <1985/Undisturbed	NA	NA	0	NA	NA	27.8267	343	-2.24833	618.243	0.0991203	8.4036	0.05687	0.451058	0.353474
-17346.4	9191.87	63.525	-155.825	Alaska	-0.0078273	1	0.252632	Needleleaf forest	Fire 2000-2019	2002	2002	0.48	NA	NA	29.1173	357	-2.24833	618.243	0.0991203	8.4036	0.05687	0.451058	-0.026882
-17346.4	9204.35	63.575	-155.825	Alaska	-0.0864439	1	0.263158	Shrubs	Fire 2000-2019	2002	2002	52.72	NA	NA	23.2266	342	-2.24833	618.243	0.0991203	8.4036	0.05687	0.451058	-0.372177
-17346.4	9216.85	63.625	-155.825	Alaska	-0.0429688	0.726447	0.273684	Shrubs	Fire 2000-2019	2002	2002	55.84	NA	NA	20.2651	296	-2.24737	593.865	0.0958727	7.73781	0.0568396	0.798851	-0.212033
-17346.4	9229.37	63.675	-155.825	Alaska	-0.104058	0.726447	0.284211	Unknown forest	Fire 2000-2019	2002	2002	62.75	NA	NA	21.8587	258	-2.24737	593.865	0.0958727	7.73781	0.0568396	0.798851	-0.47605
-17346.4	9241.92	63.725	-155.825	Alaska	0.265263	0.0802429	0.294737	Needleleaf forest	Fire 2000-2019	2002	2002	0.37	NA	NA	34.4412	237	-2.24737	593.865	0.0958727	7.73781	0.0568396	0.798851	0.770191
-17346.4	9254.48	63.775	-155.825	Alaska	-0.0212984	0.779566	0.305263	Unknown forest	Fire 2000-2019	2000	2000	18.4	NA	NA	29.4437	214	-2.24737	593.865	0.0958727	7.73781	0.0568396	0.798851	-0.072336
-17346.4	9267.08	63.825	-155.825	Alaska	0.181615	0.726447	0.315789	Unknown forest	Fire 2000-2019	2000	2000	19.22	NA	NA	19.0296	146	-2.24737	593.865	0.0958727	7.73781	0.0568396	0.798851	0.954378
-17346.4	9279.69	63.875	-155.825	Alaska	0.0326968	0.888706	0.326316	Unknown forest	Fire 2000-2019	2000	2000	31.57	NA	NA	18.8247	135	-2.04723	554.276	0.0992873	7.21878	0.0564324	0.917559	0.173691
-17346.4	9292.32	63.925	-155.825	Alaska	0.0622532	0.944217	0.336842	Unknown forest	Disturbed <1985/Undisturbed	NA	NA	0	NA	NA	16.9308	106	-2.04723	554.276	0.0992873	7.21878	0.0564324	0.917559	0.367692
-17346.4	9304.98	63.975	-155.825	Alaska	0.174132	0.674612	0.347368	Unknown forest	Disturbed <1985/Undisturbed	NA	NA	0	NA	NA	23.3755	106	-2.04723	554.276	0.0992873	7.21878	0.0564324	0.917559	0.744933
-17346.4	9317.66	64.025	-155.825	Alaska	-0.107524	0.575637	0.357895	Unknown forest	Fire 2000-2019	2002	2002	30.15	NA	NA	27.6023	108	-2.04723	554.276	0.0992873	7.21878	0.0564324	0.917559	-0.389547
-17346.4	9330.36	64.075	-155.825	Alaska	-0.0519249	0.36302	0.368421	Needleleaf forest	Fire 2000-2019	2002	2002	0.78	NA	NA	55.2246	186	-2.04723	554.276	0.0992873	7.21878	0.0564324	0.917559	-0.094025
-17346.4	9343.09	64.125	-155.825	Alaska	0.116898	0.36302	0.378947	Needleleaf forest	Disturbed <1985/Undisturbed	NA	NA	0	NA	NA	54.701	253	-2.3215	544.232	0.102988	6.94022	0.0572521	0.735624	0.213704
-17346.4	9355.84	64.175	-155.825	Alaska	0.157094	0.262911	0.389474	Needleleaf forest	Disturbed <1985/Undisturbed	NA	NA	0	NA	NA	49.3061	202	-2.3215	544.232	0.102988	6.94022	0.0572521	0.735624	0.318609
-17346.4	9368.61	64.225	-155.825	Alaska	0.0872396	0.262911	0.4	Needleleaf forest	Disturbed <1985/Undisturbed	NA	NA	0	NA	NA	54.8054	199	-2.3215	544.232	0.102988	6.94022	0.0572521	0.735624	0.159181
-17346.4	9381.41	64.275	-155.825	Alaska	0.231526	0.262911	0.410526	Needleleaf forest	Disturbed <1985/Undisturbed	NA	NA	0	NA	NA	58.5168	210	-2.3215	544.232	0.102988	6.94022	0.0572521	0.735624	0.395658
-17346.4	9394.23	64.325	-155.825	Alaska	0.234809	0.0588622	0.421053	Needleleaf forest	Disturbed <1985/Undisturbed	NA	NA	0	NA	NA	52.1688	194	-2.3215	544.232	0.102988	6.94022	0.0572521	0.735624	0.450095
-17346.4	9407.07	64.375	-155.825	Alaska	0.233442	0.0300747	0.431579	Needleleaf forest	Disturbed <1985/Undisturbed	NA	NA	0	NA	NA	54.8552	257	-2.75495	544.556	0.106721	6.50068	0.0582233	0.162767	0.42556
-17346.4	9419.93	64.425	-155.825	Alaska	0.337384	0.123715	0.442105	Needleleaf forest	Disturbed <1985/Undisturbed	NA	NA	0	NA	NA	51.3854	272	-2.75495	544.556	0.106721	6.50068	0.0582233	0.162767	0.656576
-17346.4	9432.82	64.475	-155.825	Alaska	0.060458	0.624277	0.452632	Needleleaf forest	Disturbed <1985/Undisturbed	NA	NA	0	NA	NA	44.8337	379	-2.75495	544.556	0.106721	6.50068	0.0582233	0.162767	0.13485
-17346.4	9445.74	64.525	-155.825	Alaska	0.107422	0.575637	0.463158	Needleleaf forest	Disturbed <1985/Undisturbed	NA	NA	0	NA	NA	50.7368	192	-2.75495	544.556	0.106721	6.50068	0.0582233	0.162767	0.211724
-17346.4	9458.67	64.575	-155.825	Alaska	-0.0719039	0.441488	0.473684	Needleleaf forest	Disturbed <1985/Undisturbed	NA	NA	0	NA	NA	56.0343	217	-2.75495	544.556	0.106721	6.50068	0.0582233	0.162767	-0.128321
-17346.4	9471.63	64.625	-155.825	Alaska	0.0256842	0.944217	0.484211	Needleleaf forest	Disturbed <1985/Undisturbed	NA	NA	0	NA	NA	55.7959	157	-2.89717	529.857	0.10239	6.55189	0.0589374	0.2033	0.0460325
-17346.4	9484.62	64.675	-155.825	Alaska	0.0782792	0.674612	0.494737	Needleleaf forest	Disturbed <1985/Undisturbed	NA	NA	0	NA	NA	39.1847	53	-2.89717	529.857	0.10239	6.55189	0.0589374	0.2033	0.19977
-17346.4	9497.62	64.725	-155.825	Alaska	0.0972005	0.726447	0.505263	Needleleaf forest	Disturbed <1985/Undisturbed	NA	NA	0	NA	NA	53.3849	48	-2.89717	529.857	0.10239	6.55189	0.0589374	0.2033	0.182075
-17346.4	9510.66	64.775	-155.825	Alaska	-0.0889884	0.36302	0.515789	Needleleaf forest	Disturbed <1985/Undisturbed	NA	NA	0	NA	NA	45.7004	227	-2.89717	529.857	0.10239	6.55189	0.0589374	0.2033	-0.194721
-17346.4	9523.71	64.825	-155.825	Alaska	-0.164304	0.401103	0.526316	Needleleaf forest	Disturbed <1985/Undisturbed	NA	NA	0	NA	NA	39.7036	251	-2.89717	529.857	0.10239	6.55189	0.0589374	0.2033	-0.413826
-17346.4	9536.79	64.875	-155.825	Alaska	-0.0545428	0.888706	0.536842	Needleleaf forest	Disturbed <1985/Undisturbed	NA	NA	0	NA	NA	48.616	323	-3.56958	575.154	0.0944765	7.08836	0.0584194	0.210911	-0.112191
-17346.4	9549.9	64.925	-155.825	Alaska	-0.107025	0.726447	0.547368	Unknown forest	Disturbed <1985/Undisturbed	NA	NA	0	NA	NA	25.7986	470	-3.56958	575.154	0.0944765	7.08836	0.0584194	0.210911	-0.414846
-17346.4	9563.03	64.975	-155.825	Alaska	-0.0377087	1	0.557895	Needleleaf forest	Disturbed <1985/Undisturbed	NA	NA	0	NA	NA	29.9069	355	-3.56958	575.154	0.0944765	7.08836	0.0584194	0.210911	-0.126087
-17346.4	9576.18	65.025	-155.825	Alaska	-0.346682	0.293917	0.568421	Needleleaf forest	Fire 2000-2019	2015	2015	20.21	NA	NA	35.1397	264	-3.56958	575.154	0.0944765	7.08836	0.0584194	0.210911	-0.986584
-17346.4	9589.36	65.075	-155.825	Alaska	-0.201161	0.293917	0.578947	Shrubs	Fire 2000-2019	2005	2005	63.86	NA	NA	20.0629	187	-3.56958	575.154	0.0944765	7.08836	0.0584194	0.210911	-1.00265
-17346.4	9602.57	65.125	-155.825	Alaska	0.0879423	0.293917	0.589474	Shrubs	Fire 2000-2019	2005	2005	34.42	NA	NA	20.0993	136	-3.53218	531.431	0.0983555	4.73647	0.058808	-0.0577445	0.437539
-17346.4	9615.8	65.175	-155.825	Alaska	0.370723	0.0300747	0.6	Shrubs	Disturbed <1985/Undisturbed	NA	NA	0	NA	NA	21.6327	168	-3.53218	531.431	0.0983555	4.73647	0.058808	-0.0577445	1.71372
-17346.4	9629.05	65.225	-155.825	Alaska	0.161672	0.0688733	0.610526	Shrubs	Fire 2000-2019	2015	2015	5.14	NA	NA	12.5945	138	-3.53218	531.431	0.0983555	4.73647	0.058808	-0.0577445	1.28367
-17346.4	9642.33	65.275	-155.825	Alaska	0.170645	0.528865	0.621053	Unknown forest	Fire 2000-2019	2015	2015	1.49	NA	NA	32.6156	210	-3.53218	531.431	0.0983555	4.73647	0.058808	-0.0577445	0.523201
-17346.4	9655.63	65.325	-155.825	Alaska	0.143826	0.0500903	0.631579	Shrubs	Fire 2000-2019	2015	2015	0.01	NA	NA	12.3038	116	-3.53218	531.431	0.0983555	4.73647	0.058808	-0.0577445	1.16895
-17346.4	9668.96	65.375	-155.825	Alaska	-0.0284617	0.779566	0.642105	Unknown forest	Fire 2000-2019	2015	2015	23.37	NA	NA	30.315	158	-2.99979	482.731	0.102479	3.8494	0.0600174	-0.639981	-0.0938865
-17346.4	9682.32	65.425	-155.825	Alaska	-0.378791	0.0143257	0.652632	Needleleaf forest	Fire 2000-2019	2015	2015	62.57	NA	NA	37.5998	230	-2.99979	482.731	0.102479	3.8494	0.0600174	-0.639981	-1.00743
-17346.4	9695.7	65.475	-155.825	Alaska	0.962782	1.03712e-05	0.663158	Unknown forest	Fire 1985-1999	1990	1990	55.26	NA	NA	19.3476	150	-2.99979	482.731	0.102479	3.8494	0.0600174	-0.639981	4.97624
-17346.4	9709.1	65.525	-155.825	Alaska	0.646936	0.000783324	0.673684	Shrubs	Fire 1985-1999	1990	1990	56.27	NA	NA	15.2862	85	-2.99979	482.731	0.102479	3.8494	0.0600174	-0.639981	4.23216
-17346.4	9722.54	65.575	-155.825	Alaska	0.0164882	0.944217	0.684211	Unknown forest	Fire 2000-2019	2015	2015	26.56	NA	NA	24.763	63	-2.99979	482.731	0.102479	3.8494	0.0600174	-0.639981	0.0665842
-17346.4	9735.99	65.625	-155.825	Alaska	0.160641	0.161686	0.694737	Unknown forest	Disturbed <1985/Undisturbed	NA	NA	0	NA	NA	25.2009	59	-2.99803	494.199	0.107793	3.76419	0.0590073	-0.508946	0.637443
-17346.4	9749.48	65.675	-155.825	Alaska	0.38836	0.00329494	0.705263	Needleleaf forest	Disturbed <1985/Undisturbed	NA	NA	0	NA	NA	29.2453	67	-2.99803	494.199	0.107793	3.76419	0.0590073	-0.508946	1.32794
-17346.4	9762.99	65.725	-155.825	Alaska	0.297501	0.00962734	0.715789	Needleleaf forest	Disturbed <1985/Undisturbed	NA	NA	0	NA	NA	29.6996	76	-2.99803	494.199	0.107793	3.76419	0.0590073	-0.508946	1.0017
-17346.4	9776.53	65.775	-155.825	Alaska	0.422996	0.00412011	0.726316	Shrubs	Fire 1985-1999	1994	1994	52.74	NA	NA	17.8434	71	-2.99803	494.199	0.107793	3.76419	0.0590073	-0.508946	2.3706
-17346.4	9790.09	65.825	-155.825	Alaska	0.182528	0.327286	0.736842	Shrubs	Fire 1985-1999	1994	1994	2.86	NA	NA	19.0478	58	-2.99803	494.199	0.107793	3.76419	0.0590073	-0.508946	0.958264
-17346.4	9803.68	65.875	-155.825	Alaska	0.2405	0.0143257	0.747368	Non-woody	Fire 2000-2019	2016	2016	45.51	NA	NA	19.4802	57	-3.69171	524.221	0.107593	2.76509	0.0599659	-0.126391	1.23459
-17346.4	9817.29	65.925	-155.825	Alaska	0.199362	0.0930921	0.757895	Needleleaf forest	Fire 2000-2019	2016	2016	1.92	NA	NA	39.039	57	-3.69171	524.221	0.107593	2.76509	0.0599659	-0.126391	0.510672
-17346.4	9830.94	65.975	-155.825	Alaska	0.0492913	0.575637	0.768421	Needleleaf forest	Disturbed <1985/Undisturbed	NA	NA	0	NA	NA	46.5213	54	-3.69171	524.221	0.107593	2.76509	0.0599659	-0.126391	0.105954
-17346.4	9844.6	66.025	-155.825	Alaska	-0.132108	0.888706	0.778947	Needleleaf forest	Disturbed <1985/Undisturbed	NA	NA	0	NA	NA	43.3651	230	-3.69171	524.221	0.107593	2.76509	0.0599659	-0.126391	-0.304641
-17346.4	9858.3	66.075	-155.825	Alaska	0.0421007	0.726447	0.789474	Non-woody	Disturbed <1985/Undisturbed	NA	NA	0	NA	NA	7.11484	555	-3.69171	524.221	0.107593	2.76509	0.0599659	-0.126391	0.59173
-17346.4	9872.02	66.125	-155.825	Alaska	-0.233584	0.141726	0.8	Needleleaf forest	Disturbed <1985/Undisturbed	NA	NA	0	NA	NA	21.7043	417	-5.0633	581.393	0.109376	3.89492	0.0625349	-0.24996	-1.07621
-17346.4	9885.77	66.175	-155.825	Alaska	-0.0487765	0.575637	0.810526	Needleleaf forest	Disturbed <1985/Undisturbed	NA	NA	0	NA	NA	30.9854	398	-5.0633	581.393	0.109376	3.89492	0.0625349	-0.24996	-0.157417
-17346.4	9899.55	66.225	-155.825	Alaska	-0.211542	0.484107	0.821053	Needleleaf forest	Disturbed <1985/Undisturbed	NA	NA	0	NA	NA	30.1677	376	-5.0633	581.393	0.109376	3.89492	0.0625349	-0.24996	-0.70122
-17346.4	9913.36	66.275	-155.825	Alaska	0.306891	0.183699	0.831579	Needleleaf forest	Disturbed <1985/Undisturbed	NA	NA	0	NA	NA	26.6168	426	-5.0633	581.393	0.109376	3.89492	0.0625349	-0.24996	1.153
-17346.4	9927.19	66.325	-155.825	Alaska	0.531188	0.0424417	0.842105	Needleleaf forest	Disturbed <1985/Undisturbed	NA	NA	0	NA	NA	28.3571	167	-5.0633	581.393	0.109376	3.89492	0.0625349	-0.24996	1.87321
-17346.4	9941.05	66.375	-155.825	Alaska	0.424981	0.0500903	0.852632	Shrubs	Disturbed <1985/Undisturbed	NA	NA	0	NA	NA	16.055	111	-5.06673	584.494	0.110988	3.58257	0.0652829	-0.438724	2.64704
-17346.4	9954.94	66.425	-155.825	Alaska	0.208419	0.327286	0.863158	Shrubs	Disturbed <1985/Undisturbed	NA	NA	0	NA	NA	15.9482	106	-5.06673	584.494	0.110988	3.58257	0.0652829	-0.438724	1.30685
-17346.4	9968.85	66.475	-155.825	Alaska	0.208079	0.401103	0.873684	Unknown forest	Fire 1985-1999	1992	1992	18.32	NA	NA	21.5993	107	-5.06673	584.494	0.110988	3.58257	0.0652829	-0.438724	0.963359
-17346.4	9982.8	66.525	-155.825	Alaska	-0.705853	0.0424417	0.884211	Shrubs	Fire 2000-2019	2005	2005	41.29	NA	NA	22.6757	150	-5.06673	584.494	0.110988	3.58257	0.0652829	-0.438724	-3.11282
-17346.4	9996.77	66.575	-155.825	Alaska	0.113649	0.0802429	0.894737	Unknown forest	Fire 2000-2019	2005	2005	9.47	NA	NA	27.3039	207	-5.06673	584.494	0.110988	3.58257	0.0652829	-0.438724	0.416235
-17346.4	10010.8	66.625	-155.825	Alaska	0.355768	0.262911	0.905263	Needleleaf forest	Disturbed <1985/Undisturbed	NA	NA	0	NA	NA	40.3628	357	-5.18945	670.685	0.110798	2.41872	0.066061	-0.925418	0.881426
-17346.4	10024.8	66.675	-155.825	Alaska	0.653141	0.107543	0.915789	Unknown forest	Disturbed <1985/Undisturbed	NA	NA	0	NA	NA	21.9669	488	-5.18945	670.685	0.110798	2.41872	0.066061	-0.925418	2.97329
-17346.4	10038.9	66.725	-155.825	Alaska	0.778085	0.207857	0.926316	Needleleaf forest	Disturbed <1985/Undisturbed	NA	NA	0	NA	NA	30.8707	278	-5.18945	670.685	0.110798	2.41872	0.066061	-0.925418	2.52046
-17346.4	10052.9	66.775	-155.825	Alaska	0.165027	0.293917	0.936842	Non-woody	Disturbed <1985/Undisturbed	NA	NA	0	NA	NA	17.7466	142	-5.18945	670.685	0.110798	2.41872	0.066061	-0.925418	0.929907
-17346.4	10067.1	66.825	-155.825	Alaska	0.216638	0.624277	0.947368	Non-woody	Fire 2000-2019	2019	2019	0.12	NA	NA	10.7216	190	-5.18945	670.685	0.110798	2.41872	0.066061	-0.925418	2.02057
-17346.4	10081.2	66.875	-155.825	Alaska	0.174272	0.779566	0.957895	Shrubs	Fire 2000-2019	2019	2019	11.46	NA	NA	15.3708	497	-6.52131	810.48	0.112222	2.36076	0.0653321	-0.698551	1.13378
-17346.4	10095.4	66.925	-155.825	Alaska	0.0808071	0.484107	0.968421	Non-woody	Disturbed <1985/Undisturbed	NA	NA	0	NA	NA	12.2672	609	-6.52131	810.48	0.112222	2.36076	0.0653321	-0.698551	0.658726
-17346.4	10109.6	66.975	-155.825	Alaska	-0.138857	0.234239	0.978947	Needleleaf forest	Disturbed <1985/Undisturbed	NA	NA	0	NA	NA	27.122	333	-6.52131	810.48	0.112222	2.36076	0.0653321	-0.698551	-0.511974
-17346.4	10123.8	67.025	-155.825	Alaska	0.294901	0.944217	0.989474	Unknown forest	Fire 2000-2019	2016	2016	43.53	NA	NA	21.2348	146	-6.52131	810.48	0.112222	2.36076	0.0653321	-0.698551	1.38877
-17346.4	10138.1	67.075	-155.825	Alaska	0.151308	0.674612	1	Unknown forest	Fire 2000-2019	2016	2016	34.46	NA	NA	16.652	331	-6.52131	810.48	0.112222	2.36076	0.0653321	-0.698551	0.908648
-17346.4	10152.3	67.125	-155.825	Alaska	0.00049776	0.401103	1.025	Non-woody	Disturbed <1985/Undisturbed	NA	NA	0	NA	NA	1.95714	840	-8.4206	837.359	0.115111	3.02323	0.0703218	0.26442	0.025433
-17346.4	10166.7	67.175	-155.825	Alaska	0.0546341	0.674612	1.05	Non-woody	Disturbed <1985/Undisturbed	NA	NA	0	NA	NA	4.20069	854	-8.4206	837.359	0.115111	3.02323	0.0703218	0.26442	1.3006
-17346.4	10181	67.225	-155.825	Alaska	0.022893	0.484107	1.075	Shrubs	Disturbed <1985/Undisturbed	NA	NA	0	NA	NA	2.84026	918	-8.4206	837.359	0.115111	3.02323	0.0703218	0.26442	0.806017
-17346.4	10195.4	67.275	-155.825	Alaska	0.035828	0.833735	1.1	Shrubs	Disturbed <1985/Undisturbed	NA	NA	0	NA	NA	2.42771	889	-8.4206	837.359	0.115111	3.02323	0.0703218	0.26442	1.47579
-17346.4	10209.8	67.325	-155.825	Alaska	0.0294493	0.888706	1.125	Non-woody	Disturbed <1985/Undisturbed	NA	NA	0	NA	NA	1.81652	968	-8.4206	837.359	0.115111	3.02323	0.0703218	0.26442	1.62119
-17346.4	10224.2	67.375	-155.825	Alaska	0.0228868	0.624277	1.15	Non-woody	Disturbed <1985/Undisturbed	NA	NA	0	NA	NA	1.0086	1014	-9.40517	739.517	0.108043	2.73644	0.0678057	0.715631	2.26917
-17346.4	10238.7	67.425	-155.825	Alaska	0.00347712	0.916223	1.175	Non-woody	Disturbed <1985/Undisturbed	NA	NA	0	NA	NA	0.403548	1217	-9.40517	739.517	0.108043	2.73644	0.0678057	0.715631	0.861638
-17346.4	10253.2	67.475	-155.825	Alaska	0	0.972028	1.2	Non-woody	Disturbed <1985/Undisturbed	NA	NA	0	NA	NA	0.117571	1368	-9.40517	739.517	0.108043	2.73644	0.0678057	0.715631	0
-17346.4	10267.7	67.525	-155.825	Alaska	0.0103352	0.833735	1.225	Non-woody	Disturbed <1985/Undisturbed	NA	NA	0	NA	NA	0.685382	1026	-9.40517	739.517	0.108043	2.73644	0.0678057	0.715631	1.50795
-17346.4	10282.3	67.575	-155.825	Alaska	0.00616438	0.59951	1.25	Non-woody	Disturbed <1985/Undisturbed	NA	NA	0	NA	NA	0.341096	1256	-9.40517	739.517	0.108043	2.73644	0.0678057	0.715631	1.80723
-17346.4	10296.9	67.625	-155.825	Alaska	0.0141444	0.833735	1.275	Non-woody	Disturbed <1985/Undisturbed	NA	NA	0	NA	NA	0.685127	1141	-9.86774	594.868	0.106975	5.97583	0.0658913	1.17302	2.06449
-17346.4	10311.5	67.675	-155.825	Alaska	0.0968651	0.327286	1.3	Non-woody	Disturbed <1985/Undisturbed	NA	NA	0	NA	NA	2.69562	738	-9.86774	594.868	0.106975	5.97583	0.0658913	1.17302	3.59342
-17346.4	10326.2	67.725	-155.825	Alaska	0.10968	0.0251509	1.325	Non-woody	Disturbed <1985/Undisturbed	NA	NA	0	NA	NA	1.73206	779	-9.86774	594.868	0.106975	5.97583	0.0658913	1.17302	6.33236
-17346.4	10340.9	67.775	-155.825	Alaska	0.0280162	0.674612	1.35	Non-woody	Disturbed <1985/Undisturbed	NA	NA	0	NA	NA	1.04461	1131	-9.86774	594.868	0.106975	5.97583	0.0658913	1.17302	2.68197
-17346.4	10355.6	67.825	-155.825	Alaska	0.00971865	0.944217	1.375	Non-woody	Disturbed <1985/Undisturbed	NA	NA	0	NA	NA	0.784359	1156	-9.86774	594.868	0.106975	5.97583	0.0658913	1.17302	1.23906
-17346.4	10370.3	67.875	-155.825	Alaska	0.0127978	0.833735	1.4	Non-woody	Disturbed <1985/Undisturbed	NA	NA	0	NA	NA	0.845313	1008	-9.87936	528.222	0.117665	4.39464	0.0675613	1.15928	1.51397
-17346.4	10385.1	67.925	-155.825	Alaska	0.0443471	0.779566	1.425	Non-woody	Disturbed <1985/Undisturbed	NA	NA	0	NA	NA	1.43429	898	-9.87936	528.222	0.117665	4.39464	0.0675613	1.15928	3.09193
-17346.4	10399.9	67.975	-155.825	Alaska	0.0121583	1	1.45	Non-woody	Disturbed <1985/Undisturbed	NA	NA	0	NA	NA	1.20087	940	-9.87936	528.222	0.117665	4.39464	0.0675613	1.15928	1.01246
-17346.4	10414.8	68.025	-155.825	Alaska	-0.0285218	0.779566	1.475	Non-woody	Disturbed <1985/Undisturbed	NA	NA	0	NA	NA	1.30425	942	-9.87936	528.222	0.117665	4.39464	0.0675613	1.15928	-2.18683
-17346.4	10429.6	68.075	-155.825	Alaska	-0.00086015	0.528865	1.5	Non-woody	Disturbed <1985/Undisturbed	NA	NA	0	NA	NA	2.57086	661	-9.87936	528.222	0.117665	4.39464	0.0675613	1.15928	-0.0334577
-17763.8	7458.67	55.675	-159.575	Alaska	0.913404	0.0930921	-1.075	Shrubs	Disturbed <1985/Undisturbed	NA	NA	0	NA	NA	37.3182	123	4.3832	2118.49	0.0581032	8.26147	0.0236244	-4.91426	2.44761
-17763.8	7468.53	55.725	-159.575	Alaska	0.55598	0.123715	-1.05	Shrubs	Disturbed <1985/Undisturbed	NA	NA	0	NA	NA	30.283	127	4.3832	2118.49	0.0581032	8.26147	0.0236244	-4.91426	1.83595
-17763.8	7478.4	55.775	-159.575	Alaska	0.719721	0.0358051	-1.025	Shrubs	Disturbed <1985/Undisturbed	NA	NA	0	NA	NA	25.4492	246	4.3832	2118.49	0.0581032	8.26147	0.0236244	-4.91426	2.82807
-17763.8	7488.28	55.825	-159.575	Alaska	0.42814	0.484107	-1	Shrubs	Disturbed <1985/Undisturbed	NA	NA	0	NA	NA	35.3027	179	4.3832	2118.49	0.0581032	8.26147	0.0236244	-4.91426	1.21277
-17763.8	7498.17	55.875	-159.575	Alaska	0.587796	0.183699	-0.991416	Shrubs	Disturbed <1985/Undisturbed	NA	NA	0	NA	NA	21.5882	96	0.992811	1992.44	0.0779663	5.39958	0.032291	-2.73653	2.72277
-17763.8	7508.08	55.925	-159.575	Alaska	0.584986	0.327286	-0.982833	Shrubs	Disturbed <1985/Undisturbed	NA	NA	0	NA	NA	25.8986	129	0.992811	1992.44	0.0779663	5.39958	0.032291	-2.73653	2.25875
-17763.8	7518	55.975	-159.575	Alaska	0.68989	0.0588622	-0.974249	Shrubs	Disturbed <1985/Undisturbed	NA	NA	0	NA	NA	20.4392	157	0.992811	1992.44	0.0779663	5.39958	0.032291	-2.73653	3.37533
-17763.8	7537.88	56.075	-159.575	Alaska	0.0102623	0.528865	-0.957082	Non-woody	Disturbed <1985/Undisturbed	NA	NA	0	NA	NA	3.19593	506	0.992811	1992.44	0.0779663	5.39958	0.032291	-2.73653	0.321107
-17763.8	7547.84	56.125	-159.575	Alaska	0.0470335	0.234239	-0.948498	Non-woody	Disturbed <1985/Undisturbed	NA	NA	0	NA	NA	3.82699	630	0.390456	1631.48	0.0793852	6.29366	0.0370431	1.563	1.22899
-17763.8	7587.8	56.325	-159.575	Alaska	0.0614083	0.674612	-0.914163	Non-woody	Disturbed <1985/Undisturbed	NA	NA	0	NA	NA	6.38502	552	0.390456	1631.48	0.0793852	6.29366	0.0370431	1.563	0.961756
-17763.8	7597.82	56.375	-159.575	Alaska	0.16693	0.575637	-0.905579	Non-woody	Disturbed <1985/Undisturbed	NA	NA	0	NA	NA	18.6479	296	2.41176	1368.43	0.0695395	3.63371	0.0309313	2.36168	0.895168
-17763.8	7607.86	56.425	-159.575	Alaska	0.128158	0.575637	-0.896996	Non-woody	Disturbed <1985/Undisturbed	NA	NA	0	NA	NA	29.1861	104	2.41176	1368.43	0.0695395	3.63371	0.0309313	2.36168	0.439107
-17763.8	7617.91	56.475	-159.575	Alaska	0.226237	0.293917	-0.888412	Shrubs	Disturbed <1985/Undisturbed	NA	NA	0	NA	NA	19.2778	32	2.41176	1368.43	0.0695395	3.63371	0.0309313	2.36168	1.17356
-17763.8	7627.98	56.525	-159.575	Alaska	0.15956	0.36302	-0.879828	Shrubs	Disturbed <1985/Undisturbed	NA	NA	0	NA	NA	20.616	15	2.41176	1368.43	0.0695395	3.63371	0.0309313	2.36168	0.77396
-17763.8	8116.81	58.875	-159.575	Alaska	-0.458047	0.674612	-0.476395	Shrubs	Disturbed <1985/Undisturbed	NA	NA	0	NA	NA	26.2651	35	0.781932	1138.23	0.0930902	2.60415	0.0392679	0.454479	-1.74394
-17763.8	8127.56	58.925	-159.575	Alaska	0.245055	0.293917	-0.467811	Shrubs	Disturbed <1985/Undisturbed	NA	NA	0	NA	NA	17.4577	31	0.781932	1138.23	0.0930902	2.60415	0.0392679	0.454479	1.40371
-17763.8	8138.34	58.975	-159.575	Alaska	0.184238	0.624277	-0.459227	Shrubs	Disturbed <1985/Undisturbed	NA	NA	0	NA	NA	15.2987	36	0.781932	1138.23	0.0930902	2.60415	0.0392679	0.454479	1.20427
-17763.8	8149.12	59.025	-159.575	Alaska	-0.122483	0.888706	-0.450644	Shrubs	Disturbed <1985/Undisturbed	NA	NA	0	NA	NA	18.431	67	0.781932	1138.23	0.0930902	2.60415	0.0392679	0.454479	-0.664547
-17763.8	8159.93	59.075	-159.575	Alaska	-0.266098	0.0930921	-0.44206	Shrubs	Disturbed <1985/Undisturbed	NA	NA	0	NA	NA	14.9278	180	0.781932	1138.23	0.0930902	2.60415	0.0392679	0.454479	-1.78257
-17763.8	8170.75	59.125	-159.575	Alaska	-0.0217158	0.888706	-0.433476	Shrubs	Disturbed <1985/Undisturbed	NA	NA	0	NA	NA	12.7236	254	0.0880629	1273.59	0.0945026	2.28704	0.0419076	-0.0587763	-0.170673
-17763.8	8181.58	59.175	-159.575	Alaska	0.0688101	0.779566	-0.424893	Shrubs	Disturbed <1985/Undisturbed	NA	NA	0	NA	NA	10.777	289	0.0880629	1273.59	0.0945026	2.28704	0.0419076	-0.0587763	0.63849
-17763.8	8192.43	59.225	-159.575	Alaska	0.0569444	0.779566	-0.416309	Shrubs	Disturbed <1985/Undisturbed	NA	NA	0	NA	NA	11.9765	286	0.0880629	1273.59	0.0945026	2.28704	0.0419076	-0.0587763	0.475469
-17763.8	8203.3	59.275	-159.575	Alaska	0.159285	0.575637	-0.407725	Shrubs	Disturbed <1985/Undisturbed	NA	NA	0	NA	NA	13.1373	198	0.0880629	1273.59	0.0945026	2.28704	0.0419076	-0.0587763	1.21246
-17763.8	8214.18	59.325	-159.575	Alaska	0.0434441	0.888706	-0.399142	Shrubs	Disturbed <1985/Undisturbed	NA	NA	0	NA	NA	10.8114	268	0.0880629	1273.59	0.0945026	2.28704	0.0419076	-0.0587763	0.401837
-17763.8	8225.08	59.375	-159.575	Alaska	0.114849	0.293917	-0.390558	Shrubs	Fire 2000-2019	2019	2019	17.42	NA	NA	12.2981	232	-0.451067	1351.53	0.088659	4.17861	0.0417499	-1.14733	0.933873
-17763.8	8236	59.425	-159.575	Alaska	0.360822	0.207857	-0.381974	Shrubs	Fire 2000-2019	2019	2019	5.89	NA	NA	13.8643	155	-0.451067	1351.53	0.088659	4.17861	0.0417499	-1.14733	2.60252
-17763.8	8246.93	59.475	-159.575	Alaska	0.00162037	0.624277	-0.373391	Shrubs	Disturbed <1985/Undisturbed	NA	NA	0	NA	NA	7.8	441	-0.451067	1351.53	0.088659	4.17861	0.0417499	-1.14733	0.020774
-17763.8	8257.88	59.525	-159.575	Alaska	0.0416281	0.575637	-0.364807	Shrubs	Disturbed <1985/Undisturbed	NA	NA	0	NA	NA	11.5861	335	-0.451067	1351.53	0.088659	4.17861	0.0417499	-1.14733	0.359293
-17763.8	8268.84	59.575	-159.575	Alaska	0.143142	0.441488	-0.356223	Shrubs	Disturbed <1985/Undisturbed	NA	NA	0	NA	NA	12.407	352	-0.451067	1351.53	0.088659	4.17861	0.0417499	-1.14733	1.15372
-17763.8	8279.82	59.625	-159.575	Alaska	0.00826517	0.833735	-0.347639	Shrubs	Disturbed <1985/Undisturbed	NA	NA	0	NA	NA	18.3414	270	-1.68124	1527.46	0.0770156	5.33923	0.0431695	-1.82186	0.0450629
-17763.8	8301.83	59.725	-159.575	Alaska	0.213597	0.888706	-0.330472	Shrubs	Disturbed <1985/Undisturbed	NA	NA	0	NA	NA	15.9472	182	-1.68124	1527.46	0.0770156	5.33923	0.0431695	-1.82186	1.3394
-17763.8	8312.86	59.775	-159.575	Alaska	-0.0103189	0.833735	-0.321888	Shrubs	Disturbed <1985/Undisturbed	NA	NA	0	NA	NA	9.62413	401	-1.68124	1527.46	0.0770156	5.33923	0.0431695	-1.82186	-0.10722
-17763.8	8323.91	59.825	-159.575	Alaska	0.0341146	0.888706	-0.313305	Shrubs	Disturbed <1985/Undisturbed	NA	NA	0	NA	NA	10.8257	378	-1.68124	1527.46	0.0770156	5.33923	0.0431695	-1.82186	0.315126
-17763.8	8334.97	59.875	-159.575	Alaska	0.0450769	0.484107	-0.304721	Shrubs	Disturbed <1985/Undisturbed	NA	NA	0	NA	NA	9.37535	397	-2.88781	1453.31	0.0741962	4.09166	0.0432032	-2.04159	0.480802
-17763.8	8346.05	59.925	-159.575	Alaska	0.017786	0.401103	-0.296137	Non-woody	Disturbed <1985/Undisturbed	NA	NA	0	NA	NA	2.46863	847	-2.88781	1453.31	0.0741962	4.09166	0.0432032	-2.04159	0.720482
-17763.8	8357.14	59.975	-159.575	Alaska	0.0404693	0.234239	-0.287554	Non-woody	Disturbed <1985/Undisturbed	NA	NA	0	NA	NA	2.79368	838	-2.88781	1453.31	0.0741962	4.09166	0.0432032	-2.04159	1.4486
-17763.8	8368.26	60.025	-159.575	Alaska	0.0513561	0.293917	-0.27897	Non-woody	Disturbed <1985/Undisturbed	NA	NA	0	NA	NA	3.50802	808	-2.88781	1453.31	0.0741962	4.09166	0.0432032	-2.04159	1.46396
-17763.8	8379.39	60.075	-159.575	Alaska	0.128646	0.141726	-0.270386	Shrubs	Disturbed <1985/Undisturbed	NA	NA	0	NA	NA	5.34245	758	-2.88781	1453.31	0.0741962	4.09166	0.0432032	-2.04159	2.40799
-17763.8	8390.53	60.125	-159.575	Alaska	0.0827589	0.161686	-0.261803	Shrubs	Disturbed <1985/Undisturbed	NA	NA	0	NA	NA	5.66774	522	-3.24644	1169.96	0.0775601	5.19022	0.0435073	-0.746933	1.46017
-17763.8	8401.7	60.175	-159.575	Alaska	0.0657756	0.0358051	-0.253219	Non-woody	Disturbed <1985/Undisturbed	NA	NA	0	NA	NA	2.3804	877	-3.24644	1169.96	0.0775601	5.19022	0.0435073	-0.746933	2.76322
-17763.8	8412.88	60.225	-159.575	Alaska	0.0438937	0.207857	-0.244635	Non-woody	Disturbed <1985/Undisturbed	NA	NA	0	NA	NA	1.56853	883	-3.24644	1169.96	0.0775601	5.19022	0.0435073	-0.746933	2.79839
-17763.8	8424.08	60.275	-159.575	Alaska	0.0151144	0.575637	-0.236052	Non-woody	Disturbed <1985/Undisturbed	NA	NA	0	NA	NA	1.57314	970	-3.24644	1169.96	0.0775601	5.19022	0.0435073	-0.746933	0.960779
-17763.8	8435.29	60.325	-159.575	Alaska	0.0840851	0.327286	-0.227468	Non-woody	Disturbed <1985/Undisturbed	NA	NA	0	NA	NA	4.54112	567	-3.24644	1169.96	0.0775601	5.19022	0.0435073	-0.746933	1.85164
-17763.8	8446.53	60.375	-159.575	Alaska	0.11887	0.0688733	-0.218884	Non-woody	Disturbed <1985/Undisturbed	NA	NA	0	NA	NA	4.99427	565	-3.19173	1022.34	0.0813847	5.18184	0.0418143	0.134376	2.38013
-17763.8	8457.78	60.425	-159.575	Alaska	0.141682	0.161686	-0.2103	Non-woody	Disturbed <1985/Undisturbed	NA	NA	0	NA	NA	5.86157	514	-3.19173	1022.34	0.0813847	5.18184	0.0418143	0.134376	2.41713
-17763.8	8469.04	60.475	-159.575	Alaska	0.187309	0.0802429	-0.201717	Shrubs	Disturbed <1985/Undisturbed	NA	NA	0	NA	NA	5.952	560	-3.19173	1022.34	0.0813847	5.18184	0.0418143	0.134376	3.147
-17763.8	8480.33	60.525	-159.575	Alaska	0.164902	0.161686	-0.193133	Non-woody	Disturbed <1985/Undisturbed	NA	NA	0	NA	NA	5.377	487	-3.19173	1022.34	0.0813847	5.18184	0.0418143	0.134376	3.0668
-17763.8	8491.63	60.575	-159.575	Alaska	0.0658095	0.123715	-0.184549	Non-woody	Disturbed <1985/Undisturbed	NA	NA	0	NA	NA	4.82144	679	-3.19173	1022.34	0.0813847	5.18184	0.0418143	0.134376	1.36493
-17763.8	8502.95	60.625	-159.575	Alaska	0.0898713	0.161686	-0.175966	Non-woody	Disturbed <1985/Undisturbed	NA	NA	0	NA	NA	5.08325	763	-2.83809	877.964	0.0774302	5.60775	0.0429265	1.08659	1.76799
-17763.8	8514.29	60.675	-159.575	Alaska	0.041018	0.944217	-0.167382	Non-woody	Disturbed <1985/Undisturbed	NA	NA	0	NA	NA	5.32665	673	-2.83809	877.964	0.0774302	5.60775	0.0429265	1.08659	0.770053
-17763.8	8525.64	60.725	-159.575	Alaska	0.335227	0.161686	-0.158798	Shrubs	Disturbed <1985/Undisturbed	NA	NA	0	NA	NA	10.4767	427	-2.83809	877.964	0.0774302	5.60775	0.0429265	1.08659	3.19972
-17763.8	8537.02	60.775	-159.575	Alaska	0.355324	0.0143257	-0.150215	Unknown forest	Disturbed <1985/Undisturbed	NA	NA	0	NA	NA	12.5903	384	-2.83809	877.964	0.0774302	5.60775	0.0429265	1.08659	2.82221
-17763.8	8548.41	60.825	-159.575	Alaska	0.32042	0.141726	-0.141631	Unknown forest	Disturbed <1985/Undisturbed	NA	NA	0	NA	NA	11.6109	387	-2.83809	877.964	0.0774302	5.60775	0.0429265	1.08659	2.75966
-17763.8	8559.81	60.875	-159.575	Alaska	0.432529	0.0500903	-0.133047	Unknown forest	Disturbed <1985/Undisturbed	NA	NA	0	NA	NA	14.7957	382	-2.09635	751.102	0.0856584	4.91227	0.0470406	1.25305	2.92333
-17763.8	8571.24	60.925	-159.575	Alaska	0.307044	0.0588622	-0.124464	Shrubs	Disturbed <1985/Undisturbed	NA	NA	0	NA	NA	12.5704	434	-2.09635	751.102	0.0856584	4.91227	0.0470406	1.25305	2.44259
-17763.8	8582.69	60.975	-159.575	Alaska	0.284695	0.207857	-0.11588	Unknown forest	Disturbed <1985/Undisturbed	NA	NA	0	NA	NA	14.0391	474	-2.09635	751.102	0.0856584	4.91227	0.0470406	1.25305	2.02788
-17763.8	8594.15	61.025	-159.575	Alaska	0.336485	0.0930921	-0.107296	Shrubs	Disturbed <1985/Undisturbed	NA	NA	0	NA	NA	12.3984	471	-2.09635	751.102	0.0856584	4.91227	0.0470406	1.25305	2.71393
-17763.8	8605.63	61.075	-159.575	Alaska	0.121548	0.234239	-0.0987124	Shrubs	Disturbed <1985/Undisturbed	NA	NA	0	NA	NA	8.48003	549	-2.09635	751.102	0.0856584	4.91227	0.0470406	1.25305	1.43335
-17763.8	8617.13	61.125	-159.575	Alaska	0.22309	0.234239	-0.0901288	Non-woody	Disturbed <1985/Undisturbed	NA	NA	0	NA	NA	11.5271	485	-1.06237	642.831	0.0876151	5.39712	0.0475631	0.938603	1.93536
-17763.8	8628.65	61.175	-159.575	Alaska	0.230324	0.401103	-0.0815451	Unknown forest	Disturbed <1985/Undisturbed	NA	NA	0	NA	NA	22.7224	403	-1.06237	642.831	0.0876151	5.39712	0.0475631	0.938603	1.01364
-17763.8	8640.18	61.225	-159.575	Alaska	0.623727	0.207857	-0.0729614	Unknown forest	Disturbed <1985/Undisturbed	NA	NA	0	NA	NA	32.887	239	-1.06237	642.831	0.0876151	5.39712	0.0475631	0.938603	1.89658
-17763.8	8651.73	61.275	-159.575	Alaska	0.522327	0.183699	-0.0643777	Shrubs	Disturbed <1985/Undisturbed	NA	NA	0	NA	NA	17.0553	108	-1.06237	642.831	0.0876151	5.39712	0.0475631	0.938603	3.06254
-17763.8	8663.31	61.325	-159.575	Alaska	0.288806	0.293917	-0.055794	Non-woody	Disturbed <1985/Undisturbed	NA	NA	0	NA	NA	11.7965	54	-1.06237	642.831	0.0876151	5.39712	0.0475631	0.938603	2.44824
-17763.8	8674.9	61.375	-159.575	Alaska	0.526884	0.327286	-0.0472103	Shrubs	Disturbed <1985/Undisturbed	NA	NA	0	NA	NA	16.1794	34	-0.863232	643.131	0.0934771	6.95119	0.0468689	1.09358	3.25651
-17763.8	8686.51	61.425	-159.575	Alaska	0.39477	0.293917	-0.0386266	Shrubs	Disturbed <1985/Undisturbed	NA	NA	0	NA	NA	13.7874	27	-0.863232	643.131	0.0934771	6.95119	0.0468689	1.09358	2.86325
-17763.8	8709.78	61.525	-159.575	Alaska	0.0719878	0.575637	-0.0214592	Mixed forest	Disturbed <1985/Undisturbed	NA	NA	0	NA	NA	49.574	29	-0.863232	643.131	0.0934771	6.95119	0.0468689	1.09358	0.145213
-17763.8	8721.45	61.575	-159.575	Alaska	-0.0169935	0.441488	-0.0128755	Mixed forest	Disturbed <1985/Undisturbed	NA	NA	0	NA	NA	51.0237	19	-0.863232	643.131	0.0934771	6.95119	0.0468689	1.09358	-0.033305
-17763.8	8733.13	61.625	-159.575	Alaska	0.00766782	0.441488	-0.00429185	Needleleaf forest	Fire 2000-2019	2015	2015	74.67	NA	NA	32.055	110	-1.11084	679.021	0.0962533	7.44269	0.0465843	1.54344	0.0239208
-17763.8	8744.84	61.675	-159.575	Alaska	0.449385	0.575637	0.00429185	Non-woody	Fire 2000-2019	2015	2015	49.97	NA	NA	18.3123	121	-1.11084	679.021	0.0962533	7.44269	0.0465843	1.54344	2.45401
-17763.8	8756.56	61.725	-159.575	Alaska	0.323714	0.207857	0.0128755	Non-woody	Fire 2000-2019	2015	2015	0.05	NA	NA	11.4656	98	-1.11084	679.021	0.0962533	7.44269	0.0465843	1.54344	2.82334
-17763.8	8768.3	61.775	-159.575	Alaska	0.244896	0.575637	0.0214592	Non-woody	Fire 2000-2019	2015	2015	5.31	NA	NA	11.5664	58	-1.11084	679.021	0.0962533	7.44269	0.0465843	1.54344	2.1173
-17763.8	8791.84	61.875	-159.575	Alaska	0.671386	0.0688733	0.0386266	Shrubs	Fire 2000-2019	2015	2015	4.14	NA	NA	18.2365	27	-1.03719	636.163	0.0863743	5.85851	0.0484903	1.12282	3.68156
-17763.8	8803.64	61.925	-159.575	Alaska	0.556437	0.0500903	0.0472103	Unknown forest	Disturbed <1985/Undisturbed	NA	NA	0	NA	NA	22.0391	16	-1.03719	636.163	0.0863743	5.85851	0.0484903	1.12282	2.52477
-17763.8	8815.46	61.975	-159.575	Alaska	0.428713	0.123715	0.055794	Non-woody	Disturbed <1985/Undisturbed	NA	NA	0	NA	NA	14.5381	22	-1.03719	636.163	0.0863743	5.85851	0.0484903	1.12282	2.9489
-17763.8	8827.3	62.025	-159.575	Alaska	0.416026	0.183699	0.0643777	Shrubs	Disturbed <1985/Undisturbed	NA	NA	0	NA	NA	18.4462	15	-1.03719	636.163	0.0863743	5.85851	0.0484903	1.12282	2.25534
-17763.8	8839.16	62.075	-159.575	Alaska	0.411076	0.107543	0.0729614	Shrubs	Disturbed <1985/Undisturbed	NA	NA	0	NA	NA	16.0389	15	-1.03719	636.163	0.0863743	5.85851	0.0484903	1.12282	2.563
-17763.8	8851.03	62.125	-159.575	Alaska	0.407603	0.123715	0.0815451	Unknown forest	Disturbed <1985/Undisturbed	NA	NA	0	NA	NA	22.9884	15	-0.823452	604.854	0.0826735	6.92133	0.0461758	0.776742	1.77309
-17763.8	8862.93	62.175	-159.575	Alaska	0.486464	0.0588622	0.0901288	Unknown forest	Disturbed <1985/Undisturbed	NA	NA	0	NA	NA	22.4761	16	-0.823452	604.854	0.0826735	6.92133	0.0461758	0.776742	2.16436
-17763.8	8874.85	62.225	-159.575	Alaska	0.421234	0.207857	0.0987124	Unknown forest	Disturbed <1985/Undisturbed	NA	NA	0	NA	NA	22.313	14	-0.823452	604.854	0.0826735	6.92133	0.0461758	0.776742	1.88784
-17763.8	8886.78	62.275	-159.575	Alaska	0.289969	0.262911	0.107296	Shrubs	Disturbed <1985/Undisturbed	NA	NA	0	NA	NA	20.9469	14	-0.823452	604.854	0.0826735	6.92133	0.0461758	0.776742	1.38431
-17763.8	8898.74	62.325	-159.575	Alaska	0.653804	0.0251509	0.11588	Shrubs	Disturbed <1985/Undisturbed	NA	NA	0	NA	NA	17.4601	15	-0.823452	604.854	0.0826735	6.92133	0.0461758	0.776742	3.74457
-17763.8	8910.72	62.375	-159.575	Alaska	0.684891	0.0358051	0.124464	Shrubs	Disturbed <1985/Undisturbed	NA	NA	0	NA	NA	15.4294	15	-1.14712	650.585	0.0767867	7.26214	0.0477862	0.810942	4.43887
-17763.8	8922.71	62.425	-159.575	Alaska	0.608302	0.0424417	0.133047	Shrubs	Disturbed <1985/Undisturbed	NA	NA	0	NA	NA	16.4327	15	-1.14712	650.585	0.0767867	7.26214	0.0477862	0.810942	3.70177
-17763.8	8934.73	62.475	-159.575	Alaska	0.493334	0.0688733	0.141631	Shrubs	Disturbed <1985/Undisturbed	NA	NA	0	NA	NA	19.1546	15	-1.14712	650.585	0.0767867	7.26214	0.0477862	0.810942	2.57554
-17763.8	8946.77	62.525	-159.575	Alaska	0.412363	0.441488	0.150215	Unknown forest	Disturbed <1985/Undisturbed	NA	NA	0	NA	NA	24.89	21	-1.14712	650.585	0.0767867	7.26214	0.0477862	0.810942	1.65674
-17763.8	8958.82	62.575	-159.575	Alaska	0.366509	0.441488	0.158798	Unknown forest	Disturbed <1985/Undisturbed	NA	NA	0	NA	NA	28.2181	36	-1.14712	650.585	0.0767867	7.26214	0.0477862	0.810942	1.29884
-17763.8	8970.9	62.625	-159.575	Alaska	0.0014261	0.575637	0.167382	Non-woody	Disturbed <1985/Undisturbed	NA	NA	0	NA	NA	17.6646	17	-1.30241	641.493	0.0754749	7.27989	0.0475266	1.16708	0.00807322
-17763.8	8983	62.675	-159.575	Alaska	0.0975624	1	0.175966	Non-woody	Disturbed <1985/Undisturbed	NA	NA	0	NA	NA	16.352	19	-1.30241	641.493	0.0754749	7.27989	0.0475266	1.16708	0.596638
-17763.8	8995.12	62.725	-159.575	Alaska	0.380975	0.183699	0.184549	Non-woody	Disturbed <1985/Undisturbed	NA	NA	0	NA	NA	15.7346	20	-1.30241	641.493	0.0754749	7.27989	0.0475266	1.16708	2.42126
-17763.8	9007.26	62.775	-159.575	Alaska	0.453371	0.0358051	0.193133	Shrubs	Disturbed <1985/Undisturbed	NA	NA	0	NA	NA	15.7343	21	-1.30241	641.493	0.0754749	7.27989	0.0475266	1.16708	2.88142
-17763.8	9019.42	62.825	-159.575	Alaska	0.408758	0.0500903	0.201717	Unknown forest	Disturbed <1985/Undisturbed	NA	NA	0	NA	NA	17.3219	21	-1.30241	641.493	0.0754749	7.27989	0.0475266	1.16708	2.35977
-17763.8	9031.6	62.875	-159.575	Alaska	0.506092	0.000467777	0.2103	Non-woody	Disturbed <1985/Undisturbed	NA	NA	0	NA	NA	20.3222	23	-1.40982	637.347	0.0798118	5.8796	0.0510925	0.75341	2.49034
-17763.8	9043.8	62.925	-159.575	Alaska	0.288282	0.624277	0.218884	Unknown forest	Disturbed <1985/Undisturbed	NA	NA	0	NA	NA	35.8239	23	-1.40982	637.347	0.0798118	5.8796	0.0510925	0.75341	0.804721
-17763.8	9056.02	62.975	-159.575	Alaska	0.274774	0.262911	0.227468	Unknown forest	Disturbed <1985/Undisturbed	NA	NA	0	NA	NA	34.6292	23	-1.40982	637.347	0.0798118	5.8796	0.0510925	0.75341	0.793474
-17763.8	9068.26	63.025	-159.575	Alaska	0.0285982	1	0.236052	Needleleaf forest	Disturbed <1985/Undisturbed	NA	NA	0	NA	NA	49.6083	23	-1.40982	637.347	0.0798118	5.8796	0.0510925	0.75341	0.0576479
-17763.8	9080.53	63.075	-159.575	Alaska	-0.0341435	0.441488	0.244635	Mixed forest	Disturbed <1985/Undisturbed	NA	NA	0	NA	NA	44.7812	23	-1.40982	637.347	0.0798118	5.8796	0.0510925	0.75341	-0.0762453
-17763.8	9092.81	63.125	-159.575	Alaska	0.18065	0.36302	0.253219	Needleleaf forest	Disturbed <1985/Undisturbed	NA	NA	0	NA	NA	34.4943	25	-1.743	652.904	0.083089	5.25971	0.0511189	0.127487	0.523708
-17763.8	9105.12	63.175	-159.575	Alaska	0.263409	0.141726	0.261803	Needleleaf forest	Disturbed <1985/Undisturbed	NA	NA	0	NA	NA	33.5887	32	-1.743	652.904	0.083089	5.25971	0.0511189	0.127487	0.784219
-17763.8	9117.45	63.225	-159.575	Alaska	0.320917	0.0300747	0.270386	Needleleaf forest	Disturbed <1985/Undisturbed	NA	NA	0	NA	NA	37.1059	34	-1.743	652.904	0.083089	5.25971	0.0511189	0.127487	0.864867
-17763.8	9129.8	63.275	-159.575	Alaska	0.189928	0.624277	0.27897	Needleleaf forest	Disturbed <1985/Undisturbed	NA	NA	0	NA	NA	40.2065	28	-1.743	652.904	0.083089	5.25971	0.0511189	0.127487	0.472382
-17763.8	9142.17	63.325	-159.575	Alaska	0.00537684	0.726447	0.287554	Needleleaf forest	Disturbed <1985/Undisturbed	NA	NA	0	NA	NA	50.0522	28	-1.743	652.904	0.083089	5.25971	0.0511189	0.127487	0.0107425
-17763.8	9166.97	63.425	-159.575	Alaska	0.304632	0.141726	0.304721	Mixed forest	Disturbed <1985/Undisturbed	NA	NA	0	NA	NA	51.4175	130	-2.38377	670.804	0.0882793	4.41477	0.0517349	0.0158315	0.592468
-17763.8	9179.41	63.475	-159.575	Alaska	0.194822	0.123715	0.313305	Needleleaf forest	Disturbed <1985/Undisturbed	NA	NA	0	NA	NA	55.8573	123	-2.38377	670.804	0.0882793	4.41477	0.0517349	0.0158315	0.348785
-17763.8	9191.87	63.525	-159.575	Alaska	0.237374	0.888706	0.321888	Needleleaf forest	Disturbed <1985/Undisturbed	NA	NA	0	NA	NA	51.3405	130	-2.38377	670.804	0.0882793	4.41477	0.0517349	0.0158315	0.462351
-17763.8	9204.35	63.575	-159.575	Alaska	0.23392	0.674612	0.330472	Mixed forest	Disturbed <1985/Undisturbed	NA	NA	0	NA	NA	50.1158	176	-2.38377	670.804	0.0882793	4.41477	0.0517349	0.0158315	0.466758
-17763.8	9216.85	63.625	-159.575	Alaska	0.230617	0.674612	0.339056	Needleleaf forest	Disturbed <1985/Undisturbed	NA	NA	0	NA	NA	45.666	113	-2.73812	662.565	0.0908654	2.58857	0.0518795	-0.439448	0.505009
-17763.8	9229.37	63.675	-159.575	Alaska	0.171375	0.726447	0.347639	Needleleaf forest	Fire 2000-2019	2013	2013	13.56	NA	NA	45.3941	109	-2.73812	662.565	0.0908654	2.58857	0.0518795	-0.439448	0.377528
-17763.8	9241.92	63.725	-159.575	Alaska	0.33859	0.0300747	0.356223	Needleleaf forest	Fire 2000-2019	2013	2013	7.15	NA	NA	42.0093	133	-2.73812	662.565	0.0908654	2.58857	0.0518795	-0.439448	0.805988
-17763.8	9254.48	63.775	-159.575	Alaska	0.524161	0.00962734	0.364807	Needleleaf forest	Disturbed <1985/Undisturbed	NA	NA	0	NA	NA	44.3484	188	-2.73812	662.565	0.0908654	2.58857	0.0518795	-0.439448	1.18192
-17763.8	9267.08	63.825	-159.575	Alaska	0.295497	0.161686	0.373391	Unknown forest	Fire 2000-2019	2004	2004	3.95	NA	NA	31.4567	251	-2.73812	662.565	0.0908654	2.58857	0.0518795	-0.439448	0.939377
-17763.8	9279.69	63.875	-159.575	Alaska	-0.361545	0.0930921	0.381974	Unknown forest	Fire 2000-2019	2004	2004	29.31	NA	NA	23.828	324	-2.99963	675.103	0.0922755	2.00941	0.0488352	-0.801939	-1.51732
-17763.8	9292.32	63.925	-159.575	Alaska	0.180525	0.183699	0.390558	Shrubs	Fire 2000-2019	2005	2005	20.73	NA	NA	16.7001	346	-2.99963	675.103	0.0922755	2.00941	0.0488352	-0.801939	1.08098
-17763.8	9304.98	63.975	-159.575	Alaska	0.240538	0.0358051	0.399142	Shrubs	Fire 2000-2019	2005	2005	37.25	NA	NA	20.1747	319	-2.99963	675.103	0.0922755	2.00941	0.0488352	-0.801939	1.19227
-17763.8	9317.66	64.025	-159.575	Alaska	0.301556	0.0300747	0.407725	Needleleaf forest	Fire 2000-2019	2015	2015	73.65	NA	NA	21.2405	303	-2.99963	675.103	0.0922755	2.00941	0.0488352	-0.801939	1.41972
-17763.8	9330.36	64.075	-159.575	Alaska	0.230154	0.0688733	0.416309	Needleleaf forest	Fire 2000-2019	2015	2015	61.69	NA	NA	26.3013	163	-2.99963	675.103	0.0922755	2.00941	0.0488352	-0.801939	0.875066
-17763.8	9343.09	64.125	-159.575	Alaska	0.343564	0.0358051	0.424893	Unknown forest	Fire 2000-2019	2015	2015	0.01	NA	NA	24.5069	220	-3.66104	759.435	0.0900024	2.85007	0.0483364	-0.229977	1.4019
-17763.8	9355.84	64.175	-159.575	Alaska	0.247666	0.0300747	0.433476	Shrubs	Disturbed <1985/Undisturbed	NA	NA	0	NA	NA	11.1967	380	-3.66104	759.435	0.0900024	2.85007	0.0483364	-0.229977	2.21195
-17763.8	9368.61	64.225	-159.575	Alaska	0.191925	0.0424417	0.44206	Shrubs	Disturbed <1985/Undisturbed	NA	NA	0	NA	NA	7.7526	539	-3.66104	759.435	0.0900024	2.85007	0.0483364	-0.229977	2.47562
-17763.8	9381.41	64.275	-159.575	Alaska	0.188628	0.161686	0.450644	Unknown forest	Disturbed <1985/Undisturbed	NA	NA	0	NA	NA	11.264	479	-3.66104	759.435	0.0900024	2.85007	0.0483364	-0.229977	1.67462
-17763.8	9394.23	64.325	-159.575	Alaska	0.208883	0.401103	0.459227	Unknown forest	Disturbed <1985/Undisturbed	NA	NA	0	NA	NA	15.3612	423	-3.66104	759.435	0.0900024	2.85007	0.0483364	-0.229977	1.35981
-17763.8	9407.07	64.375	-159.575	Alaska	0.144194	0.234239	0.467811	Shrubs	Disturbed <1985/Undisturbed	NA	NA	0	NA	NA	10.0066	498	-5.11721	724.866	0.0937433	3.48937	0.0486605	0.197667	1.44099
-17763.8	9419.93	64.425	-159.575	Alaska	0.0424203	0.624277	0.476395	Shrubs	Disturbed <1985/Undisturbed	NA	NA	0	NA	NA	5.2342	571	-5.11721	724.866	0.0937433	3.48937	0.0486605	0.197667	0.810444
-17763.8	9432.82	64.475	-159.575	Alaska	0.00998264	0.779566	0.484979	Shrubs	Disturbed <1985/Undisturbed	NA	NA	0	NA	NA	3.21042	684	-5.11721	724.866	0.0937433	3.48937	0.0486605	0.197667	0.310945
-17763.8	9445.74	64.525	-159.575	Alaska	-0.0148037	0.575637	0.493562	Shrubs	Disturbed <1985/Undisturbed	NA	NA	0	NA	NA	3.26024	635	-5.11721	724.866	0.0937433	3.48937	0.0486605	0.197667	-0.454067
-17763.8	9458.67	64.575	-159.575	Alaska	0.0722053	0.262911	0.502146	Shrubs	Disturbed <1985/Undisturbed	NA	NA	0	NA	NA	7.50911	579	-5.11721	724.866	0.0937433	3.48937	0.0486605	0.197667	0.961569
-17763.8	9471.63	64.625	-159.575	Alaska	0.00396412	0.888706	0.51073	Shrubs	Disturbed <1985/Undisturbed	NA	NA	0	NA	NA	4.38941	589	-5.36812	601.651	0.104931	2.6592	0.0573116	0.485509	0.090311
-17763.8	9484.62	64.675	-159.575	Alaska	0.0503517	0.36302	0.519313	Shrubs	Disturbed <1985/Undisturbed	NA	NA	0	NA	NA	6.54158	528	-5.36812	601.651	0.104931	2.6592	0.0573116	0.485509	0.769717
-17763.8	9497.62	64.725	-159.575	Alaska	0.101273	0.0802429	0.527897	Shrubs	Disturbed <1985/Undisturbed	NA	NA	0	NA	NA	8.42101	508	-5.36812	601.651	0.104931	2.6592	0.0573116	0.485509	1.20263
-17763.8	9510.66	64.775	-159.575	Alaska	-0.0233218	0.833735	0.536481	Shrubs	Disturbed <1985/Undisturbed	NA	NA	0	NA	NA	4.55356	634	-5.36812	601.651	0.104931	2.6592	0.0573116	0.485509	-0.512166
-17763.8	9523.71	64.825	-159.575	Alaska	0.0131655	0.36302	0.545064	Shrubs	Disturbed <1985/Undisturbed	NA	NA	0	NA	NA	4.62266	593	-5.36812	601.651	0.104931	2.6592	0.0573116	0.485509	0.284804
-17763.8	9536.79	64.875	-159.575	Alaska	0.0828993	0.0500903	0.553648	Shrubs	Disturbed <1985/Undisturbed	NA	NA	0	NA	NA	4.61979	474	-5.20344	516.336	0.11596	4.13999	0.0606418	0.530978	1.79444
-17763.8	9549.9	64.925	-159.575	Alaska	0.115451	0.0358051	0.562232	Shrubs	Disturbed <1985/Undisturbed	NA	NA	0	NA	NA	6.76545	425	-5.20344	516.336	0.11596	4.13999	0.0606418	0.530978	1.70648
-17763.8	9563.03	64.975	-159.575	Alaska	0.16895	0.000274181	0.570815	Shrubs	Disturbed <1985/Undisturbed	NA	NA	0	NA	NA	6.99635	388	-5.20344	516.336	0.11596	4.13999	0.0606418	0.530978	2.41484
-17763.8	9576.18	65.025	-159.575	Alaska	0.110964	0.00962734	0.579399	Shrubs	Disturbed <1985/Undisturbed	NA	NA	0	NA	NA	7.97474	416	-5.20344	516.336	0.11596	4.13999	0.0606418	0.530978	1.39145
-17763.8	9589.36	65.075	-159.575	Alaska	0.0413194	0.0802429	0.587983	Shrubs	Disturbed <1985/Undisturbed	NA	NA	0	NA	NA	3.77439	504	-5.20344	516.336	0.11596	4.13999	0.0606418	0.530978	1.09473
-17763.8	9602.57	65.125	-159.575	Alaska	0.0476345	0.234239	0.596567	Shrubs	Disturbed <1985/Undisturbed	NA	NA	0	NA	NA	6.95382	480	-5.1044	497.138	0.124622	3.84928	0.0626458	0.103344	0.685013
-17763.8	9615.8	65.175	-159.575	Alaska	0.0857928	0.0930921	0.60515	Shrubs	Disturbed <1985/Undisturbed	NA	NA	0	NA	NA	11.8547	415	-5.1044	497.138	0.124622	3.84928	0.0626458	0.103344	0.723704
-17763.8	9629.05	65.225	-159.575	Alaska	0.209766	0.000467777	0.613734	Unknown forest	Disturbed <1985/Undisturbed	NA	NA	0	NA	NA	11.9829	381	-5.1044	497.138	0.124622	3.84928	0.0626458	0.103344	1.75055
-17763.8	9642.33	65.275	-159.575	Alaska	0.176215	0.0588622	0.622318	Unknown forest	Disturbed <1985/Undisturbed	NA	NA	0	NA	NA	14.1259	441	-5.1044	497.138	0.124622	3.84928	0.0626458	0.103344	1.24747
-17763.8	9655.63	65.325	-159.575	Alaska	0.188104	0.0688733	0.630901	Non-woody	Disturbed <1985/Undisturbed	NA	NA	0	NA	NA	11.1756	414	-5.1044	497.138	0.124622	3.84928	0.0626458	0.103344	1.68317
-17763.8	9668.96	65.375	-159.575	Alaska	0.464335	0.000157833	0.639485	Needleleaf forest	Disturbed <1985/Undisturbed	NA	NA	0	NA	NA	20.0464	305	-4.74599	485.12	0.129472	4.10449	0.0597395	-0.128646	2.3163
-17763.8	9682.32	65.425	-159.575	Alaska	0.446542	0.0143257	0.648069	Unknown forest	Disturbed <1985/Undisturbed	NA	NA	0	NA	NA	22.8431	262	-4.74599	485.12	0.129472	4.10449	0.0597395	-0.128646	1.95482
-17763.8	9695.7	65.475	-159.575	Alaska	0.516522	0.0117701	0.656652	Unknown forest	Disturbed <1985/Undisturbed	NA	NA	0	NA	NA	21.3361	234	-4.74599	485.12	0.129472	4.10449	0.0597395	-0.128646	2.42088
-17763.8	9709.1	65.525	-159.575	Alaska	0.477625	0.00783956	0.665236	Unknown forest	Disturbed <1985/Undisturbed	NA	NA	0	NA	NA	17.3605	198	-4.74599	485.12	0.129472	4.10449	0.0597395	-0.128646	2.75122
-17763.8	9722.54	65.575	-159.575	Alaska	0.265191	0.00962734	0.67382	Shrubs	Fire 2000-2019	2013	2013	25.14	NA	NA	9.87604	207	-4.74599	485.12	0.129472	4.10449	0.0597395	-0.128646	2.68519
-17763.8	9735.99	65.625	-159.575	Alaska	0.0262912	0.888706	0.682403	Non-woody	Fire 2000-2019	2013	2013	25.01	NA	NA	3.05451	209	-4.83923	455.451	0.133519	3.28637	0.0613072	-0.465693	0.860734
-17763.8	9749.48	65.675	-159.575	Alaska	0.0277289	0.441488	0.690987	Non-woody	Disturbed <1985/Undisturbed	NA	NA	0	NA	NA	4.6022	152	-4.83923	455.451	0.133519	3.28637	0.0613072	-0.465693	0.602513
-17763.8	9762.99	65.725	-159.575	Alaska	-0.048194	0.293917	0.699571	Non-woody	Disturbed <1985/Undisturbed	NA	NA	0	NA	NA	1.85327	224	-4.83923	455.451	0.133519	3.28637	0.0613072	-0.465693	-2.60048
-17763.8	9776.53	65.775	-159.575	Alaska	-0.0507685	0.327286	0.708155	Non-woody	Disturbed <1985/Undisturbed	NA	NA	0	NA	NA	1.28655	214	-4.83923	455.451	0.133519	3.28637	0.0613072	-0.465693	-3.94611
-17763.8	9790.09	65.825	-159.575	Alaska	-0.0106337	0.944217	0.716738	Non-woody	Disturbed <1985/Undisturbed	NA	NA	0	NA	NA	1.7033	195	-4.83923	455.451	0.133519	3.28637	0.0613072	-0.465693	-0.624299
-17763.8	9803.68	65.875	-159.575	Alaska	-0.03682	0.575637	0.725322	Non-woody	Disturbed <1985/Undisturbed	NA	NA	0	NA	NA	0.990885	243	-5.14028	440.203	0.136956	2.51109	0.0646157	-0.801578	-3.71587
-17763.8	9817.29	65.925	-159.575	Alaska	-0.023552	0.484107	0.733906	Non-woody	Disturbed <1985/Undisturbed	NA	NA	0	NA	NA	1.12439	303	-5.14028	440.203	0.136956	2.51109	0.0646157	-0.801578	-2.09465
-17763.8	9830.94	65.975	-159.575	Alaska	0.0258005	0.36302	0.742489	Non-woody	Disturbed <1985/Undisturbed	NA	NA	0	NA	NA	1.49462	355	-5.14028	440.203	0.136956	2.51109	0.0646157	-0.801578	1.72623
-17763.8	9844.6	66.025	-159.575	Alaska	0.0404638	0.161686	0.751073	Non-woody	Disturbed <1985/Undisturbed	NA	NA	0	NA	NA	2.22891	393	-5.14028	440.203	0.136956	2.51109	0.0646157	-0.801578	1.81541
-17763.8	9858.3	66.075	-159.575	Alaska	0.0464699	0.528865	0.759657	Shrubs	Disturbed <1985/Undisturbed	NA	NA	0	NA	NA	4.60842	476	-5.14028	440.203	0.136956	2.51109	0.0646157	-0.801578	1.00837
-17763.8	9872.02	66.125	-159.575	Alaska	0.0155279	0.674612	0.76824	Non-woody	Disturbed <1985/Undisturbed	NA	NA	0	NA	NA	3.04106	571	-5.17956	433.327	0.142355	2.31064	0.0665554	-0.729486	0.510607
-17763.8	9885.77	66.175	-159.575	Alaska	0.376023	0.000208497	0.776824	Unknown forest	Disturbed <1985/Undisturbed	NA	NA	0	NA	NA	13.6609	265	-5.17956	433.327	0.142355	2.31064	0.0665554	-0.729486	2.75254
-17763.8	9899.55	66.225	-159.575	Alaska	0.361579	0.0143257	0.785408	Non-woody	Disturbed <1985/Undisturbed	NA	NA	0	NA	NA	5.952	92	-5.17956	433.327	0.142355	2.31064	0.0665554	-0.729486	6.07491
-17763.8	9913.36	66.275	-159.575	Alaska	0.601449	0.000208497	0.793991	Shrubs	Disturbed <1985/Undisturbed	NA	NA	0	NA	NA	8.83017	79	-5.17956	433.327	0.142355	2.31064	0.0665554	-0.729486	6.8113
-17763.8	9927.19	66.325	-159.575	Alaska	0.604915	0.000467777	0.802575	Shrubs	Disturbed <1985/Undisturbed	NA	NA	0	NA	NA	9.73479	64	-5.17956	433.327	0.142355	2.31064	0.0665554	-0.729486	6.21395
-17763.8	9941.05	66.375	-159.575	Alaska	0.266975	0.0802429	0.811159	Non-woody	Disturbed <1985/Undisturbed	NA	NA	0	NA	NA	6.52247	29	-4.62923	426.248	0.143294	1.99224	0.0711484	-0.982111	4.09316
-17763.8	9954.94	66.425	-159.575	Alaska	-0.0317249	0.36302	0.819742	Non-woody	Disturbed <1985/Undisturbed	NA	NA	0	NA	NA	5.16915	20	-4.62923	426.248	0.143294	1.99224	0.0711484	-0.982111	-0.613736
-17763.8	9968.85	66.475	-159.575	Alaska	-0.10118	0.726447	0.828326	Non-woody	Disturbed <1985/Undisturbed	NA	NA	0	NA	NA	9.66529	11	-4.62923	426.248	0.143294	1.99224	0.0711484	-0.982111	-1.04684
-17763.8	9982.8	66.525	-159.575	Alaska	-0.103617	1	0.83691	Non-woody	Disturbed <1985/Undisturbed	NA	NA	0	NA	NA	7.04805	15	-4.62923	426.248	0.143294	1.99224	0.0711484	-0.982111	-1.47016
-17763.8	9996.77	66.575	-159.575	Alaska	-0.172998	0.262911	0.845494	Non-woody	Disturbed <1985/Undisturbed	NA	NA	0	NA	NA	7.00485	15	-4.62923	426.248	0.143294	1.99224	0.0711484	-0.982111	-2.46969
-17763.8	10010.8	66.625	-159.575	Alaska	-0.187564	0.36302	0.854077	Non-woody	Disturbed <1985/Undisturbed	NA	NA	0	NA	NA	4.56678	15	-5.0061	491.507	0.142152	1.48143	0.0709406	-0.88438	-4.10713
-17763.8	10024.8	66.675	-159.575	Alaska	-0.149703	0.36302	0.862661	Non-woody	Disturbed <1985/Undisturbed	NA	NA	0	NA	NA	4.49147	15	-5.0061	491.507	0.142152	1.48143	0.0709406	-0.88438	-3.33305
-17763.8	10038.9	66.725	-159.575	Alaska	-0.112832	0.575637	0.871245	Non-woody	Disturbed <1985/Undisturbed	NA	NA	0	NA	NA	5.52746	15	-5.0061	491.507	0.142152	1.48143	0.0709406	-0.88438	-2.0413
-17763.8	10052.9	66.775	-159.575	Alaska	0.00390051	0.944217	0.879828	Non-woody	Disturbed <1985/Undisturbed	NA	NA	0	NA	NA	15.3967	19	-5.0061	491.507	0.142152	1.48143	0.0709406	-0.88438	0.0253334
-17763.8	10067.1	66.825	-159.575	Alaska	0.323457	0.0802429	0.888412	Unknown forest	Disturbed <1985/Undisturbed	NA	NA	0	NA	NA	26.3833	57	-5.0061	491.507	0.142152	1.48143	0.0709406	-0.88438	1.22599
-17763.8	10081.2	66.875	-159.575	Alaska	0.525139	0.00163996	0.896996	Needleleaf forest	Disturbed <1985/Undisturbed	NA	NA	0	NA	NA	32.1174	179	-5.53589	606.067	0.131513	1.27598	0.0749689	-1.10211	1.63506
-17763.8	10095.4	66.925	-159.575	Alaska	0.73019	0.000358939	0.905579	Needleleaf forest	Disturbed <1985/Undisturbed	NA	NA	0	NA	NA	34.582	184	-5.53589	606.067	0.131513	1.27598	0.0749689	-1.10211	2.11147
-17763.8	10109.6	66.975	-159.575	Alaska	0.91692	0.000783324	0.914163	Unknown forest	Disturbed <1985/Undisturbed	NA	NA	0	NA	NA	29.9422	240	-5.53589	606.067	0.131513	1.27598	0.0749689	-1.10211	3.0623
-17763.8	10123.8	67.025	-159.575	Alaska	0.585357	0.00412011	0.922747	Shrubs	Disturbed <1985/Undisturbed	NA	NA	0	NA	NA	19.2467	70	-5.53589	606.067	0.131513	1.27598	0.0749689	-1.10211	3.04134
-17763.8	10138.1	67.075	-159.575	Alaska	0.54954	0.000783324	0.93133	Shrubs	Disturbed <1985/Undisturbed	NA	NA	0	NA	NA	19.7797	23	-5.53589	606.067	0.131513	1.27598	0.0749689	-1.10211	2.77831
-17763.8	10152.3	67.125	-159.575	Alaska	0.361363	0.0802429	0.939914	Unknown forest	Disturbed <1985/Undisturbed	NA	NA	0	NA	NA	28.5479	7	-5.93132	661.226	0.138307	2.41764	0.0822375	-0.240079	1.26581
-17763.8	10166.7	67.175	-159.575	Alaska	0.400618	0.0500903	0.948498	Needleleaf forest	Disturbed <1985/Undisturbed	NA	NA	0	NA	NA	30.9607	39	-5.93132	661.226	0.138307	2.41764	0.0822375	-0.240079	1.29396
-17763.8	10181	67.225	-159.575	Alaska	0.505858	0.00635505	0.957082	Needleleaf forest	Disturbed <1985/Undisturbed	NA	NA	0	NA	NA	30.9559	33	-5.93132	661.226	0.138307	2.41764	0.0822375	-0.240079	1.63413
-17763.8	10195.4	67.275	-159.575	Alaska	0.817361	0.0173588	0.965665	Needleleaf forest	Disturbed <1985/Undisturbed	NA	NA	0	NA	NA	35.4442	57	-5.93132	661.226	0.138307	2.41764	0.0822375	-0.240079	2.30605
-17763.8	10209.8	67.325	-159.575	Alaska	1.17668	6.65188e-05	0.974249	Unknown forest	Disturbed <1985/Undisturbed	NA	NA	0	NA	NA	30.0177	83	-5.93132	661.226	0.138307	2.41764	0.0822375	-0.240079	3.91994
-17763.8	10224.2	67.375	-159.575	Alaska	0.529901	0.0688733	0.982833	Needleleaf forest	Disturbed <1985/Undisturbed	NA	NA	0	NA	NA	27.3176	131	-7.66461	670.566	0.151026	4.62063	0.085241	0.212101	1.93978
-17763.8	10238.7	67.425	-159.575	Alaska	0.190665	0.262911	0.991416	Unknown forest	Disturbed <1985/Undisturbed	NA	NA	0	NA	NA	22.722	203	-7.66461	670.566	0.151026	4.62063	0.085241	0.212101	0.839117
-17763.8	10253.2	67.475	-159.575	Alaska	0.276058	0.183699	1	Shrubs	Disturbed <1985/Undisturbed	NA	NA	0	NA	NA	14.6961	210	-7.66461	670.566	0.151026	4.62063	0.085241	0.212101	1.87845
-17763.8	10267.7	67.525	-159.575	Alaska	0.289068	0.234239	1.025	Shrubs	Disturbed <1985/Undisturbed	NA	NA	0	NA	NA	12.1037	396	-7.66461	670.566	0.151026	4.62063	0.085241	0.212101	2.38827
-17763.8	10282.3	67.575	-159.575	Alaska	0.247633	0.327286	1.05	Shrubs	Disturbed <1985/Undisturbed	NA	NA	0	NA	NA	6.93524	553	-7.66461	670.566	0.151026	4.62063	0.085241	0.212101	3.57065
-17763.8	10296.9	67.625	-159.575	Alaska	0.164637	0.327286	1.075	Shrubs	Disturbed <1985/Undisturbed	NA	NA	0	NA	NA	2.87782	572	-8.83905	581.068	0.15437	2.24162	0.0932161	0.282848	5.7209
-17763.8	10311.5	67.675	-159.575	Alaska	0.0523983	0.575637	1.1	Non-woody	Disturbed <1985/Undisturbed	NA	NA	0	NA	NA	1.14818	670	-8.83905	581.068	0.15437	2.24162	0.0932161	0.282848	4.5636
-17763.8	10326.2	67.725	-159.575	Alaska	0.0341981	0.0588622	1.125	Non-woody	Disturbed <1985/Undisturbed	NA	NA	0	NA	NA	0.887264	690	-8.83905	581.068	0.15437	2.24162	0.0932161	0.282848	3.85433
-17763.8	10340.9	67.775	-159.575	Alaska	0.0954466	0.141726	1.15	Non-woody	Disturbed <1985/Undisturbed	NA	NA	0	NA	NA	1.46883	501	-8.83905	581.068	0.15437	2.24162	0.0932161	0.282848	6.49815
-17763.8	10355.6	67.825	-159.575	Alaska	0.0296875	0.528865	1.175	Non-woody	Disturbed <1985/Undisturbed	NA	NA	0	NA	NA	0.85217	616	-8.83905	581.068	0.15437	2.24162	0.0932161	0.282848	3.48375
-17763.8	10370.3	67.875	-159.575	Alaska	0.0535663	0.183699	1.2	Non-woody	Disturbed <1985/Undisturbed	NA	NA	0	NA	NA	1.17804	602	-9.28711	494.261	0.1621	0.339645	0.0971376	-0.147118	4.54707
-17763.8	10385.1	67.925	-159.575	Alaska	0.136986	0.183699	1.225	Non-woody	Disturbed <1985/Undisturbed	NA	NA	0	NA	NA	3.25548	519	-9.28711	494.261	0.1621	0.339645	0.0971376	-0.147118	4.20785
-17763.8	10399.9	67.975	-159.575	Alaska	0.0909168	0.441488	1.25	Non-woody	Disturbed <1985/Undisturbed	NA	NA	0	NA	NA	3.25495	537	-9.28711	494.261	0.1621	0.339645	0.0971376	-0.147118	2.79319
-17763.8	10414.8	68.025	-159.575	Alaska	0.0164786	0.888706	1.275	Non-woody	Disturbed <1985/Undisturbed	NA	NA	0	NA	NA	1.13872	580	-9.28711	494.261	0.1621	0.339645	0.0971376	-0.147118	1.44712
-17763.8	10429.6	68.075	-159.575	Alaska	0.0505471	0.674612	1.3	Non-woody	Disturbed <1985/Undisturbed	NA	NA	0	NA	NA	3.26926	306	-9.28711	494.261	0.1621	0.339645	0.0971376	-0.147118	1.54613
-17763.8	10444.5	68.125	-159.575	Alaska	0.0465455	0.726447	1.325	Non-woody	Fire 2000-2019	2005	2005	18.76	NA	NA	3.47036	225	-9.56814	459.411	0.159753	0.471986	0.0997345	0.307037	1.34123
-17763.8	10459.5	68.175	-159.575	Alaska	0.0612255	0.674612	1.35	Non-woody	Fire 2000-2019	2002	2002	14.53	NA	NA	2.89677	370	-9.56814	459.411	0.159753	0.471986	0.0997345	0.307037	2.11358
-17763.8	10474.5	68.225	-159.575	Alaska	0.0447049	0.833735	1.375	Non-woody	Disturbed <1985/Undisturbed	NA	NA	0	NA	NA	2.54401	411	-9.56814	459.411	0.159753	0.471986	0.0997345	0.307037	1.75726
-17763.8	10489.5	68.275	-159.575	Alaska	0.0472548	0.183699	1.4	Non-woody	Disturbed <1985/Undisturbed	NA	NA	0	NA	NA	2.22422	522	-9.56814	459.411	0.159753	0.471986	0.0997345	0.307037	2.12456
-17763.8	10504.5	68.325	-159.575	Alaska	0.0960376	0.262911	1.425	Non-woody	Disturbed <1985/Undisturbed	NA	NA	0	NA	NA	2.38689	604	-9.56814	459.411	0.159753	0.471986	0.0997345	0.307037	4.02354
-17763.8	10519.6	68.375	-159.575	Alaska	0.114692	0.674612	1.45	Non-woody	Disturbed <1985/Undisturbed	NA	NA	0	NA	NA	1.94922	555	-9.93381	466.745	0.163561	0.934264	0.0957336	0.592257	5.88399
-17763.8	10534.7	68.425	-159.575	Alaska	0.0287343	0.833735	1.475	Non-woody	Disturbed <1985/Undisturbed	NA	NA	0	NA	NA	1.51059	491	-9.93381	466.745	0.163561	0.934264	0.0957336	0.592257	1.90219
-17763.8	10549.8	68.475	-159.575	Alaska	0.0272714	0.674612	1.5	Non-woody	Disturbed <1985/Undisturbed	NA	NA	0	NA	NA	1.80278	579	-9.93381	466.745	0.163561	0.934264	0.0957336	0.592257	1.51274
-16316.7	8559.81	60.875	-146.575	Alaska	-0.0549815	0.484107	-1.475	Needleleaf forest	Disturbed <1985/Undisturbed	NA	NA	0	NA	NA	29.7098	413	1.74969	2522.26	0.0863774	9.3149	0.0445169	2.38414	-0.185062
-16316.7	8571.24	60.925	-146.575	Alaska	-0.146151	0.401103	-1.45	Needleleaf forest	Disturbed <1985/Undisturbed	NA	NA	0	NA	NA	52.1494	118	1.74969	2522.26	0.0863774	9.3149	0.0445169	2.38414	-0.280255
-16316.7	8582.69	60.975	-146.575	Alaska	0.0172745	0.944217	-1.425	Non-woody	Disturbed <1985/Undisturbed	NA	NA	0	NA	NA	13.019	623	1.74969	2522.26	0.0863774	9.3149	0.0445169	2.38414	0.132687
-16316.7	8594.15	61.025	-146.575	Alaska	-0.191875	0.833735	-1.4	Needleleaf forest	Disturbed <1985/Undisturbed	NA	NA	0	NA	NA	46.0272	156	1.74969	2522.26	0.0863774	9.3149	0.0445169	2.38414	-0.416873
-16316.7	8744.84	61.675	-146.575	Alaska	0.132762	0.262911	-1.075	Non-woody	Disturbed <1985/Undisturbed	NA	NA	0	NA	NA	3.05015	1373	-3.62249	1232.49	0.0790903	4.03685	0.0437387	1.23011	4.35262
-16316.7	8756.56	61.725	-146.575	Alaska	-0.0232087	0.234239	-1.05	Non-woody	Disturbed <1985/Undisturbed	NA	NA	0	NA	NA	17.7937	1054	-3.62249	1232.49	0.0790903	4.03685	0.0437387	1.23011	-0.130432
-16316.7	8768.3	61.775	-146.575	Alaska	-0.0869297	0.779566	-1.025	Non-woody	Disturbed <1985/Undisturbed	NA	NA	0	NA	NA	21.3072	1073	-3.62249	1232.49	0.0790903	4.03685	0.0437387	1.23011	-0.407982
-16316.7	8780.06	61.825	-146.575	Alaska	0.344709	0.0930921	-1	Non-woody	Disturbed <1985/Undisturbed	NA	NA	0	NA	NA	21.8615	800	-3.62249	1232.49	0.0790903	4.03685	0.0437387	1.23011	1.57678
-16316.7	8791.84	61.875	-146.575	Alaska	0.527557	0.0251509	-0.98374	Needleleaf forest	Disturbed <1985/Undisturbed	NA	NA	0	NA	NA	25.0151	639	-2.49332	682.761	0.0871852	0.46414	0.048735	-0.241055	2.10896
-16316.7	8803.64	61.925	-146.575	Alaska	0.0620693	0.674612	-0.96748	Needleleaf forest	Disturbed <1985/Undisturbed	NA	NA	0	NA	NA	36.0254	624	-2.49332	682.761	0.0871852	0.46414	0.048735	-0.241055	0.172293
-16316.7	8815.46	61.975	-146.575	Alaska	0.0518403	0.888706	-0.95122	Needleleaf forest	Disturbed <1985/Undisturbed	NA	NA	0	NA	NA	44.5787	659	-2.49332	682.761	0.0871852	0.46414	0.048735	-0.241055	0.11629
-16316.7	8827.3	62.025	-146.575	Alaska	0.319648	0.00783956	-0.934959	Needleleaf forest	Disturbed <1985/Undisturbed	NA	NA	0	NA	NA	28.6434	683	-2.49332	682.761	0.0871852	0.46414	0.048735	-0.241055	1.11596
-16316.7	8839.16	62.075	-146.575	Alaska	0.203683	0.183699	-0.918699	Needleleaf forest	Disturbed <1985/Undisturbed	NA	NA	0	NA	NA	30.4378	687	-2.49332	682.761	0.0871852	0.46414	0.048735	-0.241055	0.669178
-16316.7	8851.03	62.125	-146.575	Alaska	0.15675	0.141726	-0.902439	Unknown forest	Disturbed <1985/Undisturbed	NA	NA	0	NA	NA	30.6288	748	-2.83247	579.035	0.0749655	0.478249	0.0453782	-0.567863	0.511773
-16316.7	8862.93	62.175	-146.575	Alaska	0.40101	0.00412011	-0.886179	Needleleaf forest	Disturbed <1985/Undisturbed	NA	NA	0	NA	NA	31.9483	783	-2.83247	579.035	0.0749655	0.478249	0.0453782	-0.567863	1.25518
-16316.7	8874.85	62.225	-146.575	Alaska	0.303333	0.00962734	-0.869919	Unknown forest	Disturbed <1985/Undisturbed	NA	NA	0	NA	NA	30.1427	777	-2.83247	579.035	0.0749655	0.478249	0.0453782	-0.567863	1.00632
-16316.7	8886.78	62.275	-146.575	Alaska	0.315281	0.183699	-0.853659	Unknown forest	Disturbed <1985/Undisturbed	NA	NA	0	NA	NA	29.8594	743	-2.83247	579.035	0.0749655	0.478249	0.0453782	-0.567863	1.05589
-16316.7	8922.71	62.425	-146.575	Alaska	0.126014	0.624277	-0.804878	Unknown forest	Disturbed <1985/Undisturbed	NA	NA	0	NA	NA	35.9644	753	-3.01983	556.317	0.0691403	-0.448105	0.043859	-1.47596	0.350385
-16316.7	8934.73	62.475	-146.575	Alaska	0.338504	0.0209409	-0.788618	Unknown forest	Disturbed <1985/Undisturbed	NA	NA	0	NA	NA	29.4864	778	-3.01983	556.317	0.0691403	-0.448105	0.043859	-1.47596	1.148
-16316.7	8946.77	62.525	-146.575	Alaska	0.432509	0.0209409	-0.772358	Unknown forest	Disturbed <1985/Undisturbed	NA	NA	0	NA	NA	27.0164	801	-3.01983	556.317	0.0691403	-0.448105	0.043859	-1.47596	1.60091
-16316.7	8958.82	62.575	-146.575	Alaska	0.277217	0.0424417	-0.756098	Unknown forest	Disturbed <1985/Undisturbed	NA	NA	0	NA	NA	28.0198	793	-3.01983	556.317	0.0691403	-0.448105	0.043859	-1.47596	0.989358
-16316.7	8970.9	62.625	-146.575	Alaska	0.227283	0.0930921	-0.739837	Unknown forest	Disturbed <1985/Undisturbed	NA	NA	0	NA	NA	22.4073	748	-4.18014	650.429	0.0601073	0.429875	0.0465338	-0.985359	1.01433
-16316.7	8983	62.675	-146.575	Alaska	0.28207	0.00783956	-0.723577	Unknown forest	Disturbed <1985/Undisturbed	NA	NA	0	NA	NA	23.2672	790	-4.18014	650.429	0.0601073	0.429875	0.0465338	-0.985359	1.21231
-16316.7	8995.12	62.725	-146.575	Alaska	0.0575044	0.888706	-0.707317	Unknown forest	Disturbed <1985/Undisturbed	NA	NA	0	NA	NA	28.4371	816	-4.18014	650.429	0.0601073	0.429875	0.0465338	-0.985359	0.202216
-16316.7	9007.26	62.775	-146.575	Alaska	-0.00557002	0.833735	-0.691057	Needleleaf forest	Disturbed <1985/Undisturbed	NA	NA	0	NA	NA	26.9924	978	-4.18014	650.429	0.0601073	0.429875	0.0465338	-0.985359	-0.0206355
-16316.7	9019.42	62.825	-146.575	Alaska	0.207421	0.161686	-0.674797	Shrubs	Disturbed <1985/Undisturbed	NA	NA	0	NA	NA	12.4362	1096	-4.18014	650.429	0.0601073	0.429875	0.0465338	-0.985359	1.66789
-16316.7	9031.6	62.875	-146.575	Alaska	0.231488	0.0173588	-0.658537	Shrubs	Disturbed <1985/Undisturbed	NA	NA	0	NA	NA	7.50991	1156	-5.32852	767.065	0.0552851	3.61867	0.0362413	-0.708804	3.08243
-16316.7	9043.8	62.925	-146.575	Alaska	0.301624	0.00783956	-0.642276	Non-woody	Disturbed <1985/Undisturbed	NA	NA	0	NA	NA	11.6071	898	-5.32852	767.065	0.0552851	3.61867	0.0362413	-0.708804	2.59862
-16316.7	9056.02	62.975	-146.575	Alaska	0.531094	0.00100672	-0.626016	Non-woody	Disturbed <1985/Undisturbed	NA	NA	0	NA	NA	10.36	878	-5.32852	767.065	0.0552851	3.61867	0.0362413	-0.708804	5.12637
-16316.7	9068.26	63.025	-146.575	Alaska	0.535494	0.00412011	-0.609756	Shrubs	Disturbed <1985/Undisturbed	NA	NA	0	NA	NA	10.8316	913	-5.32852	767.065	0.0552851	3.61867	0.0362413	-0.708804	4.94381
-16316.7	9080.53	63.075	-146.575	Alaska	0.507863	0.000467777	-0.593496	Shrubs	Disturbed <1985/Undisturbed	NA	NA	0	NA	NA	11.4841	928	-5.32852	767.065	0.0552851	3.61867	0.0362413	-0.708804	4.42231
-16316.7	9092.81	63.125	-146.575	Alaska	0.385132	0.0143257	-0.577236	Shrubs	Disturbed <1985/Undisturbed	NA	NA	0	NA	NA	8.99537	958	-6.43851	865.423	0.0538436	5.17321	0.0259241	-1.02954	4.28145
-16316.7	9105.12	63.175	-146.575	Alaska	0.257321	0.0930921	-0.560976	Shrubs	Disturbed <1985/Undisturbed	NA	NA	0	NA	NA	8.26482	938	-6.43851	865.423	0.0538436	5.17321	0.0259241	-1.02954	3.11345
-16316.7	9117.45	63.225	-146.575	Alaska	0.183912	0.234239	-0.544715	Shrubs	Disturbed <1985/Undisturbed	NA	NA	0	NA	NA	5.53647	1030	-6.43851	865.423	0.0538436	5.17321	0.0259241	-1.02954	3.32183
-16316.7	9241.92	63.725	-146.575	Alaska	0.13496	0.123715	-0.382114	Non-woody	Disturbed <1985/Undisturbed	NA	NA	0	NA	NA	4.25033	1149	-5.87996	781.838	0.0555891	1.97478	0.0280028	-1.02521	3.17529
-16316.7	9254.48	63.775	-146.575	Alaska	0.0951061	0.161686	-0.365854	Non-woody	Disturbed <1985/Undisturbed	NA	NA	0	NA	NA	6.12979	1101	-5.87996	781.838	0.0555891	1.97478	0.0280028	-1.02521	1.55154
-16316.7	9267.08	63.825	-146.575	Alaska	0.175476	0.293917	-0.349593	Non-woody	Disturbed <1985/Undisturbed	NA	NA	0	NA	NA	10.8522	1150	-5.87996	781.838	0.0555891	1.97478	0.0280028	-1.02521	1.61697
-16316.7	9279.69	63.875	-146.575	Alaska	0.301635	0.0300747	-0.333333	Shrubs	Disturbed <1985/Undisturbed	NA	NA	0	NA	NA	13.8209	744	-2.01042	764.896	0.0592518	0.170936	0.0344984	-1.02638	2.18246
-16316.7	9292.32	63.925	-146.575	Alaska	0.333788	0.000274181	-0.317073	Non-woody	Fire 2000-2019	2004	2004	0.25	NA	NA	11.5908	596	-2.01042	764.896	0.0592518	0.170936	0.0344984	-1.02638	2.87976
-16316.7	9304.98	63.975	-146.575	Alaska	0.223708	0.123715	-0.300813	Shrubs	Fire 2000-2019	2004	2004	14.06	NA	NA	12.865	665	-2.01042	764.896	0.0592518	0.170936	0.0344984	-1.02638	1.73889
-16316.7	9317.66	64.025	-146.575	Alaska	0.472917	0.00163996	-0.284553	Unknown forest	Fire 2000-2019	2004	2004	0.65	NA	NA	22.9729	637	-2.01042	764.896	0.0592518	0.170936	0.0344984	-1.02638	2.05858
-16316.7	9330.36	64.075	-146.575	Alaska	0.663929	0.00329494	-0.268293	Unknown forest	Disturbed <1985/Undisturbed	NA	NA	0	NA	NA	26.7675	523	-2.01042	764.896	0.0592518	0.170936	0.0344984	-1.02638	2.48035
-16316.7	9343.09	64.125	-146.575	Alaska	0.610532	0.0424417	-0.252033	Needleleaf forest	Disturbed <1985/Undisturbed	NA	NA	0	NA	NA	34.2773	419	-1.07132	478.98	0.0604448	4.38569	0.0361234	-1.46782	1.78115
-16316.7	9355.84	64.175	-146.575	Alaska	0.395441	0.0251509	-0.235772	Needleleaf forest	Disturbed <1985/Undisturbed	NA	NA	0	NA	NA	45.5622	379	-1.07132	478.98	0.0604448	4.38569	0.0361234	-1.46782	0.867914
-16316.7	9368.61	64.225	-146.575	Alaska	0.0534452	0.36302	-0.219512	Needleleaf forest	Disturbed <1985/Undisturbed	NA	NA	0	NA	NA	57.5564	354	-1.07132	478.98	0.0604448	4.38569	0.0361234	-1.46782	0.0928572
-16316.7	9381.41	64.275	-146.575	Alaska	0.0551203	0.484107	-0.203252	Needleleaf forest	Disturbed <1985/Undisturbed	NA	NA	0	NA	NA	55.2061	314	-1.07132	478.98	0.0604448	4.38569	0.0361234	-1.46782	0.0998446
-16316.7	9394.23	64.325	-146.575	Alaska	0.0319997	0.944217	-0.186992	Needleleaf forest	Disturbed <1985/Undisturbed	NA	NA	0	NA	NA	64.1823	389	-1.07132	478.98	0.0604448	4.38569	0.0361234	-1.46782	0.0498575
-16316.7	9407.07	64.375	-146.575	Alaska	0.0752496	0.484107	-0.170732	Needleleaf forest	Disturbed <1985/Undisturbed	NA	NA	0	NA	NA	58.9818	392	-1.73929	557.999	0.0554378	5.89349	0.0419318	-1.82665	0.127581
-16316.7	9419.93	64.425	-146.575	Alaska	0.00389178	0.441488	-0.154472	Needleleaf forest	Disturbed <1985/Undisturbed	NA	NA	0	NA	NA	56.9417	383	-1.73929	557.999	0.0554378	5.89349	0.0419318	-1.82665	0.00683468
-16316.7	9432.82	64.475	-146.575	Alaska	0.103646	0.00783956	-0.138211	Needleleaf forest	Disturbed <1985/Undisturbed	NA	NA	0	NA	NA	53.5992	286	-1.73929	557.999	0.0554378	5.89349	0.0419318	-1.82665	0.193372
-16316.7	9445.74	64.525	-146.575	Alaska	0.0500165	0.262911	-0.121951	Mixed forest	Disturbed <1985/Undisturbed	NA	NA	0	NA	NA	57.2278	359	-1.73929	557.999	0.0554378	5.89349	0.0419318	-1.82665	0.0873991
-16316.7	9458.67	64.575	-146.575	Alaska	0.106597	0.123715	-0.105691	Needleleaf forest	Disturbed <1985/Undisturbed	NA	NA	0	NA	NA	59.638	492	-1.73929	557.999	0.0554378	5.89349	0.0419318	-1.82665	0.17874
-16316.7	9471.63	64.625	-146.575	Alaska	0.187291	0.0688733	-0.0894309	Needleleaf forest	Disturbed <1985/Undisturbed	NA	NA	0	NA	NA	45.1972	660	-2.33673	496.053	0.0631334	6.68553	0.0425852	-0.57777	0.414386
-16316.7	9484.62	64.675	-146.575	Alaska	-0.372375	0.123715	-0.0731707	Needleleaf forest	Fire 2000-2019	2013	2013	9.05	NA	NA	40.669	500	-2.33673	496.053	0.0631334	6.68553	0.0425852	-0.57777	-0.915624
-16316.7	9497.62	64.725	-146.575	Alaska	-0.563905	0.207857	-0.0569106	Needleleaf forest	Fire 2000-2019	2013	2013	17.05	NA	NA	41.2999	433	-2.33673	496.053	0.0631334	6.68553	0.0425852	-0.57777	-1.36539
-16316.7	9510.66	64.775	-146.575	Alaska	-1.31368	0.0802429	-0.0406504	Needleleaf forest	Fire 2000-2019	2013	2013	40.47	NA	NA	47.1362	432	-2.33673	496.053	0.0631334	6.68553	0.0425852	-0.57777	-2.78698
-16316.7	9523.71	64.825	-146.575	Alaska	-1.33655	0.0588622	-0.0243902	Needleleaf forest	Fire 2000-2019	2013	2013	63.99	NA	NA	45.6812	342	-2.33673	496.053	0.0631334	6.68553	0.0425852	-0.57777	-2.92581
-16316.7	9536.79	64.875	-146.575	Alaska	-0.251578	0.0588622	-0.00813008	Needleleaf forest	Fire 2000-2019	2019	2019	38.6	NA	NA	52.9822	262	-3.24937	522.709	0.0630468	5.97615	0.0422162	0.119653	-0.474835
-16316.7	9549.9	64.925	-146.575	Alaska	-0.132595	0.528865	0.00813008	Needleleaf forest	Disturbed <1985/Undisturbed	NA	NA	0	NA	NA	55.2062	305	-3.24937	522.709	0.0630468	5.97615	0.0422162	0.119653	-0.240182
-16316.7	9563.03	64.975	-146.575	Alaska	0.21658	0.0688733	0.0243902	Mixed forest	Disturbed <1985/Undisturbed	NA	NA	0	NA	NA	42.7009	505	-3.24937	522.709	0.0630468	5.97615	0.0422162	0.119653	0.507202
-16316.7	9576.18	65.025	-146.575	Alaska	0.290269	0.0500903	0.0406504	Unknown forest	Fire 2000-2019	2004	2004	0.82	NA	NA	16.8767	858	-3.24937	522.709	0.0630468	5.97615	0.0422162	0.119653	1.71993
-16316.7	9589.36	65.075	-146.575	Alaska	-0.789062	0.0424417	0.0569106	Unknown forest	Fire 2000-2019	2004	2004	74.01	NA	NA	25.5363	645	-3.24937	522.709	0.0630468	5.97615	0.0422162	0.119653	-3.08997
-16316.7	9602.57	65.125	-146.575	Alaska	-0.864162	0.0143257	0.0731707	Shrubs	Fire 2000-2019	2004	2004	89.18	NA	NA	20.0541	640	-4.39482	495.029	0.0652796	4.15937	0.0466926	0.0424357	-4.30916
-16316.7	9615.8	65.175	-146.575	Alaska	-0.836516	0.0930921	0.0894309	Shrubs	Fire 2000-2019	2004	2004	88.41	NA	NA	16.9937	710	-4.39482	495.029	0.0652796	4.15937	0.0466926	0.0424357	-4.92252
-16316.7	9629.05	65.225	-146.575	Alaska	-0.589224	0.183699	0.105691	Shrubs	Fire 2000-2019	2004	2004	78.45	NA	NA	16.0189	728	-4.39482	495.029	0.0652796	4.15937	0.0466926	0.0424357	-3.6783
-16316.7	9642.33	65.275	-146.575	Alaska	-0.78486	0.141726	0.121951	Shrubs	Fire 2000-2019	2004	2004	75.4	NA	NA	21.8513	523	-4.39482	495.029	0.0652796	4.15937	0.0466926	0.0424357	-3.59182
-16316.7	9655.63	65.325	-146.575	Alaska	-0.872975	0.0209409	0.138211	Non-woody	Fire 2000-2019	2004	2004	76.78	NA	NA	14.8814	690	-4.39482	495.029	0.0652796	4.15937	0.0466926	0.0424357	-5.8662
-16316.7	9668.96	65.375	-146.575	Alaska	-0.0266962	0.833735	0.154472	Shrubs	Fire 2000-2019	2004	2004	13.75	NA	NA	5.74618	897	-5.71801	498.89	0.0808602	3.54929	0.0497728	-0.307276	-0.46459
-16316.7	9682.32	65.425	-146.575	Alaska	-0.00137363	0.944217	0.170732	Non-woody	Disturbed <1985/Undisturbed	NA	NA	0	NA	NA	4.0761	1107	-5.71801	498.89	0.0808602	3.54929	0.0497728	-0.307276	-0.0336995
-16316.7	9695.7	65.475	-146.575	Alaska	-0.00691814	1	0.186992	Shrubs	Fire 2000-2019	2004	2004	2.59	NA	NA	6.91771	889	-5.71801	498.89	0.0808602	3.54929	0.0497728	-0.307276	-0.100006
-16316.7	9709.1	65.525	-146.575	Alaska	0.116319	0.327286	0.203252	Shrubs	Disturbed <1985/Undisturbed	NA	NA	0	NA	NA	6.44123	926	-5.71801	498.89	0.0808602	3.54929	0.0497728	-0.307276	1.80586
-16316.7	9722.54	65.575	-146.575	Alaska	-0.0190972	1	0.219512	Non-woody	Disturbed <1985/Undisturbed	NA	NA	0	NA	NA	4.05981	1017	-5.71801	498.89	0.0808602	3.54929	0.0497728	-0.307276	-0.470397
-16316.7	9735.99	65.625	-146.575	Alaska	0.050299	0.484107	0.235772	Shrubs	Disturbed <1985/Undisturbed	NA	NA	0	NA	NA	6.1145	1011	-5.74647	462.611	0.0935751	2.32355	0.0544842	-0.834183	0.822619
-16316.7	9749.48	65.675	-146.575	Alaska	0.238436	0.161686	0.252033	Shrubs	Disturbed <1985/Undisturbed	NA	NA	0	NA	NA	11.6029	839	-5.74647	462.611	0.0935751	2.32355	0.0544842	-0.834183	2.05498
-16316.7	9762.99	65.725	-146.575	Alaska	-0.0894097	0.833735	0.268293	Unknown forest	Fire 1985-1999	1992	1992	3.35	NA	NA	30.1489	539	-5.74647	462.611	0.0935751	2.32355	0.0544842	-0.834183	-0.296561
-16316.7	9776.53	65.775	-146.575	Alaska	0.142014	0.0500903	0.284553	Needleleaf forest	Fire 1985-1999	1988	1988	6.11	NA	NA	34.2858	508	-5.74647	462.611	0.0935751	2.32355	0.0544842	-0.834183	0.414207
-16316.7	9790.09	65.825	-146.575	Alaska	-0.0200016	0.779566	0.300813	Needleleaf forest	Fire 1985-1999	1988	1988	5.33	NA	NA	30.8733	264	-5.74647	462.611	0.0935751	2.32355	0.0544842	-0.834183	-0.0647861
-16316.7	9803.68	65.875	-146.575	Alaska	-0.781395	0.0500903	0.317073	Shrubs	Fire 1985-1999	1999	1999	56.41	NA	NA	22.2254	307	-5.1398	377.646	0.0860433	1.53983	0.0601016	-0.850368	-3.51577
-16316.7	9817.29	65.925	-146.575	Alaska	-0.0919448	0.575637	0.333333	Unknown forest	Fire 1985-1999	1996	1996	71.81	NA	NA	20.6473	306	-5.1398	377.646	0.0860433	1.53983	0.0601016	-0.850368	-0.445311
-16316.7	9830.94	65.975	-146.575	Alaska	-0.14464	0.624277	0.349593	Unknown forest	Fire 1985-1999	1996	1996	83.12	NA	NA	24.3537	290	-5.1398	377.646	0.0860433	1.53983	0.0601016	-0.850368	-0.593912
-16316.7	9844.6	66.025	-146.575	Alaska	-1.79741	4.94257e-05	0.365854	Unknown forest	Fire 2000-2019	2009	2009	75.24	NA	NA	32.9436	273	-5.1398	377.646	0.0860433	1.53983	0.0601016	-0.850368	-5.45601
-16316.7	9858.3	66.075	-146.575	Alaska	-2.13401	4.94257e-05	0.382114	Unknown forest	Fire 2000-2019	2009	2009	77.95	NA	NA	36.9068	266	-5.1398	377.646	0.0860433	1.53983	0.0601016	-0.850368	-5.78216
-16316.7	9872.02	66.125	-146.575	Alaska	-1.20335	1.97022e-05	0.398374	Needleleaf forest	Fire 2000-2019	2009	2009	60.71	NA	NA	31.8208	193	-4.49454	287.962	0.081284	1.62104	0.0635076	-0.702763	-3.78166
-16316.7	9885.77	66.175	-146.575	Alaska	-0.553843	0.0173588	0.414634	Needleleaf forest	Fire 2000-2019	2009	2009	17.25	NA	NA	39.0119	144	-4.49454	287.962	0.081284	1.62104	0.0635076	-0.702763	-1.41968
-16316.7	9899.55	66.225	-146.575	Alaska	0.175817	0.0688733	0.430894	Needleleaf forest	Disturbed <1985/Undisturbed	NA	NA	0	NA	NA	41.5481	120	-4.49454	287.962	0.081284	1.62104	0.0635076	-0.702763	0.423165
-16316.7	9913.36	66.275	-146.575	Alaska	0.465051	0.00329494	0.447154	Needleleaf forest	Disturbed <1985/Undisturbed	NA	NA	0	NA	NA	29.8231	116	-4.49454	287.962	0.081284	1.62104	0.0635076	-0.702763	1.55937
-16316.7	9927.19	66.325	-146.575	Alaska	0.642829	0.00128782	0.463415	Needleleaf forest	Disturbed <1985/Undisturbed	NA	NA	0	NA	NA	34.9082	120	-4.49454	287.962	0.081284	1.62104	0.0635076	-0.702763	1.84149
-16316.7	9941.05	66.375	-146.575	Alaska	-0.258588	0.293917	0.479675	Needleleaf forest	Fire 2000-2019	2010	2010	33.14	NA	NA	34.5676	122	-4.20713	280.921	0.0675436	1.27675	0.0616103	-0.732797	-0.748066
-16316.7	9954.94	66.425	-146.575	Alaska	-0.554735	0.123715	0.495935	Needleleaf forest	Fire 2000-2019	2010	2010	57.93	NA	NA	30.8515	116	-4.20713	280.921	0.0675436	1.27675	0.0616103	-0.732797	-1.79808
-16316.7	9968.85	66.475	-146.575	Alaska	-0.161203	0.624277	0.512195	Needleleaf forest	Fire 2000-2019	2010	2010	28.91	NA	NA	36.6353	113	-4.20713	280.921	0.0675436	1.27675	0.0616103	-0.732797	-0.440021
-16316.7	9982.8	66.525	-146.575	Alaska	0.528529	0.000606775	0.528455	Needleleaf forest	Fire 1985-1999	1985	1985	9.28	NA	NA	33.2621	114	-4.20713	280.921	0.0675436	1.27675	0.0616103	-0.732797	1.58898
-16316.7	9996.77	66.575	-146.575	Alaska	0.578261	0.00783956	0.544715	Needleleaf forest	Fire 2000-2019	2019	2019	63.97	NA	NA	37.3545	118	-4.20713	280.921	0.0675436	1.27675	0.0616103	-0.732797	1.54803
-16316.7	10010.8	66.625	-146.575	Alaska	0.290987	0.0173588	0.560976	Needleleaf forest	Fire 2000-2019	2019	2019	51.07	NA	NA	32.104	124	-4.03498	287.764	0.0667425	0.676552	0.0617738	-0.818146	0.906388
-16316.7	10024.8	66.675	-146.575	Alaska	0.51582	0.00962734	0.577236	Unknown forest	Fire 1985-1999	1994	1994	21.44	NA	NA	17.3881	130	-4.03498	287.764	0.0667425	0.676552	0.0617738	-0.818146	2.9665
-16316.7	10038.9	66.725	-146.575	Alaska	0.411411	0.0424417	0.593496	Needleleaf forest	Fire 1985-1999	1990	1990	2.66	NA	NA	23.9551	135	-4.03498	287.764	0.0667425	0.676552	0.0617738	-0.818146	1.71742
-16316.7	10052.9	66.775	-146.575	Alaska	0.271087	0.141726	0.609756	Needleleaf forest	Disturbed <1985/Undisturbed	NA	NA	0	NA	NA	24.6842	144	-4.03498	287.764	0.0667425	0.676552	0.0617738	-0.818146	1.09822
-16316.7	10067.1	66.825	-146.575	Alaska	0.0666075	0.624277	0.626016	Needleleaf forest	Disturbed <1985/Undisturbed	NA	NA	0	NA	NA	25.9572	158	-4.03498	287.764	0.0667425	0.676552	0.0617738	-0.818146	0.256605
-16316.7	10081.2	66.875	-146.575	Alaska	0.136871	0.779566	0.642276	Needleleaf forest	Disturbed <1985/Undisturbed	NA	NA	0	NA	NA	28.2436	166	-4.22929	276.717	0.0645269	0.184482	0.0617815	-0.419944	0.484607
-16316.7	10095.4	66.925	-146.575	Alaska	0.2492	0.183699	0.658537	Needleleaf forest	Disturbed <1985/Undisturbed	NA	NA	0	NA	NA	28.0178	168	-4.22929	276.717	0.0645269	0.184482	0.0617815	-0.419944	0.889435
-16316.7	10109.6	66.975	-146.575	Alaska	0.335767	0.0588622	0.674797	Needleleaf forest	Fire 2000-2019	2019	2019	22.24	NA	NA	25.6254	176	-4.22929	276.717	0.0645269	0.184482	0.0617815	-0.419944	1.31029
-16316.7	10123.8	67.025	-146.575	Alaska	0.175709	0.234239	0.691057	Needleleaf forest	Fire 2000-2019	2019	2019	6.29	NA	NA	28.5967	182	-4.22929	276.717	0.0645269	0.184482	0.0617815	-0.419944	0.614437
-16316.7	10138.1	67.075	-146.575	Alaska	-0.177878	0.779566	0.707317	Unknown forest	Fire 2000-2019	2004	2004	21.36	NA	NA	19.0449	183	-4.22929	276.717	0.0645269	0.184482	0.0617815	-0.419944	-0.933993
-16316.7	10152.3	67.125	-146.575	Alaska	-1.3669	0.207857	0.723577	Shrubs	Fire 2000-2019	2004	2004	33.34	NA	NA	24.6068	372	-5.61891	349.453	0.0642623	1.14166	0.0608439	-0.500018	-5.55497
-16316.7	10166.7	67.175	-146.575	Alaska	-0.593858	0.0930921	0.739837	Shrubs	Fire 2000-2019	2004	2004	51.52	NA	NA	16.1123	679	-5.61891	349.453	0.0642623	1.14166	0.0608439	-0.500018	-3.68573
-16316.7	10181	67.225	-146.575	Alaska	-0.396329	0.207857	0.756098	Shrubs	Fire 2000-2019	2004	2004	50.64	NA	NA	13.4858	727	-5.61891	349.453	0.0642623	1.14166	0.0608439	-0.500018	-2.93887
-16316.7	10195.4	67.275	-146.575	Alaska	-0.533305	0.327286	0.772358	Shrubs	Fire 2000-2019	2004	2004	22.67	NA	NA	17.4168	521	-5.61891	349.453	0.0642623	1.14166	0.0608439	-0.500018	-3.06201
-16316.7	10209.8	67.325	-146.575	Alaska	-0.0469364	0.779566	0.788618	Unknown forest	Fire 2000-2019	2004	2004	0.53	NA	NA	22.4546	470	-5.61891	349.453	0.0642623	1.14166	0.0608439	-0.500018	-0.209028
-16316.7	10224.2	67.375	-146.575	Alaska	0.233193	0.327286	0.804878	Needleleaf forest	Disturbed <1985/Undisturbed	NA	NA	0	NA	NA	27.2968	513	-7.24847	379.297	0.0664834	1.06804	0.060442	-0.379135	0.854287
-16316.7	10238.7	67.425	-146.575	Alaska	0.210714	0.624277	0.821138	Unknown forest	Disturbed <1985/Undisturbed	NA	NA	0	NA	NA	15.3128	384	-7.24847	379.297	0.0664834	1.06804	0.060442	-0.379135	1.37606
-16316.7	10253.2	67.475	-146.575	Alaska	0.175184	0.726447	0.837398	Unknown forest	Disturbed <1985/Undisturbed	NA	NA	0	NA	NA	18.2039	495	-7.24847	379.297	0.0664834	1.06804	0.060442	-0.379135	0.962342
-16316.7	10267.7	67.525	-146.575	Alaska	0.443287	0.00412011	0.853659	Unknown forest	Disturbed <1985/Undisturbed	NA	NA	0	NA	NA	16.9728	639	-7.24847	379.297	0.0664834	1.06804	0.060442	-0.379135	2.61175
-16316.7	10282.3	67.575	-146.575	Alaska	0.231192	0.0500903	0.869919	Non-woody	Disturbed <1985/Undisturbed	NA	NA	0	NA	NA	6.33108	752	-7.24847	379.297	0.0664834	1.06804	0.060442	-0.379135	3.6517
-16316.7	10296.9	67.625	-146.575	Alaska	0.026331	0.36302	0.886179	Shrubs	Disturbed <1985/Undisturbed	NA	NA	0	NA	NA	2.76024	921	-8.47559	393.128	0.0722514	1.64199	0.0607506	0.115936	0.953938
-16316.7	10311.5	67.675	-146.575	Alaska	0.0112396	0.944217	0.902439	Non-woody	Disturbed <1985/Undisturbed	NA	NA	0	NA	NA	1.89115	871	-8.47559	393.128	0.0722514	1.64199	0.0607506	0.115936	0.594329
-16316.7	10326.2	67.725	-146.575	Alaska	0.0743815	0.833735	0.918699	Non-woody	Disturbed <1985/Undisturbed	NA	NA	0	NA	NA	2.56033	982	-8.47559	393.128	0.0722514	1.64199	0.0607506	0.115936	2.90515
-16316.7	10340.9	67.775	-146.575	Alaska	0.254262	0.674612	0.934959	Unknown forest	Disturbed <1985/Undisturbed	NA	NA	0	NA	NA	9.18182	841	-8.47559	393.128	0.0722514	1.64199	0.0607506	0.115936	2.76919
-16316.7	10355.6	67.825	-146.575	Alaska	0.190648	0.944217	0.95122	Unknown forest	Disturbed <1985/Undisturbed	NA	NA	0	NA	NA	11.5472	767	-8.47559	393.128	0.0722514	1.64199	0.0607506	0.115936	1.65103
-16316.7	10370.3	67.875	-146.575	Alaska	0.0715677	0.779566	0.96748	Shrubs	Disturbed <1985/Undisturbed	NA	NA	0	NA	NA	9.70189	609	-9.48721	424.595	0.0753065	3.5679	0.0589326	0.853351	0.737668
-16316.7	10385.1	67.925	-146.575	Alaska	0.0292427	0.674612	0.98374	Unknown forest	Disturbed <1985/Undisturbed	NA	NA	0	NA	NA	9.868	707	-9.48721	424.595	0.0753065	3.5679	0.0589326	0.853351	0.296338
-16316.7	10399.9	67.975	-146.575	Alaska	0.0348471	0.624277	1	Non-woody	Disturbed <1985/Undisturbed	NA	NA	0	NA	NA	5.20162	936	-9.48721	424.595	0.0753065	3.5679	0.0589326	0.853351	0.669928
-16316.7	10414.8	68.025	-146.575	Alaska	0.0271133	0.234239	1.025	Non-woody	Disturbed <1985/Undisturbed	NA	NA	0	NA	NA	1.27959	1017	-9.48721	424.595	0.0753065	3.5679	0.0589326	0.853351	2.11891
-16316.7	10429.6	68.075	-146.575	Alaska	0.00154701	0.944217	1.05	Non-woody	Disturbed <1985/Undisturbed	NA	NA	0	NA	NA	0.482124	1013	-9.48721	424.595	0.0753065	3.5679	0.0589326	0.853351	0.320874
-16316.7	10444.5	68.125	-146.575	Alaska	0.00140891	0.441488	1.075	Non-woody	Disturbed <1985/Undisturbed	NA	NA	0	NA	NA	1.02856	1217	-10.5953	454.846	0.0796469	3.40231	0.0595735	1.18381	0.136979
-16316.7	10459.5	68.175	-146.575	Alaska	0.0576593	0.234239	1.1	Non-woody	Disturbed <1985/Undisturbed	NA	NA	0	NA	NA	2.36918	1047	-10.5953	454.846	0.0796469	3.40231	0.0595735	1.18381	2.43372
-16316.7	10474.5	68.225	-146.575	Alaska	0.0171958	0.674612	1.125	Non-woody	Disturbed <1985/Undisturbed	NA	NA	0	NA	NA	0.923016	1282	-10.5953	454.846	0.0796469	3.40231	0.0595735	1.18381	1.863
-16316.7	10489.5	68.275	-146.575	Alaska	0.029364	0.674612	1.15	Non-woody	Disturbed <1985/Undisturbed	NA	NA	0	NA	NA	1.15148	1215	-10.5953	454.846	0.0796469	3.40231	0.0595735	1.18381	2.55011
-16316.7	10504.5	68.325	-146.575	Alaska	0.0164756	0.484107	1.175	Non-woody	Disturbed <1985/Undisturbed	NA	NA	0	NA	NA	0.801764	1218	-10.5953	454.846	0.0796469	3.40231	0.0595735	1.18381	2.05492
-16316.7	10519.6	68.375	-146.575	Alaska	0.0249524	0.183699	1.2	Non-woody	Disturbed <1985/Undisturbed	NA	NA	0	NA	NA	0.624476	1065	-11.2311	454.693	0.0781989	5.07951	0.0588935	1.99894	3.99573
-16316.7	10534.7	68.425	-146.575	Alaska	0.0281106	0.207857	1.225	Non-woody	Disturbed <1985/Undisturbed	NA	NA	0	NA	NA	0.577717	1044	-11.2311	454.693	0.0781989	5.07951	0.0588935	1.99894	4.8658
-16316.7	10549.8	68.475	-146.575	Alaska	-0.0112007	0.441488	1.25	Non-woody	Disturbed <1985/Undisturbed	NA	NA	0	NA	NA	0.446882	1321	-11.2311	454.693	0.0781989	5.07951	0.0588935	1.99894	-2.50642
-16316.7	10626	68.725	-146.575	Alaska	-0.00276243	0.944217	1.375	Non-woody	Disturbed <1985/Undisturbed	NA	NA	0	NA	NA	0.53407	1237	-11.6375	496.452	0.0868542	7.45966	0.0577219	3.13937	-0.517241
-16316.7	10641.4	68.775	-146.575	Alaska	-0.0274306	0.0802429	1.4	Non-woody	Disturbed <1985/Undisturbed	NA	NA	0	NA	NA	1.02049	1031	-11.6375	496.452	0.0868542	7.45966	0.0577219	3.13937	-2.68799
-16823.2	8214.18	59.325	-151.125	Alaska	-0.0161097	0.833735	-1.475	Non-woody	Disturbed <1985/Undisturbed	NA	NA	0	NA	NA	16.0706	527	4.29652	2134.88	0.0655144	-0.0196303	0.0315987	-3.84404	-0.100244
-16823.2	8246.93	59.475	-151.125	Alaska	0.222827	0.575637	-1.4	Non-woody	Disturbed <1985/Undisturbed	NA	NA	0	NA	NA	21.052	479	1.94258	1963.78	0.0872268	0.400144	0.0487052	-2.69496	1.05846
-16823.2	8257.88	59.525	-151.125	Alaska	0.293547	0.888706	-1.375	Needleleaf forest	Disturbed <1985/Undisturbed	NA	NA	0	NA	NA	40.5414	313	1.94258	1963.78	0.0872268	0.400144	0.0487052	-2.69496	0.724068
-16823.2	8268.84	59.575	-151.125	Alaska	0.277787	0.674612	-1.35	Non-woody	Disturbed <1985/Undisturbed	NA	NA	0	NA	NA	28.505	533	1.94258	1963.78	0.0872268	0.400144	0.0487052	-2.69496	0.97452
-16823.2	8279.82	59.625	-151.125	Alaska	0.328316	0.262911	-1.325	Mixed forest	Disturbed <1985/Undisturbed	NA	NA	0	NA	NA	47.8944	100	1.76275	1428.21	0.0914108	2.14414	0.050031	-0.668023	0.685501
-16823.2	8323.91	59.825	-151.125	Alaska	0.0678691	0.441488	-1.225	Non-woody	Disturbed <1985/Undisturbed	NA	NA	0	NA	NA	24.4135	412	1.76275	1428.21	0.0914108	2.14414	0.050031	-0.668023	0.277998
-16823.2	8334.97	59.875	-151.125	Alaska	0.185032	0.833735	-1.2	Unknown forest	Disturbed <1985/Undisturbed	NA	NA	0	NA	NA	20.0135	451	2.52515	1171.92	0.0921778	4.79782	0.0549184	-0.332728	0.924536
-16823.2	8346.05	59.925	-151.125	Alaska	0.334204	0.624277	-1.175	Non-woody	Disturbed <1985/Undisturbed	NA	NA	0	NA	NA	20.4932	448	2.52515	1171.92	0.0921778	4.79782	0.0549184	-0.332728	1.63081
-16823.2	8357.14	59.975	-151.125	Alaska	0.131185	0.944217	-1.15	Shrubs	Disturbed <1985/Undisturbed	NA	NA	0	NA	NA	10.1638	651	2.52515	1171.92	0.0921778	4.79782	0.0549184	-0.332728	1.29071
-16823.2	8368.26	60.025	-151.125	Alaska	-0.507731	0.123715	-1.125	Non-woody	Fire 2000-2019	2007	2007	48.33	NA	NA	14.8464	549	2.52515	1171.92	0.0921778	4.79782	0.0549184	-0.332728	-3.4199
-16823.2	8379.39	60.075	-151.125	Alaska	-0.960299	0.0500903	-1.1	Shrubs	Fire 2000-2019	2007	2007	62.04	NA	NA	14.171	525	2.52515	1171.92	0.0921778	4.79782	0.0549184	-0.332728	-6.7765
-16823.2	8390.53	60.125	-151.125	Alaska	-0.217579	0.293917	-1.075	Shrubs	Fire 2000-2019	2007	2007	27.41	NA	NA	19.6463	281	3.24861	1050.27	0.0842106	8.45817	0.0460478	-0.0202858	-1.10748
-16823.2	8401.7	60.175	-151.125	Alaska	0.355726	0.327286	-1.05	Unknown forest	Fire 2000-2019	2005	2005	4.08	NA	NA	22.7125	122	3.24861	1050.27	0.0842106	8.45817	0.0460478	-0.0202858	1.56621
-16823.2	8424.08	60.275	-151.125	Alaska	-0.0629371	0.726447	-1	Needleleaf forest	Fire 2000-2019	2014	2014	25.03	NA	NA	39.7296	49	3.24861	1050.27	0.0842106	8.45817	0.0460478	-0.0202858	-0.158414
-16823.2	8435.29	60.325	-151.125	Alaska	-1.55728	0.0117702	-0.986486	Needleleaf forest	Fire 2000-2019	2014	2014	77.78	NA	NA	53.9588	79	3.24861	1050.27	0.0842106	8.45817	0.0460478	-0.0202858	-2.88605
-16823.2	8446.53	60.375	-151.125	Alaska	-0.135466	0.293917	-0.972973	Needleleaf forest	Fire 2000-2019	2014	2014	22.61	NA	NA	39.1767	64	3.78999	897.607	0.0828383	6.04514	0.0471938	-1.01682	-0.345781
-16823.2	8457.78	60.425	-151.125	Alaska	0.229196	0.234239	-0.959459	Needleleaf forest	Disturbed <1985/Undisturbed	NA	NA	0	NA	NA	39.3538	59	3.78999	897.607	0.0828383	6.04514	0.0471938	-1.01682	0.582397
-16823.2	8469.04	60.475	-151.125	Alaska	0.157208	0.327286	-0.945946	Needleleaf forest	Disturbed <1985/Undisturbed	NA	NA	0	NA	NA	38.5206	40	3.78999	897.607	0.0828383	6.04514	0.0471938	-1.01682	0.408114
-16823.2	8480.33	60.525	-151.125	Alaska	-0.0508271	0.401103	-0.932432	Needleleaf forest	Disturbed <1985/Undisturbed	NA	NA	0	NA	NA	36.5177	16	3.78999	897.607	0.0828383	6.04514	0.0471938	-1.01682	-0.139185
-16823.2	8491.63	60.575	-151.125	Alaska	0.595607	0.0688733	-0.918919	Needleleaf forest	Disturbed <1985/Undisturbed	NA	NA	0	NA	NA	35.817	23	3.78999	897.607	0.0828383	6.04514	0.0471938	-1.01682	1.66292
-16823.2	8502.95	60.625	-151.125	Alaska	0.853576	0.107543	-0.905405	Needleleaf forest	Disturbed <1985/Undisturbed	NA	NA	0	NA	NA	49.4618	43	3.58203	985.942	0.0748038	6.67755	0.0417657	-0.757818	1.72573
-16823.2	8514.29	60.675	-151.125	Alaska	0.0830669	0.888706	-0.891892	Needleleaf forest	Disturbed <1985/Undisturbed	NA	NA	0	NA	NA	48.1845	41	3.58203	985.942	0.0748038	6.67755	0.0417657	-0.757818	0.172394
-16823.2	8525.64	60.725	-151.125	Alaska	-0.345221	0.0588622	-0.878378	Needleleaf forest	Disturbed <1985/Undisturbed	NA	NA	0	NA	NA	51.0414	42	3.58203	985.942	0.0748038	6.67755	0.0417657	-0.757818	-0.676354
-16823.2	8537.02	60.775	-151.125	Alaska	-0.436446	0.234239	-0.864865	Mixed forest	Disturbed <1985/Undisturbed	NA	NA	0	NA	NA	54.4413	31	3.58203	985.942	0.0748038	6.67755	0.0417657	-0.757818	-0.801682
-16823.2	8617.13	61.125	-151.125	Alaska	-0.854839	0.00163998	-0.77027	Needleleaf forest	Fire 2000-2019	2014	2014	17.29	NA	NA	45.83	34	2.11458	1012.01	0.0856244	9.79252	0.0656295	-0.46936	-1.86524
-16823.2	8628.65	61.175	-151.125	Alaska	0.111797	0.234239	-0.756757	Unknown forest	Disturbed <1985/Undisturbed	NA	NA	0	NA	NA	29.8856	51	2.11458	1012.01	0.0856244	9.79252	0.0656295	-0.46936	0.374083
-16823.2	8640.18	61.225	-151.125	Alaska	-0.465522	0.441488	-0.743243	Mixed forest	Disturbed <1985/Undisturbed	NA	NA	0	NA	NA	43.1034	57	2.11458	1012.01	0.0856244	9.79252	0.0656295	-0.46936	-1.08001
-16823.2	8651.73	61.275	-151.125	Alaska	-0.771181	0.000783341	-0.72973	Unknown forest	Disturbed <1985/Undisturbed	NA	NA	0	NA	NA	47.9219	125	2.11458	1012.01	0.0856244	9.79252	0.0656295	-0.46936	-1.60925
-16823.2	8663.31	61.325	-151.125	Alaska	-0.613939	0.0209409	-0.716216	Unknown forest	Disturbed <1985/Undisturbed	NA	NA	0	NA	NA	41.8088	236	2.11458	1012.01	0.0856244	9.79252	0.0656295	-0.46936	-1.46844
-16823.2	8674.9	61.375	-151.125	Alaska	-0.206189	0.161686	-0.702703	Unknown forest	Disturbed <1985/Undisturbed	NA	NA	0	NA	NA	34.0912	261	1.26432	1102.06	0.0865104	8.3786	0.0668936	-0.352809	-0.604815
-16823.2	8686.51	61.425	-151.125	Alaska	0.122369	0.833735	-0.689189	Unknown forest	Disturbed <1985/Undisturbed	NA	NA	0	NA	NA	28.2836	259	1.26432	1102.06	0.0865104	8.3786	0.0668936	-0.352809	0.432651
-16823.2	8698.14	61.475	-151.125	Alaska	-0.224503	0.207857	-0.675676	Unknown forest	Disturbed <1985/Undisturbed	NA	NA	0	NA	NA	34.9758	242	1.26432	1102.06	0.0865104	8.3786	0.0668936	-0.352809	-0.641881
-16823.2	8709.78	61.525	-151.125	Alaska	-0.0648263	0.234239	-0.662162	Unknown forest	Disturbed <1985/Undisturbed	NA	NA	0	NA	NA	38.6791	290	1.26432	1102.06	0.0865104	8.3786	0.0668936	-0.352809	-0.1676
-16823.2	8721.45	61.575	-151.125	Alaska	-0.0831884	0.401103	-0.648649	Unknown forest	Disturbed <1985/Undisturbed	NA	NA	0	NA	NA	36.7065	360	1.26432	1102.06	0.0865104	8.3786	0.0668936	-0.352809	-0.226631
-16823.2	8733.13	61.625	-151.125	Alaska	-0.0171854	0.441488	-0.635135	Unknown forest	Disturbed <1985/Undisturbed	NA	NA	0	NA	NA	33.3293	402	1.22903	1126.96	0.0863553	6.76684	0.0662112	-0.11032	-0.0515626
-16823.2	8744.84	61.675	-151.125	Alaska	-0.765828	0.0300747	-0.621622	Unknown forest	Disturbed <1985/Undisturbed	NA	NA	0	NA	NA	37.2505	437	1.22903	1126.96	0.0863553	6.76684	0.0662112	-0.11032	-2.05588
-16823.2	8756.56	61.725	-151.125	Alaska	-0.474169	0.0251509	-0.608108	Mixed forest	Disturbed <1985/Undisturbed	NA	NA	0	NA	NA	42.2079	380	1.22903	1126.96	0.0863553	6.76684	0.0662112	-0.11032	-1.12341
-16823.2	8768.3	61.775	-151.125	Alaska	-0.358762	0.0688733	-0.594595	Mixed forest	Disturbed <1985/Undisturbed	NA	NA	0	NA	NA	49.0537	80	1.22903	1126.96	0.0863553	6.76684	0.0662112	-0.11032	-0.731366
-16823.2	8780.06	61.825	-151.125	Alaska	-0.438804	0.00262317	-0.581081	Mixed forest	Disturbed <1985/Undisturbed	NA	NA	0	NA	NA	44.5673	69	1.22903	1126.96	0.0863553	6.76684	0.0662112	-0.11032	-0.984588
-16823.2	8791.84	61.875	-151.125	Alaska	-0.278868	0.234239	-0.567568	Unknown forest	Disturbed <1985/Undisturbed	NA	NA	0	NA	NA	39.1235	72	0.994163	966.868	0.0791765	5.69035	0.067242	-0.833746	-0.71279
-16823.2	8803.64	61.925	-151.125	Alaska	0.171891	1	-0.554054	Unknown forest	Disturbed <1985/Undisturbed	NA	NA	0	NA	NA	31.784	79	0.994163	966.868	0.0791765	5.69035	0.067242	-0.833746	0.54081
-16823.2	8815.46	61.975	-151.125	Alaska	-0.311567	0.0251509	-0.540541	Needleleaf forest	Disturbed <1985/Undisturbed	NA	NA	0	NA	NA	46.8557	54	0.994163	966.868	0.0791765	5.69035	0.067242	-0.833746	-0.664949
-16823.2	8827.3	62.025	-151.125	Alaska	-0.260434	0.123715	-0.527027	Mixed forest	Disturbed <1985/Undisturbed	NA	NA	0	NA	NA	55.4326	196	0.994163	966.868	0.0791765	5.69035	0.067242	-0.833746	-0.469821
-16823.2	8839.16	62.075	-151.125	Alaska	-0.11147	0.484107	-0.513514	Unknown forest	Disturbed <1985/Undisturbed	NA	NA	0	NA	NA	27.9936	333	0.994163	966.868	0.0791765	5.69035	0.067242	-0.833746	-0.398199
-16823.2	8851.03	62.125	-151.125	Alaska	-0.00558672	0.888706	-0.5	Non-woody	Disturbed <1985/Undisturbed	NA	NA	0	NA	NA	21.6547	374	0.0906629	1250.74	0.0896634	8.87333	0.0649928	-0.265385	-0.0257991
-16823.2	8862.93	62.175	-151.125	Alaska	-0.277221	0.36302	-0.486486	Non-woody	Disturbed <1985/Undisturbed	NA	NA	0	NA	NA	25.2829	437	0.0906629	1250.74	0.0896634	8.87333	0.0649928	-0.265385	-1.09648
-16823.2	8874.85	62.225	-151.125	Alaska	-0.44513	0.0802429	-0.472973	Needleleaf forest	Disturbed <1985/Undisturbed	NA	NA	0	NA	NA	34.2246	371	0.0906629	1250.74	0.0896634	8.87333	0.0649928	-0.265385	-1.30061
-16823.2	8886.78	62.275	-151.125	Alaska	0.055774	0.888706	-0.459459	Needleleaf forest	Disturbed <1985/Undisturbed	NA	NA	0	NA	NA	32.2152	327	0.0906629	1250.74	0.0896634	8.87333	0.0649928	-0.265385	0.173129
-16823.2	8898.74	62.325	-151.125	Alaska	0.371074	0.123715	-0.445946	Needleleaf forest	Disturbed <1985/Undisturbed	NA	NA	0	NA	NA	34.6115	246	0.0906629	1250.74	0.0896634	8.87333	0.0649928	-0.265385	1.07211
-16823.2	8910.72	62.375	-151.125	Alaska	0.431027	0.141726	-0.432432	Unknown forest	Disturbed <1985/Undisturbed	NA	NA	0	NA	NA	21.382	234	-0.952043	1625.88	0.0816004	12.8666	0.050888	0.788095	2.01584
-16823.2	8922.71	62.425	-151.125	Alaska	0.228441	0.674612	-0.418919	Needleleaf forest	Disturbed <1985/Undisturbed	NA	NA	0	NA	NA	37.5664	245	-0.952043	1625.88	0.0816004	12.8666	0.050888	0.788095	0.608098
-16823.2	8934.73	62.475	-151.125	Alaska	-0.352273	0.183699	-0.405405	Needleleaf forest	Disturbed <1985/Undisturbed	NA	NA	0	NA	NA	44.8227	392	-0.952043	1625.88	0.0816004	12.8666	0.050888	0.788095	-0.785924
-16823.2	8946.77	62.525	-151.125	Alaska	-0.131552	0.36302	-0.391892	Shrubs	Disturbed <1985/Undisturbed	NA	NA	0	NA	NA	18.3081	664	-0.952043	1625.88	0.0816004	12.8666	0.050888	0.788095	-0.718545
-16823.2	8958.82	62.575	-151.125	Alaska	-0.0750195	0.779566	-0.378378	Shrubs	Disturbed <1985/Undisturbed	NA	NA	0	NA	NA	16.0499	574	-0.952043	1625.88	0.0816004	12.8666	0.050888	0.788095	-0.467414
-16823.2	8970.9	62.625	-151.125	Alaska	-0.0186748	1	-0.364865	Shrubs	Disturbed <1985/Undisturbed	NA	NA	0	NA	NA	6.95945	878	-5.81134	1453.55	0.0723631	15.6263	0.0356095	-0.852944	-0.268337
-16823.2	9129.8	63.275	-151.125	Alaska	-0.0369669	0.888706	-0.189189	Non-woody	Disturbed <1985/Undisturbed	NA	NA	0	NA	NA	4.82856	876	-5.89456	1800.03	0.0732244	17.7051	0.0392335	-0.469309	-0.765588
-16823.2	9142.17	63.325	-151.125	Alaska	-0.160845	0.36302	-0.175676	Non-woody	Disturbed <1985/Undisturbed	NA	NA	0	NA	NA	16.8166	724	-5.89456	1800.03	0.0732244	17.7051	0.0392335	-0.469309	-0.956463
-16823.2	9154.56	63.375	-151.125	Alaska	-0.0368789	0.833735	-0.162162	Non-woody	Disturbed <1985/Undisturbed	NA	NA	0	NA	NA	18.9781	604	-2.06487	1535.69	0.0828318	16.2966	0.0514885	-0.152469	-0.194324
-16823.2	9166.97	63.425	-151.125	Alaska	0.164163	0.0117701	-0.148649	Non-woody	Disturbed <1985/Undisturbed	NA	NA	0	NA	NA	16.6491	543	-2.06487	1535.69	0.0828318	16.2966	0.0514885	-0.152469	0.986016
-16823.2	9179.41	63.475	-151.125	Alaska	0.0227851	0.484107	-0.135135	Shrubs	Disturbed <1985/Undisturbed	NA	NA	0	NA	NA	9.17075	813	-2.06487	1535.69	0.0828318	16.2966	0.0514885	-0.152469	0.248455
-16823.2	9191.87	63.525	-151.125	Alaska	-0.00528067	0.944217	-0.121622	Non-woody	Disturbed <1985/Undisturbed	NA	NA	0	NA	NA	10.8812	644	-2.06487	1535.69	0.0828318	16.2966	0.0514885	-0.152469	-0.0485304
-16823.2	9204.35	63.575	-151.125	Alaska	0.0645833	0.234239	-0.108108	Non-woody	Disturbed <1985/Undisturbed	NA	NA	0	NA	NA	16.5979	470	-2.06487	1535.69	0.0828318	16.2966	0.0514885	-0.152469	0.389105
-16823.2	9216.85	63.625	-151.125	Alaska	-0.121043	0.674612	-0.0945946	Unknown forest	Disturbed <1985/Undisturbed	NA	NA	0	NA	NA	26.3053	410	-1.74684	616.338	0.0984608	9.28269	0.0567555	0.0241549	-0.460149
-16823.2	9229.37	63.675	-151.125	Alaska	0.160667	0.0424417	-0.0810811	Unknown forest	Fire 2000-2019	2013	2013	8.5	NA	NA	19.2094	325	-1.74684	616.338	0.0984608	9.28269	0.0567555	0.0241549	0.836398
-16823.2	9241.92	63.725	-151.125	Alaska	0.614692	6.65188e-05	-0.0675676	Shrubs	Fire 2000-2019	2013	2013	55.18	NA	NA	18.0839	267	-1.74684	616.338	0.0984608	9.28269	0.0567555	0.0241549	3.39912
-16823.2	9254.48	63.775	-151.125	Alaska	0.415545	0.00783956	-0.0540541	Unknown forest	Fire 1985-1999	1991	1991	54.73	NA	NA	20.6743	228	-1.74684	616.338	0.0984608	9.28269	0.0567555	0.0241549	2.00996
-16823.2	9267.08	63.825	-151.125	Alaska	-0.0222222	0.944217	-0.0405405	Unknown forest	Fire 1985-1999	1991	1991	6.14	NA	NA	25.6373	195	-1.74684	616.338	0.0984608	9.28269	0.0567555	0.0241549	-0.0866792
-16823.2	9279.69	63.875	-151.125	Alaska	-0.112147	0.327286	-0.027027	Unknown forest	Fire 2000-2019	2009	2009	14.9	NA	NA	28.3243	180	-2.07506	521.367	0.0998297	8.38789	0.0592098	0.296875	-0.395939
-16823.2	9292.32	63.925	-151.125	Alaska	-0.40585	0.0096274	-0.0135135	Shrubs	Fire 2000-2019	2009	2009	31.53	NA	NA	25.7463	172	-2.07506	521.367	0.0998297	8.38789	0.0592098	0.296875	-1.57634
-16823.2	9304.98	63.975	-151.125	Alaska	-0.525807	0.00635509	0	Unknown forest	Fire 2000-2019	2009	2009	42.12	NA	NA	29.4611	167	-2.07506	521.367	0.0998297	8.38789	0.0592098	0.296875	-1.78475
-16823.2	9317.66	64.025	-151.125	Alaska	-0.254893	0.0358051	0.0135135	Needleleaf forest	Fire 2000-2019	2009	2009	23.92	NA	NA	37.4567	173	-2.07506	521.367	0.0998297	8.38789	0.0592098	0.296875	-0.6805
-16823.2	9330.36	64.075	-151.125	Alaska	-0.43533	0.000606734	0.027027	Needleleaf forest	Fire 2000-2019	2002	2002	22.59	NA	NA	34.4168	163	-2.07506	521.367	0.0998297	8.38789	0.0592098	0.296875	-1.26487
-16823.2	9343.09	64.125	-151.125	Alaska	-0.974086	0.00128785	0.0405405	Needleleaf forest	Fire 2000-2019	2010	2010	51.46	NA	NA	38.0822	176	-1.95587	430.015	0.0996347	5.9075	0.0565103	0.0254553	-2.55785
-16823.2	9355.84	64.175	-151.125	Alaska	-0.727307	0.00635509	0.0540541	Unknown forest	Fire 2000-2019	2010	2010	71.59	NA	NA	31.7942	198	-1.95587	430.015	0.0996347	5.9075	0.0565103	0.0254553	-2.28755
-16823.2	9368.61	64.225	-151.125	Alaska	0.084282	0.0588622	0.0675676	Needleleaf forest	Fire 2000-2019	2010	2010	11.68	NA	NA	39.9442	220	-1.95587	430.015	0.0996347	5.9075	0.0565103	0.0254553	0.210999
-16823.2	9381.41	64.275	-151.125	Alaska	0.305034	0.0173588	0.0810811	Needleleaf forest	Disturbed <1985/Undisturbed	NA	NA	0	NA	NA	35.509	221	-1.95587	430.015	0.0996347	5.9075	0.0565103	0.0254553	0.859031
-16823.2	9394.23	64.325	-151.125	Alaska	-1.30805	0.00512856	0.0945946	Needleleaf forest	Fire 2000-2019	2009	2009	44.31	NA	NA	47.0956	318	-1.95587	430.015	0.0996347	5.9075	0.0565103	0.0254553	-2.77744
-16823.2	9407.07	64.375	-151.125	Alaska	-1.21688	0.000118886	0.108108	Unknown forest	Fire 2000-2019	2009	2009	88.37	NA	NA	34.7049	370	-2.69933	484.357	0.0978019	3.85682	0.0562752	-0.130406	-3.50635
-16823.2	9419.93	64.425	-151.125	Alaska	-0.778323	0.0096274	0.121622	Shrubs	Fire 2000-2019	2009	2009	83	NA	NA	31.1214	329	-2.69933	484.357	0.0978019	3.85682	0.0562752	-0.130406	-2.50092
-16823.2	9432.82	64.475	-151.125	Alaska	-0.739539	0.000208515	0.135135	Shrubs	Fire 2000-2019	2009	2009	82.71	NA	NA	30.3955	302	-2.69933	484.357	0.0978019	3.85682	0.0562752	-0.130406	-2.43305
-16823.2	9445.74	64.525	-151.125	Alaska	-0.660378	0.0041201	0.148649	Shrubs	Fire 2000-2019	2009	2009	71.16	NA	NA	30.4186	279	-2.69933	484.357	0.0978019	3.85682	0.0562752	-0.130406	-2.17097
-16823.2	9458.67	64.575	-151.125	Alaska	0.264911	0.0802429	0.162162	Shrubs	Fire 2000-2019	2000	2000	51.96	NA	NA	19.4329	248	-2.69933	484.357	0.0978019	3.85682	0.0562752	-0.130406	1.36321
-16823.2	9471.63	64.625	-151.125	Alaska	0.384798	0.0173588	0.175676	Shrubs	Fire 2000-2019	2000	2000	35.62	NA	NA	20.414	210	-2.61928	463.029	0.0936156	4.04631	0.0569937	-0.281207	1.88497
-16823.2	9484.62	64.675	-151.125	Alaska	0.139171	0.207857	0.189189	Unknown forest	Fire 2000-2019	2000	2000	35.03	NA	NA	28.3618	214	-2.61928	463.029	0.0936156	4.04631	0.0569937	-0.281207	0.490697
-16823.2	9497.62	64.725	-151.125	Alaska	0.224664	0.0930921	0.202703	Unknown forest	Fire 2000-2019	2000	2000	42.51	NA	NA	23.5483	228	-2.61928	463.029	0.0936156	4.04631	0.0569937	-0.281207	0.954058
-16823.2	9510.66	64.775	-151.125	Alaska	-0.451321	0.0358051	0.216216	Needleleaf forest	Fire 2000-2019	2018	2018	27.96	NA	NA	51.3527	286	-2.61928	463.029	0.0936156	4.04631	0.0569937	-0.281207	-0.878866
-16823.2	9523.71	64.825	-151.125	Alaska	-0.372226	0.0424417	0.22973	Needleleaf forest	Fire 2000-2019	2018	2018	65.74	NA	NA	51.9547	199	-2.61928	463.029	0.0936156	4.04631	0.0569937	-0.281207	-0.716444
-16823.2	9536.79	64.875	-151.125	Alaska	-0.298355	0.0358051	0.243243	Needleleaf forest	Fire 2000-2019	2018	2018	49.21	NA	NA	44.5043	122	-2.5034	424.282	0.0831309	5.16415	0.051161	-0.346059	-0.670394
-16823.2	9549.9	64.925	-151.125	Alaska	-0.289324	0.0930921	0.256757	Needleleaf forest	Fire 2000-2019	2018	2018	0.81	NA	NA	50.8626	143	-2.5034	424.282	0.0831309	5.16415	0.051161	-0.346059	-0.568835
-16823.2	9563.03	64.975	-151.125	Alaska	-0.0689447	0.262911	0.27027	Needleleaf forest	Disturbed <1985/Undisturbed	NA	NA	0	NA	NA	56.5403	173	-2.5034	424.282	0.0831309	5.16415	0.051161	-0.346059	-0.121939
-16823.2	9576.18	65.025	-151.125	Alaska	-0.0172776	1	0.283784	Needleleaf forest	Disturbed <1985/Undisturbed	NA	NA	0	NA	NA	39.5002	140	-2.5034	424.282	0.0831309	5.16415	0.051161	-0.346059	-0.0437407
-16823.2	9589.36	65.075	-151.125	Alaska	0.039388	0.944217	0.297297	Mixed forest	Disturbed <1985/Undisturbed	NA	NA	0	NA	NA	44.7576	201	-2.5034	424.282	0.0831309	5.16415	0.051161	-0.346059	0.0880029
-16823.2	9602.57	65.125	-151.125	Alaska	0.126427	0.528865	0.310811	Mixed forest	Disturbed <1985/Undisturbed	NA	NA	0	NA	NA	42.7182	302	-3.47156	479.083	0.0802348	7.38241	0.0522421	-0.69794	0.295957
-16823.2	9615.8	65.175	-151.125	Alaska	-0.169784	0.0688733	0.324324	Needleleaf forest	Disturbed <1985/Undisturbed	NA	NA	0	NA	NA	49.0816	349	-3.47156	479.083	0.0802348	7.38241	0.0522421	-0.69794	-0.345921
-16823.2	9629.05	65.225	-151.125	Alaska	-0.206639	0.141726	0.337838	Needleleaf forest	Fire 2000-2019	2007	2007	4.75	NA	NA	57.8733	287	-3.47156	479.083	0.0802348	7.38241	0.0522421	-0.69794	-0.357054
-16823.2	9642.33	65.275	-151.125	Alaska	-0.918164	0.0173588	0.351351	Needleleaf forest	Fire 2000-2019	2007	2007	24.27	NA	NA	49.9785	172	-3.47156	479.083	0.0802348	7.38241	0.0522421	-0.69794	-1.83712
-16823.2	9655.63	65.325	-151.125	Alaska	-0.140942	1	0.364865	Needleleaf forest	Disturbed <1985/Undisturbed	NA	NA	0	NA	NA	40.8058	307	-3.47156	479.083	0.0802348	7.38241	0.0522421	-0.69794	-0.345398
-16823.2	9668.96	65.375	-151.125	Alaska	-0.193045	0.293917	0.378378	Needleleaf forest	Disturbed <1985/Undisturbed	NA	NA	0	NA	NA	34.0717	485	-5.13169	538.367	0.0876542	4.98843	0.0549539	-0.747865	-0.566586
-16823.2	9682.32	65.425	-151.125	Alaska	-0.0700515	0.944217	0.391892	Unknown forest	Disturbed <1985/Undisturbed	NA	NA	0	NA	NA	23.8007	563	-5.13169	538.367	0.0876542	4.98843	0.0549539	-0.747865	-0.294325
-16823.2	9695.7	65.475	-151.125	Alaska	0.376678	0.0117701	0.405405	Unknown forest	Disturbed <1985/Undisturbed	NA	NA	0	NA	NA	20.8454	613	-5.13169	538.367	0.0876542	4.98843	0.0549539	-0.747865	1.80701
-16823.2	9709.1	65.525	-151.125	Alaska	-0.454661	0.0358051	0.418919	Unknown forest	Fire 2000-2019	2009	2009	30.47	NA	NA	21.4145	551	-5.13169	538.367	0.0876542	4.98843	0.0549539	-0.747865	-2.12314
-16823.2	9722.54	65.575	-151.125	Alaska	0.155527	0.484107	0.432432	Unknown forest	Fire 2000-2019	2009	2009	0.16	NA	NA	25.23	540	-5.13169	538.367	0.0876542	4.98843	0.0549539	-0.747865	0.616434
-16823.2	9735.99	65.625	-151.125	Alaska	0.0192551	0.726447	0.445946	Shrubs	Disturbed <1985/Undisturbed	NA	NA	0	NA	NA	5.14549	877	-5.8889	516.089	0.092789	2.0798	0.0551549	-0.773401	0.374212
-16823.2	9749.48	65.675	-151.125	Alaska	0.0298497	0.674612	0.459459	Non-woody	Disturbed <1985/Undisturbed	NA	NA	0	NA	NA	3.93807	993	-5.8889	516.089	0.092789	2.0798	0.0551549	-0.773401	0.757979
-16823.2	9762.99	65.725	-151.125	Alaska	0.0039851	0.674612	0.472973	Non-woody	Disturbed <1985/Undisturbed	NA	NA	0	NA	NA	2.04606	1105	-5.8889	516.089	0.092789	2.0798	0.0551549	-0.773401	0.19477
-16823.2	9776.53	65.775	-151.125	Alaska	-0.000224014	0.575637	0.486486	Non-woody	Disturbed <1985/Undisturbed	NA	NA	0	NA	NA	2.2276	1065	-5.8889	516.089	0.092789	2.0798	0.0551549	-0.773401	-0.0100563
-16823.2	9790.09	65.825	-151.125	Alaska	-0.00104612	0.779566	0.5	Shrubs	Fire 2000-2019	2015	2015	48.14	NA	NA	6.23273	709	-5.8889	516.089	0.092789	2.0798	0.0551549	-0.773401	-0.0167843
-16823.2	9803.68	65.875	-151.125	Alaska	0.015532	0.779566	0.513514	Shrubs	Fire 2000-2019	2015	2015	60.03	NA	NA	6.27951	551	-5.32735	449.897	0.0933648	1.19536	0.0558778	-0.844118	0.247344
-16823.2	9817.29	65.925	-151.125	Alaska	-0.147184	0.183699	0.527027	Shrubs	Fire 2000-2019	2015	2015	52.44	NA	NA	9.7776	416	-5.32735	449.897	0.0933648	1.19536	0.0558778	-0.844118	-1.50531
-16823.2	9830.94	65.975	-151.125	Alaska	0.102637	0.161686	0.540541	Shrubs	Fire 2000-2019	2015	2015	34.76	NA	NA	4.60391	570	-5.32735	449.897	0.0933648	1.19536	0.0558778	-0.844118	2.22935
-16823.2	9844.6	66.025	-151.125	Alaska	0.0572249	0.441488	0.554054	Non-woody	Fire 2000-2019	2015	2015	19.5	NA	NA	3.48524	658	-5.32735	449.897	0.0933648	1.19536	0.0558778	-0.844118	1.64192
-16823.2	9858.3	66.075	-151.125	Alaska	0.0918258	0.484107	0.567568	Shrubs	Disturbed <1985/Undisturbed	NA	NA	0	NA	NA	4.56884	745	-5.32735	449.897	0.0933648	1.19536	0.0558778	-0.844118	2.00983
-16823.2	9872.02	66.125	-151.125	Alaska	0.342644	0.0209409	0.581081	Unknown forest	Disturbed <1985/Undisturbed	NA	NA	0	NA	NA	15.903	442	-4.62743	445.723	0.0847105	2.71284	0.0531636	-0.881373	2.15458
-16823.2	9885.77	66.175	-151.125	Alaska	0.536936	0.00329494	0.594595	Unknown forest	Disturbed <1985/Undisturbed	NA	NA	0	NA	NA	28.1924	411	-4.62743	445.723	0.0847105	2.71284	0.0531636	-0.881373	1.90454
-16823.2	9899.55	66.225	-151.125	Alaska	0.68688	1.03712e-05	0.608108	Unknown forest	Fire 1985-1999	1990	1990	2.27	NA	NA	18.6339	335	-4.62743	445.723	0.0847105	2.71284	0.0531636	-0.881373	3.68618
-16823.2	9913.36	66.275	-151.125	Alaska	1.05132	1.90735e-06	0.621622	Unknown forest	Fire 1985-1999	1990	1990	5.97	NA	NA	24.0557	246	-4.62743	445.723	0.0847105	2.71284	0.0531636	-0.881373	4.37037
-16823.2	9927.19	66.325	-151.125	Alaska	1.37113	1.90735e-06	0.635135	Shrubs	Fire 1985-1999	1990	1990	36.9	NA	NA	17.7884	376	-4.62743	445.723	0.0847105	2.71284	0.0531636	-0.881373	7.708
-16823.2	9941.05	66.375	-151.125	Alaska	0.953897	3.65973e-05	0.648649	Unknown forest	Fire 1985-1999	1990	1990	38.22	NA	NA	13.0128	466	-4.20465	474.1	0.078363	2.66925	0.0562443	-1.20432	7.33047
-16823.2	9954.94	66.425	-151.125	Alaska	1.02816	2.69413e-05	0.662162	Unknown forest	Fire 1985-1999	1990	1990	53.38	NA	NA	15.2414	390	-4.20465	474.1	0.078363	2.66925	0.0562443	-1.20432	6.74582
-16823.2	9968.85	66.475	-151.125	Alaska	1.07335	0.000157833	0.675676	Unknown forest	Fire 1985-1999	1990	1990	35.2	NA	NA	15.3036	302	-4.20465	474.1	0.078363	2.66925	0.0562443	-1.20432	7.01373
-16823.2	9982.8	66.525	-151.125	Alaska	0.814897	2.69413e-05	0.689189	Shrubs	Fire 1985-1999	1990	1990	16.36	NA	NA	17.8465	280	-4.20465	474.1	0.078363	2.66925	0.0562443	-1.20432	4.56614
-16823.2	9996.77	66.575	-151.125	Alaska	0.676617	4.94719e-05	0.702703	Shrubs	Fire 2000-2019	2004	2004	18.15	NA	NA	16.4953	214	-4.20465	474.1	0.078363	2.66925	0.0562443	-1.20432	4.10188
-16823.2	10010.8	66.625	-151.125	Alaska	0.806112	0.00128782	0.716216	Shrubs	Fire 1985-1999	1990	1990	5.69	NA	NA	16.7077	230	-4.23135	530.853	0.0744635	3.39919	0.0547374	-1.32418	4.8248
-16823.2	10024.8	66.675	-151.125	Alaska	0.155339	0.575637	0.72973	Shrubs	Fire 2000-2019	2002	2002	25.79	NA	NA	17.4254	262	-4.23135	530.853	0.0744635	3.39919	0.0547374	-1.32418	0.891447
-16823.2	10038.9	66.725	-151.125	Alaska	-0.492666	0.293917	0.743243	Shrubs	Fire 2000-2019	2002	2002	73.03	NA	NA	16.3082	326	-4.23135	530.853	0.0744635	3.39919	0.0547374	-1.32418	-3.02098
-16823.2	10052.9	66.775	-151.125	Alaska	-0.224421	0.441488	0.756757	Shrubs	Fire 2000-2019	2002	2002	52.31	NA	NA	17.9803	255	-4.23135	530.853	0.0744635	3.39919	0.0547374	-1.32418	-1.24815
-16823.2	10067.1	66.825	-151.125	Alaska	-0.278302	0.183699	0.77027	Shrubs	Fire 2000-2019	2004	2004	47.05	NA	NA	18.5647	226	-4.23135	530.853	0.0744635	3.39919	0.0547374	-1.32418	-1.49909
-16823.2	10081.2	66.875	-151.125	Alaska	-0.586632	0.0688733	0.783784	Shrubs	Fire 2000-2019	2004	2004	70.36	NA	NA	20.5741	325	-4.98915	543.841	0.0848496	3.89264	0.0580768	-1.09942	-2.85131
-16823.2	10095.4	66.925	-151.125	Alaska	-0.148351	0.624277	0.797297	Shrubs	Fire 2000-2019	2004	2004	40.35	NA	NA	19.8089	560	-4.98915	543.841	0.0848496	3.89264	0.0580768	-1.09942	-0.748908
-16823.2	10109.6	66.975	-151.125	Alaska	-0.841471	0.262911	0.810811	Shrubs	Fire 2000-2019	2004	2004	78.66	NA	NA	21.2184	447	-4.98915	543.841	0.0848496	3.89264	0.0580768	-1.09942	-3.96576
-16823.2	10123.8	67.025	-151.125	Alaska	-0.497254	0.207857	0.824324	Shrubs	Fire 2000-2019	2004	2004	42.58	NA	NA	20.1414	253	-4.98915	543.841	0.0848496	3.89264	0.0580768	-1.09942	-2.46882
-16823.2	10138.1	67.075	-151.125	Alaska	0.112309	0.944217	0.837838	Shrubs	Disturbed <1985/Undisturbed	NA	NA	0	NA	NA	19.4981	282	-4.98915	543.841	0.0848496	3.89264	0.0580768	-1.09942	0.575999
-16823.2	10152.3	67.125	-151.125	Alaska	-0.200521	0.327286	0.851351	Needleleaf forest	Disturbed <1985/Undisturbed	NA	NA	0	NA	NA	38.5403	356	-7.79458	678.177	0.0932202	4.61677	0.0609067	-1.17373	-0.520289
-16823.2	10166.7	67.175	-151.125	Alaska	0.234842	0.674612	0.864865	Unknown forest	Disturbed <1985/Undisturbed	NA	NA	0	NA	NA	24.4065	541	-7.79458	678.177	0.0932202	4.61677	0.0609067	-1.17373	0.962212
-16823.2	10181	67.225	-151.125	Alaska	0.155161	0.528865	0.878378	Shrubs	Disturbed <1985/Undisturbed	NA	NA	0	NA	NA	5.49323	798	-7.79458	678.177	0.0932202	4.61677	0.0609067	-1.17373	2.82459
-16823.2	10195.4	67.275	-151.125	Alaska	0.534082	0.0173588	0.891892	Unknown forest	Disturbed <1985/Undisturbed	NA	NA	0	NA	NA	9.86829	784	-7.79458	678.177	0.0932202	4.61677	0.0609067	-1.17373	5.4121
-16823.2	10209.8	67.325	-151.125	Alaska	0.0645652	0.624277	0.905405	Non-woody	Disturbed <1985/Undisturbed	NA	NA	0	NA	NA	2.12983	1048	-7.79458	678.177	0.0932202	4.61677	0.0609067	-1.17373	3.03148
-16823.2	10224.2	67.375	-151.125	Alaska	0.26484	0.161686	0.918919	Shrubs	Disturbed <1985/Undisturbed	NA	NA	0	NA	NA	6.90916	832	-8.66631	644.475	0.096205	4.59449	0.0652055	-0.928235	3.83317
-16823.2	10238.7	67.425	-151.125	Alaska	0.45124	0.183699	0.932432	Unknown forest	Disturbed <1985/Undisturbed	NA	NA	0	NA	NA	9.80174	679	-8.66631	644.475	0.096205	4.59449	0.0652055	-0.928235	4.60368
-16823.2	10253.2	67.475	-151.125	Alaska	0.383458	0.0251509	0.945946	Shrubs	Disturbed <1985/Undisturbed	NA	NA	0	NA	NA	6.61198	737	-8.66631	644.475	0.096205	4.59449	0.0652055	-0.928235	5.79944
-16823.2	10267.7	67.525	-151.125	Alaska	0.110528	0.161686	0.959459	Non-woody	Disturbed <1985/Undisturbed	NA	NA	0	NA	NA	2.72692	1096	-8.66631	644.475	0.096205	4.59449	0.0652055	-0.928235	4.05323
-16823.2	10282.3	67.575	-151.125	Alaska	0.345093	0.293917	0.972973	Shrubs	Disturbed <1985/Undisturbed	NA	NA	0	NA	NA	8.27814	719	-8.66631	644.475	0.096205	4.59449	0.0652055	-0.928235	4.16873
-16823.2	10296.9	67.625	-151.125	Alaska	0.320891	0.0802429	0.986486	Non-woody	Disturbed <1985/Undisturbed	NA	NA	0	NA	NA	7.98064	524	-9.20154	590.758	0.104858	4.43188	0.0647613	-0.234025	4.02087
-16823.2	10311.5	67.675	-151.125	Alaska	0.212554	0.0688733	1	Shrubs	Disturbed <1985/Undisturbed	NA	NA	0	NA	NA	3.89565	912	-9.20154	590.758	0.104858	4.43188	0.0647613	-0.234025	5.45619
-16823.2	10326.2	67.725	-151.125	Alaska	0.208384	0.141726	1.025	Non-woody	Disturbed <1985/Undisturbed	NA	NA	0	NA	NA	3.79817	953	-9.20154	590.758	0.104858	4.43188	0.0647613	-0.234025	5.48641
-16823.2	10340.9	67.775	-151.125	Alaska	0.0257724	1	1.05	Non-woody	Disturbed <1985/Undisturbed	NA	NA	0	NA	NA	1.51034	1157	-9.20154	590.758	0.104858	4.43188	0.0647613	-0.234025	1.7064
-16823.2	10355.6	67.825	-151.125	Alaska	0.0400806	0.833735	1.075	Non-woody	Disturbed <1985/Undisturbed	NA	NA	0	NA	NA	1.28759	957	-9.20154	590.758	0.104858	4.43188	0.0647613	-0.234025	3.11284
-16823.2	10370.3	67.875	-151.125	Alaska	0.00631932	0.944217	1.1	Non-woody	Disturbed <1985/Undisturbed	NA	NA	0	NA	NA	1.17058	1078	-9.74706	558.924	0.104588	4.71077	0.0610352	0.89623	0.539846
-16823.2	10385.1	67.925	-151.125	Alaska	0	0.972074	1.125	Non-woody	Disturbed <1985/Undisturbed	NA	NA	0	NA	NA	0.732762	1335	-9.74706	558.924	0.104588	4.71077	0.0610352	0.89623	0
-16823.2	10399.9	67.975	-151.125	Alaska	0	0.674612	1.15	Non-woody	Disturbed <1985/Undisturbed	NA	NA	0	NA	NA	0.620494	1295	-9.74706	558.924	0.104588	4.71077	0.0610352	0.89623	0
-16823.2	10429.6	68.075	-151.125	Alaska	0.000308969	0.944217	1.2	Non-woody	Disturbed <1985/Undisturbed	NA	NA	0	NA	NA	0.836335	1414	-9.74706	558.924	0.104588	4.71077	0.0610352	0.89623	0.0369432
-16823.2	10444.5	68.125	-151.125	Alaska	0.00298978	1	1.225	Non-woody	Disturbed <1985/Undisturbed	NA	NA	0	NA	NA	0.452051	1130	-9.63066	545.884	0.120575	6.85599	0.0621695	2.34694	0.661382
-16823.2	10489.5	68.275	-151.125	Alaska	0	0.944217	1.3	Non-woody	Disturbed <1985/Undisturbed	NA	NA	0	NA	NA	0.143844	1178	-9.63066	545.884	0.120575	6.85599	0.0621695	2.34694	0
-16823.2	10504.5	68.325	-151.125	Alaska	0	0.833735	1.325	Non-woody	Disturbed <1985/Undisturbed	NA	NA	0	NA	NA	0.210542	1105	-9.63066	545.884	0.120575	6.85599	0.0621695	2.34694	0
-16823.2	10519.6	68.375	-151.125	Alaska	0.00827991	0.888706	1.35	Non-woody	Disturbed <1985/Undisturbed	NA	NA	0	NA	NA	0.481031	897	-9.19463	519.583	0.143071	8.6021	0.075992	2.7364	1.72128
-16823.2	10534.7	68.425	-151.125	Alaska	0.00383873	0.752714	1.375	Non-woody	Disturbed <1985/Undisturbed	NA	NA	0	NA	NA	0.459809	795	-9.19463	519.583	0.143071	8.6021	0.075992	2.7364	0.834854
-16823.2	10549.8	68.475	-151.125	Alaska	0.000373932	0.806418	1.4	Non-woody	Disturbed <1985/Undisturbed	NA	NA	0	NA	NA	0.55434	774	-9.19463	519.583	0.143071	8.6021	0.075992	2.7364	0.0674553
-16823.2	10565	68.525	-151.125	Alaska	0.00397516	0.833735	1.425	Non-woody	Disturbed <1985/Undisturbed	NA	NA	0	NA	NA	0.530261	717	-9.19463	519.583	0.143071	8.6021	0.075992	2.7364	0.74966
-16823.2	10580.2	68.575	-151.125	Alaska	0.00977508	0.293917	1.45	Non-woody	Disturbed <1985/Undisturbed	NA	NA	0	NA	NA	0.313549	690	-9.19463	519.583	0.143071	8.6021	0.075992	2.7364	3.11756
-16823.2	10595.4	68.625	-151.125	Alaska	0.0152866	0.624277	1.475	Non-woody	Disturbed <1985/Undisturbed	NA	NA	0	NA	NA	0.338174	745	-9.89801	439.011	0.16357	6.41312	0.0859791	2.2804	4.52033
-16823.2	10610.7	68.675	-151.125	Alaska	0.00375434	0.161686	1.5	Non-woody	Disturbed <1985/Undisturbed	NA	NA	0	NA	NA	0.218837	592	-9.89801	439.011	0.16357	6.41312	0.0859791	2.2804	1.71559
-15704.4	8733.13	61.625	-141.075	Alaska	0.27706	0.123715	-1	Non-woody	Disturbed <1985/Undisturbed	NA	NA	0	NA	NA	11.411	1453	-5.49564	774.936	0.0913288	-1.0031	0.0302001	2.2928	2.42801
-15704.4	8744.84	61.675	-141.075	Alaska	0.314466	0.293917	-0.985915	Unknown forest	Disturbed <1985/Undisturbed	NA	NA	0	NA	NA	22.1778	1076	-5.49564	774.936	0.0913288	-1.0031	0.0302001	2.2928	1.41793
-15704.4	8756.56	61.725	-141.075	Alaska	0.35366	0.0209409	-0.971831	Unknown forest	Disturbed <1985/Undisturbed	NA	NA	0	NA	NA	22.9128	977	-5.49564	774.936	0.0913288	-1.0031	0.0302001	2.2928	1.5435
-15704.4	8768.3	61.775	-141.075	Alaska	0.509261	0.00163996	-0.957746	Shrubs	Disturbed <1985/Undisturbed	NA	NA	0	NA	NA	16.3439	1228	-5.49564	774.936	0.0913288	-1.0031	0.0302001	2.2928	3.11591
-15704.4	8780.06	61.825	-141.075	Alaska	0.410684	0.000274181	-0.943662	Non-woody	Disturbed <1985/Undisturbed	NA	NA	0	NA	NA	8.62839	1486	-5.49564	774.936	0.0913288	-1.0031	0.0302001	2.2928	4.75968
-15704.4	8791.84	61.875	-141.075	Alaska	0.351248	0.00512862	-0.929577	Non-woody	Disturbed <1985/Undisturbed	NA	NA	0	NA	NA	11.007	1541	-5.49471	654.436	0.0970234	-1.67805	0.0323315	1.24292	3.19113
-15704.4	8803.64	61.925	-141.075	Alaska	0.523102	0.00207889	-0.915493	Needleleaf forest	Disturbed <1985/Undisturbed	NA	NA	0	NA	NA	19.4855	1153	-5.49471	654.436	0.0970234	-1.67805	0.0323315	1.24292	2.68457
-15704.4	8815.46	61.975	-141.075	Alaska	0.38237	0.00329494	-0.901408	Non-woody	Disturbed <1985/Undisturbed	NA	NA	0	NA	NA	16.002	1200	-5.49471	654.436	0.0970234	-1.67805	0.0323315	1.24292	2.38952
-15704.4	8827.3	62.025	-141.075	Alaska	0.279971	0.00512862	-0.887324	Non-woody	Disturbed <1985/Undisturbed	NA	NA	0	NA	NA	10.3155	1532	-5.49471	654.436	0.0970234	-1.67805	0.0323315	1.24292	2.71407
-15704.4	8839.16	62.075	-141.075	Alaska	0.433827	0.0209409	-0.873239	Non-woody	Disturbed <1985/Undisturbed	NA	NA	0	NA	NA	15.967	1198	-5.49471	654.436	0.0970234	-1.67805	0.0323315	1.24292	2.71702
-15704.4	8851.03	62.125	-141.075	Alaska	0.181365	0.0802429	-0.859155	Non-woody	Disturbed <1985/Undisturbed	NA	NA	0	NA	NA	11.4036	1504	-4.27462	659.384	0.0876092	-1.97693	0.0266958	0.29243	1.59041
-15704.4	8862.93	62.175	-141.075	Alaska	0.3293	0.0209409	-0.84507	Unknown forest	Disturbed <1985/Undisturbed	NA	NA	0	NA	NA	21.3687	1110	-4.27462	659.384	0.0876092	-1.97693	0.0266958	0.29243	1.54104
-15704.4	8874.85	62.225	-141.075	Alaska	0.358885	0.0143257	-0.830986	Needleleaf forest	Disturbed <1985/Undisturbed	NA	NA	0	NA	NA	27.9156	860	-4.27462	659.384	0.0876092	-1.97693	0.0266958	0.29243	1.28561
-15704.4	8886.78	62.275	-141.075	Alaska	0.384201	0.00163996	-0.816901	Unknown forest	Disturbed <1985/Undisturbed	NA	NA	0	NA	NA	27.1588	779	-4.27462	659.384	0.0876092	-1.97693	0.0266958	0.29243	1.41465
-15704.4	8898.74	62.325	-141.075	Alaska	0.308919	0.0358051	-0.802817	Needleleaf forest	Disturbed <1985/Undisturbed	NA	NA	0	NA	NA	32.5405	762	-4.27462	659.384	0.0876092	-1.97693	0.0266958	0.29243	0.949339
-15704.4	8910.72	62.375	-141.075	Alaska	0.563797	0.00207889	-0.788732	Unknown forest	Disturbed <1985/Undisturbed	NA	NA	0	NA	NA	21.5412	665	-3.09541	487.655	0.0861256	-2.92303	0.0237102	-0.93261	2.61729
-15704.4	8922.71	62.425	-141.075	Alaska	0.55599	0.000783324	-0.774648	Unknown forest	Disturbed <1985/Undisturbed	NA	NA	0	NA	NA	27.3341	669	-3.09541	487.655	0.0861256	-2.92303	0.0237102	-0.93261	2.03405
-15704.4	8934.73	62.475	-141.075	Alaska	0.10819	0.0802429	-0.760563	Needleleaf forest	Disturbed <1985/Undisturbed	NA	NA	0	NA	NA	55.0036	787	-3.09541	487.655	0.0861256	-2.92303	0.0237102	-0.93261	0.196696
-15704.4	8946.77	62.525	-141.075	Alaska	0.459103	0.0209409	-0.746479	Needleleaf forest	Disturbed <1985/Undisturbed	NA	NA	0	NA	NA	36.8235	634	-3.09541	487.655	0.0861256	-2.92303	0.0237102	-0.93261	1.24677
-15704.4	8958.82	62.575	-141.075	Alaska	0.667181	0.00783956	-0.732394	Needleleaf forest	Fire 1985-1999	1991	1991	16.18	NA	NA	44.9294	777	-3.09541	487.655	0.0861256	-2.92303	0.0237102	-0.93261	1.48495
-15704.4	8970.9	62.625	-141.075	Alaska	0.457438	0.0143257	-0.71831	Needleleaf forest	Fire 1985-1999	1991	1991	0.23	NA	NA	41.5993	630	-3.59959	465.244	0.0740877	-3.38091	0.0201156	-1.27492	1.09963
-15704.4	8983	62.675	-141.075	Alaska	0.664292	0.00100672	-0.704225	Needleleaf forest	Disturbed <1985/Undisturbed	NA	NA	0	NA	NA	30.0861	585	-3.59959	465.244	0.0740877	-3.38091	0.0201156	-1.27492	2.20797
-15704.4	8995.12	62.725	-141.075	Alaska	0.29872	0.123715	-0.690141	Needleleaf forest	Fire 2000-2019	2005	2005	9.17	NA	NA	30.4855	604	-3.59959	465.244	0.0740877	-3.38091	0.0201156	-1.27492	0.979874
-15704.4	9007.26	62.775	-141.075	Alaska	0.471264	0.0688733	-0.676056	Unknown forest	Fire 1985-1999	1991	1991	20.8	NA	NA	36.5029	865	-3.59959	465.244	0.0740877	-3.38091	0.0201156	-1.27492	1.29103
-15704.4	9019.42	62.825	-141.075	Alaska	0.515637	0.0117701	-0.661972	Unknown forest	Disturbed <1985/Undisturbed	NA	NA	0	NA	NA	33.2458	774	-3.59959	465.244	0.0740877	-3.38091	0.0201156	-1.27492	1.55098
-15704.4	9031.6	62.875	-141.075	Alaska	0.689852	6.65188e-05	-0.647887	Shrubs	Fire 2000-2019	2019	2019	12.3	NA	NA	21.7243	617	-3.95124	443.711	0.0547666	-2.08825	0.0167851	-1.13756	3.17549
-15704.4	9043.8	62.925	-141.075	Alaska	0.268725	0.0588622	-0.633803	Needleleaf forest	Fire 2000-2019	2019	2019	41.56	NA	NA	36.274	668	-3.95124	443.711	0.0547666	-2.08825	0.0167851	-1.13756	0.740819
-15704.4	9056.02	62.975	-141.075	Alaska	-0.120002	0.674612	-0.619718	Needleleaf forest	Fire 2000-2019	2019	2019	54.98	NA	NA	35.7657	739	-3.95124	443.711	0.0547666	-2.08825	0.0167851	-1.13756	-0.335524
-15704.4	9068.26	63.025	-141.075	Alaska	-0.0405351	0.779566	-0.605634	Needleleaf forest	Fire 2000-2019	2004	2004	12.32	NA	NA	37.2835	732	-3.95124	443.711	0.0547666	-2.08825	0.0167851	-1.13756	-0.108721
-15704.4	9080.53	63.075	-141.075	Alaska	0.0221354	0.441488	-0.591549	Needleleaf forest	Disturbed <1985/Undisturbed	NA	NA	0	NA	NA	42.7359	751	-3.95124	443.711	0.0547666	-2.08825	0.0167851	-1.13756	0.0517959
-15704.4	9092.81	63.125	-141.075	Alaska	0.260784	0.0500903	-0.577465	Needleleaf forest	Disturbed <1985/Undisturbed	NA	NA	0	NA	NA	39.2126	683	-4.17417	423.594	0.0472055	-0.398582	0.0145453	-1.14408	0.665052
-15704.4	9105.12	63.175	-141.075	Alaska	-0.024752	0.726447	-0.56338	Needleleaf forest	Fire 2000-2019	2007	2007	5.01	NA	NA	39.824	700	-4.17417	423.594	0.0472055	-0.398582	0.0145453	-1.14408	-0.0621534
-15704.4	9117.45	63.225	-141.075	Alaska	-0.801807	0.207857	-0.549296	Needleleaf forest	Fire 2000-2019	2007	2007	50.38	NA	NA	38.9879	629	-4.17417	423.594	0.0472055	-0.398582	0.0145453	-1.14408	-2.05655
-15704.4	9129.8	63.275	-141.075	Alaska	0.190786	0.183699	-0.535211	Needleleaf forest	Fire 2000-2019	2007	2007	18.08	NA	NA	35.053	569	-4.17417	423.594	0.0472055	-0.398582	0.0145453	-1.14408	0.54428
-15704.4	9142.17	63.325	-141.075	Alaska	0.308377	0.0300747	-0.521127	Unknown forest	Fire 1985-1999	1990	1990	14.5	NA	NA	36.3763	808	-4.17417	423.594	0.0472055	-0.398582	0.0145453	-1.14408	0.847741
-15704.4	9154.56	63.375	-141.075	Alaska	0.46765	0.00512862	-0.507042	Shrubs	Disturbed <1985/Undisturbed	NA	NA	0	NA	NA	17.4783	796	-4.37673	418.133	0.0417492	0.0830767	0.0159074	-1.31212	2.67561
-15704.4	9166.97	63.425	-141.075	Alaska	0.452567	0.0209409	-0.492958	Unknown forest	Disturbed <1985/Undisturbed	NA	NA	0	NA	NA	19.3452	855	-4.37673	418.133	0.0417492	0.0830767	0.0159074	-1.31212	2.33942
-15704.4	9179.41	63.475	-141.075	Alaska	0.477005	0.00412011	-0.478873	Shrubs	Disturbed <1985/Undisturbed	NA	NA	0	NA	NA	21.6318	1055	-4.37673	418.133	0.0417492	0.0830767	0.0159074	-1.31212	2.20511
-15704.4	9191.87	63.525	-141.075	Alaska	0.304771	0.575637	-0.464789	Unknown forest	Disturbed <1985/Undisturbed	NA	NA	0	NA	NA	39.1164	886	-4.37673	418.133	0.0417492	0.0830767	0.0159074	-1.31212	0.779138
-15704.4	9204.35	63.575	-141.075	Alaska	0.668	0.000358939	-0.450704	Unknown forest	Disturbed <1985/Undisturbed	NA	NA	0	NA	NA	31.3971	706	-4.37673	418.133	0.0417492	0.0830767	0.0159074	-1.31212	2.12758
-15704.4	9216.85	63.625	-141.075	Alaska	0.658464	0.000467777	-0.43662	Needleleaf forest	Disturbed <1985/Undisturbed	NA	NA	0	NA	NA	33.972	721	-4.70685	466.417	0.0507199	0.0159363	0.0169731	-1.29117	1.93825
-15704.4	9229.37	63.675	-141.075	Alaska	0.432629	0.0173588	-0.422535	Shrubs	Disturbed <1985/Undisturbed	NA	NA	0	NA	NA	27.1102	717	-4.70685	466.417	0.0507199	0.0159363	0.0169731	-1.29117	1.59581
-15704.4	9241.92	63.725	-141.075	Alaska	0.139984	0.833735	-0.408451	Unknown forest	Disturbed <1985/Undisturbed	NA	NA	0	NA	NA	28.5267	860	-4.70685	466.417	0.0507199	0.0159363	0.0169731	-1.29117	0.490711
-15704.4	9254.48	63.775	-141.075	Alaska	0.330773	0.107543	-0.394366	Unknown forest	Disturbed <1985/Undisturbed	NA	NA	0	NA	NA	22.6876	994	-4.70685	466.417	0.0507199	0.0159363	0.0169731	-1.29117	1.45795
-15704.4	9267.08	63.825	-141.075	Alaska	0.210041	0.00163996	-0.380282	Shrubs	Disturbed <1985/Undisturbed	NA	NA	0	NA	NA	8.97005	1166	-4.70685	466.417	0.0507199	0.0159363	0.0169731	-1.29117	2.34158
-15704.4	9279.69	63.875	-141.075	Alaska	0.224277	0.36302	-0.366197	Unknown forest	Disturbed <1985/Undisturbed	NA	NA	0	NA	NA	19.9927	982	-5.01452	542.036	0.0398794	1.30293	0.0209434	-1.69576	1.12179
-15704.4	9292.32	63.925	-141.075	Alaska	0.304784	8.91685e-05	-0.352113	Shrubs	Disturbed <1985/Undisturbed	NA	NA	0	NA	NA	13.4889	1062	-5.01452	542.036	0.0398794	1.30293	0.0209434	-1.69576	2.25952
-15704.4	9304.98	63.975	-141.075	Alaska	0.33693	0.00635505	-0.338028	Non-woody	Disturbed <1985/Undisturbed	NA	NA	0	NA	NA	13.4009	1156	-5.01452	542.036	0.0398794	1.30293	0.0209434	-1.69576	2.51424
-15704.4	9317.66	64.025	-141.075	Alaska	0.330853	0.00412011	-0.323944	Non-woody	Disturbed <1985/Undisturbed	NA	NA	0	NA	NA	13.5676	1139	-5.01452	542.036	0.0398794	1.30293	0.0209434	-1.69576	2.43855
-15704.4	9330.36	64.075	-141.075	Alaska	0.301132	0.207857	-0.309859	Unknown forest	Disturbed <1985/Undisturbed	NA	NA	0	NA	NA	22.2938	926	-5.01452	542.036	0.0398794	1.30293	0.0209434	-1.69576	1.35075
-15704.4	9343.09	64.125	-141.075	Alaska	-0.563151	0.0251509	-0.295775	Unknown forest	Fire 2000-2019	2005	2005	58.16	NA	NA	26.4402	759	-4.73637	474.481	0.0366341	1.88799	0.0231711	-1.74202	-2.12991
-15704.4	9355.84	64.175	-141.075	Alaska	0.0526042	0.944217	-0.28169	Unknown forest	Fire 2000-2019	2005	2005	27.79	NA	NA	25.3314	722	-4.73637	474.481	0.0366341	1.88799	0.0231711	-1.74202	0.207664
-15704.4	9368.61	64.225	-141.075	Alaska	0.0157039	0.674612	-0.267606	Unknown forest	Fire 2000-2019	2005	2005	17.98	NA	NA	29.0795	578	-4.73637	474.481	0.0366341	1.88799	0.0231711	-1.74202	0.0540034
-15704.4	9381.41	64.275	-141.075	Alaska	0.0986208	0.441488	-0.253521	Needleleaf forest	Fire 2000-2019	2005	2005	17.68	NA	NA	30.8572	521	-4.73637	474.481	0.0366341	1.88799	0.0231711	-1.74202	0.319604
-15704.4	9394.23	64.325	-141.075	Alaska	-0.699095	0.107543	-0.239437	Unknown forest	Fire 2000-2019	2005	2005	60.27	NA	NA	28.5386	682	-4.73637	474.481	0.0366341	1.88799	0.0231711	-1.74202	-2.44964
-15704.4	9407.07	64.375	-141.075	Alaska	-0.799525	0.327286	-0.225352	Shrubs	Fire 2000-2019	2005	2005	89.18	NA	NA	23.4968	808	-4.49265	418.788	0.0310119	2.42132	0.0254069	-0.924889	-3.4027
-15704.4	9419.93	64.425	-141.075	Alaska	-0.754659	0.0424417	-0.211268	Shrubs	Fire 2000-2019	2005	2005	72.03	NA	NA	20.4431	891	-4.49265	418.788	0.0310119	2.42132	0.0254069	-0.924889	-3.69152
-15704.4	9432.82	64.475	-141.075	Alaska	-0.788086	0.00512856	-0.197183	Shrubs	Fire 2000-2019	2005	2005	76.15	NA	NA	20.3179	908	-4.49265	418.788	0.0310119	2.42132	0.0254069	-0.924889	-3.87878
-15704.4	9445.74	64.525	-141.075	Alaska	-1.03012	0.0500903	-0.183099	Shrubs	Fire 2000-2019	2005	2005	81.41	NA	NA	20.8665	789	-4.49265	418.788	0.0310119	2.42132	0.0254069	-0.924889	-4.93673
-15704.4	9458.67	64.575	-141.075	Alaska	-0.519771	0.0588622	-0.169014	Shrubs	Fire 2000-2019	2005	2005	74.65	NA	NA	12.0993	1015	-4.49265	418.788	0.0310119	2.42132	0.0254069	-0.924889	-4.29587
-15704.4	9471.63	64.625	-141.075	Alaska	-0.833756	0.0802429	-0.15493	Shrubs	Fire 2000-2019	2005	2005	77.71	NA	NA	21.2757	847	-4.21818	475.345	0.0354999	2.60294	0.0299182	-1.2712	-3.91882
-15704.4	9484.62	64.675	-141.075	Alaska	-0.824261	0.123715	-0.140845	Unknown forest	Fire 2000-2019	2005	2005	57.96	NA	NA	30.8352	663	-4.21818	475.345	0.0354999	2.60294	0.0299182	-1.2712	-2.67312
-15704.4	9497.62	64.725	-141.075	Alaska	0.0538194	1	-0.126761	Needleleaf forest	Disturbed <1985/Undisturbed	NA	NA	0	NA	NA	53.6883	481	-4.21818	475.345	0.0354999	2.60294	0.0299182	-1.2712	0.100244
-15704.4	9510.66	64.775	-141.075	Alaska	-0.232359	0.401103	-0.112676	Needleleaf forest	Fire 2000-2019	2004	2004	18.17	NA	NA	45.1009	329	-4.21818	475.345	0.0354999	2.60294	0.0299182	-1.2712	-0.515199
-15704.4	9523.71	64.825	-141.075	Alaska	-0.440951	0.0930921	-0.0985915	Needleleaf forest	Fire 2000-2019	2004	2004	25.79	NA	NA	33.4293	317	-4.21818	475.345	0.0354999	2.60294	0.0299182	-1.2712	-1.31905
-15704.4	9536.79	64.875	-141.075	Alaska	0.230712	0.0209409	-0.084507	Needleleaf forest	Disturbed <1985/Undisturbed	NA	NA	0	NA	NA	38.9043	352	-4.73565	475.05	0.0446216	4.01242	0.0366301	-0.891088	0.593024
-15704.4	9549.9	64.925	-141.075	Alaska	0.796481	6.65188e-05	-0.0704225	Unknown forest	Disturbed <1985/Undisturbed	NA	NA	0	NA	NA	33.1281	636	-4.73565	475.05	0.0446216	4.01242	0.0366301	-0.891088	2.40424
-15704.4	9563.03	64.975	-141.075	Alaska	0.338522	0.0424417	-0.056338	Needleleaf forest	Fire 1985-1999	1999	1999	1.15	NA	NA	35.3638	795	-4.73565	475.05	0.0446216	4.01242	0.0366301	-0.891088	0.957256
-15704.4	9576.18	65.025	-141.075	Alaska	0.0554654	0.441488	-0.0422535	Unknown forest	Fire 1985-1999	1999	1999	19.9	NA	NA	29.3534	576	-4.73565	475.05	0.0446216	4.01242	0.0366301	-0.891088	0.188957
-15704.4	9589.36	65.075	-141.075	Alaska	-0.0543711	0.888706	-0.028169	Unknown forest	Disturbed <1985/Undisturbed	NA	NA	0	NA	NA	18.2437	1008	-4.73565	475.05	0.0446216	4.01242	0.0366301	-0.891088	-0.298027
-15704.4	9602.57	65.125	-141.075	Alaska	0.0483748	0.726447	-0.0140845	Unknown forest	Fire 1985-1999	1999	1999	3.69	NA	NA	16.6783	858	-5.13075	511.155	0.0432737	4.22497	0.0398582	-0.599066	0.290046
-15704.4	9615.8	65.175	-141.075	Alaska	-0.0743413	0.575637	1e-15	Unknown forest	Fire 2000-2019	2019	2019	22.6	NA	NA	25.234	884	-5.13075	511.155	0.0432737	4.22497	0.0398582	-0.599066	-0.294608
-15704.4	9629.05	65.225	-141.075	Alaska	0.0204668	0.888706	0.0140845	Needleleaf forest	Fire 2000-2019	2019	2019	1.06	NA	NA	27.8068	812	-5.13075	511.155	0.0432737	4.22497	0.0398582	-0.599066	0.0736037
-15704.4	9642.33	65.275	-141.075	Alaska	0.230037	0.327286	0.028169	Unknown forest	Disturbed <1985/Undisturbed	NA	NA	0	NA	NA	20.4317	979	-5.13075	511.155	0.0432737	4.22497	0.0398582	-0.599066	1.12588
-15704.4	9655.63	65.325	-141.075	Alaska	0.129803	0.833735	0.0422535	Needleleaf forest	Disturbed <1985/Undisturbed	NA	NA	0	NA	NA	22.0558	919	-5.13075	511.155	0.0432737	4.22497	0.0398582	-0.599066	0.588519
-15704.4	9668.96	65.375	-141.075	Alaska	0.174274	0.36302	0.056338	Unknown forest	Disturbed <1985/Undisturbed	NA	NA	0	NA	NA	21.5053	936	-5.43739	567.17	0.043903	5.8918	0.0444835	-0.188837	0.810377
-15704.4	9682.32	65.425	-141.075	Alaska	0.0728805	0.944217	0.0704225	Unknown forest	Fire 1985-1999	1999	1999	3.82	NA	NA	22.4957	566	-5.43739	567.17	0.043903	5.8918	0.0444835	-0.188837	0.323976
-15704.4	9695.7	65.475	-141.075	Alaska	0.00647885	1	0.084507	Unknown forest	Fire 1985-1999	1999	1999	60.32	NA	NA	22.3722	613	-5.43739	567.17	0.043903	5.8918	0.0444835	-0.188837	0.0289594
-15704.4	9709.1	65.525	-141.075	Alaska	0.24265	0.441488	0.0985915	Shrubs	Fire 1985-1999	1999	1999	57.85	NA	NA	16.4694	654	-5.43739	567.17	0.043903	5.8918	0.0444835	-0.188837	1.47335
-15704.4	9722.54	65.575	-141.075	Alaska	-0.0418113	0.779566	0.112676	Shrubs	Fire 1985-1999	1991	1991	64.66	NA	NA	19.5988	753	-5.43739	567.17	0.043903	5.8918	0.0444835	-0.188837	-0.213336
-15704.4	9735.99	65.625	-141.075	Alaska	-0.785094	0.000157813	0.126761	Unknown forest	Fire 2000-2019	2005	2005	36.7	NA	NA	27.4998	647	-5.26084	557.618	0.0601173	5.50995	0.049762	-0.522184	-2.85491
-15704.4	9749.48	65.675	-141.075	Alaska	-0.702053	0.000783341	0.140845	Unknown forest	Fire 2000-2019	2010	2010	32.22	NA	NA	29.0472	620	-5.26084	557.618	0.0601173	5.50995	0.049762	-0.522184	-2.41694
-15704.4	9762.99	65.725	-141.075	Alaska	-1.09021	0.000208515	0.15493	Unknown forest	Fire 2000-2019	2005	2005	57.04	NA	NA	29.8579	638	-5.26084	557.618	0.0601173	5.50995	0.049762	-0.522184	-3.65134
-15704.4	9776.53	65.775	-141.075	Alaska	-0.137177	0.0500903	0.169014	Unknown forest	Fire 2000-2019	2005	2005	3.79	NA	NA	25.2425	619	-5.26084	557.618	0.0601173	5.50995	0.049762	-0.522184	-0.543435
-15704.4	9790.09	65.825	-141.075	Alaska	-0.578239	0.00163998	0.183099	Unknown forest	Fire 2000-2019	2005	2005	25.57	NA	NA	21.6089	562	-5.26084	557.618	0.0601173	5.50995	0.049762	-0.522184	-2.67592
-15704.4	9803.68	65.875	-141.075	Alaska	-0.374928	0.00635509	0.197183	Needleleaf forest	Fire 2000-2019	2005	2005	10.41	NA	NA	45.7109	660	-5.19891	518.116	0.0771363	5.13713	0.0575678	-0.138621	-0.820216
-15704.4	9817.29	65.925	-141.075	Alaska	-1.42722	0.00100671	0.211268	Unknown forest	Fire 2000-2019	2012	2012	52.41	NA	NA	38.7582	556	-5.19891	518.116	0.0771363	5.13713	0.0575678	-0.138621	-3.68238
-15704.4	9830.94	65.975	-141.075	Alaska	-1.4141	0.00207885	0.225352	Unknown forest	Fire 2000-2019	2010	2010	64.57	NA	NA	36.4748	567	-5.19891	518.116	0.0771363	5.13713	0.0575678	-0.138621	-3.87692
-15704.4	9844.6	66.025	-141.075	Alaska	-0.556964	0.0096274	0.239437	Shrubs	Fire 2000-2019	2010	2010	57.61	NA	NA	18.9841	756	-5.19891	518.116	0.0771363	5.13713	0.0575678	-0.138621	-2.93385
-15704.4	9858.3	66.075	-141.075	Alaska	0.113696	0.888706	0.253521	Needleleaf forest	Disturbed <1985/Undisturbed	NA	NA	0	NA	NA	31.0675	765	-5.19891	518.116	0.0771363	5.13713	0.0575678	-0.138621	0.365965
-15704.4	9872.02	66.125	-141.075	Alaska	-0.0503623	0.726447	0.267606	Needleleaf forest	Disturbed <1985/Undisturbed	NA	NA	0	NA	NA	37.1232	665	-5.34847	538.35	0.0768791	5.15054	0.06346	-0.216308	-0.135663
-15704.4	9885.77	66.175	-141.075	Alaska	-0.23846	0.183699	0.28169	Needleleaf forest	Disturbed <1985/Undisturbed	NA	NA	0	NA	NA	42.9123	442	-5.34847	538.35	0.0768791	5.15054	0.06346	-0.216308	-0.555692
-15704.4	9899.55	66.225	-141.075	Alaska	-1.23247	0.000606734	0.295775	Unknown forest	Fire 2000-2019	2007	2007	53.31	NA	NA	35.5818	569	-5.34847	538.35	0.0768791	5.15054	0.06346	-0.216308	-3.46376
-15704.4	9913.36	66.275	-141.075	Alaska	-0.800673	2.68964e-05	0.309859	Needleleaf forest	Fire 2000-2019	2007	2007	28.36	NA	NA	39.4828	523	-5.34847	538.35	0.0768791	5.15054	0.06346	-0.216308	-2.0279
-15704.4	9927.19	66.325	-141.075	Alaska	0.294759	0.183699	0.323944	Needleleaf forest	Disturbed <1985/Undisturbed	NA	NA	0	NA	NA	53.233	547	-5.34847	538.35	0.0768791	5.15054	0.06346	-0.216308	0.553715
-15704.4	9941.05	66.375	-141.075	Alaska	-0.130208	0.779566	0.338028	Needleleaf forest	Disturbed <1985/Undisturbed	NA	NA	0	NA	NA	51.3573	459	-5.64919	447.747	0.0778966	4.36452	0.0682518	-0.455834	-0.253534
-15704.4	9954.94	66.425	-141.075	Alaska	-0.0249711	0.833735	0.352113	Needleleaf forest	Disturbed <1985/Undisturbed	NA	NA	0	NA	NA	55.1342	447	-5.64919	447.747	0.0778966	4.36452	0.0682518	-0.455834	-0.0452914
-15704.4	9968.85	66.475	-141.075	Alaska	-0.091123	0.327286	0.366197	Needleleaf forest	Disturbed <1985/Undisturbed	NA	NA	0	NA	NA	47.551	390	-5.64919	447.747	0.0778966	4.36452	0.0682518	-0.455834	-0.191632
-15704.4	9982.8	66.525	-141.075	Alaska	-0.0280488	0.888706	0.380282	Needleleaf forest	Disturbed <1985/Undisturbed	NA	NA	0	NA	NA	32.9706	417	-5.64919	447.747	0.0778966	4.36452	0.0682518	-0.455834	-0.0850722
-15704.4	9996.77	66.575	-141.075	Alaska	0.101948	0.726447	0.394366	Needleleaf forest	Disturbed <1985/Undisturbed	NA	NA	0	NA	NA	32.0106	545	-5.64919	447.747	0.0778966	4.36452	0.0682518	-0.455834	0.318483
-15704.4	10010.8	66.625	-141.075	Alaska	0.16232	0.401103	0.408451	Needleleaf forest	Disturbed <1985/Undisturbed	NA	NA	0	NA	NA	31.0457	626	-6.59437	460.014	0.0864611	4.19811	0.0732832	-0.623109	0.522841
-15704.4	10024.8	66.675	-141.075	Alaska	0.114404	0.528865	0.422535	Needleleaf forest	Disturbed <1985/Undisturbed	NA	NA	0	NA	NA	33.2155	565	-6.59437	460.014	0.0864611	4.19811	0.0732832	-0.623109	0.344431
-15704.4	10038.9	66.725	-141.075	Alaska	-0.0126087	0.726447	0.43662	Non-woody	Disturbed <1985/Undisturbed	NA	NA	0	NA	NA	13.4122	747	-6.59437	460.014	0.0864611	4.19811	0.0732832	-0.623109	-0.0940093
-15704.4	10052.9	66.775	-141.075	Alaska	-0.0694649	0.779566	0.450704	Non-woody	Disturbed <1985/Undisturbed	NA	NA	0	NA	NA	11.4304	773	-6.59437	460.014	0.0864611	4.19811	0.0732832	-0.623109	-0.607719
-15704.4	10067.1	66.825	-141.075	Alaska	-0.0091977	0.528865	0.464789	Non-woody	Disturbed <1985/Undisturbed	NA	NA	0	NA	NA	1.87819	866	-6.59437	460.014	0.0864611	4.19811	0.0732832	-0.623109	-0.48971
-15704.4	10081.2	66.875	-141.075	Alaska	-0.034695	0.234239	0.478873	Non-woody	Disturbed <1985/Undisturbed	NA	NA	0	NA	NA	2.29539	876	-6.90998	455.599	0.0893069	4.72886	0.0795803	-0.0740239	-1.51151
-15704.4	10095.4	66.925	-141.075	Alaska	0.103555	0.833735	0.492958	Unknown forest	Disturbed <1985/Undisturbed	NA	NA	0	NA	NA	15.8018	639	-6.90998	455.599	0.0893069	4.72886	0.0795803	-0.0740239	0.655334
-15704.4	10109.6	66.975	-141.075	Alaska	0.145074	0.262911	0.507042	Needleleaf forest	Fire 2000-2019	2007	2007	0.07	NA	NA	26.0824	465	-6.90998	455.599	0.0893069	4.72886	0.0795803	-0.0740239	0.556214
-15704.4	10123.8	67.025	-141.075	Alaska	-0.0766421	1	0.521127	Needleleaf forest	Fire 2000-2019	2007	2007	13.94	NA	NA	26.4576	410	-6.90998	455.599	0.0893069	4.72886	0.0795803	-0.0740239	-0.289678
-15704.4	10138.1	67.075	-141.075	Alaska	0.213445	0.234239	0.535211	Needleleaf forest	Disturbed <1985/Undisturbed	NA	NA	0	NA	NA	21.9905	534	-6.90998	455.599	0.0893069	4.72886	0.0795803	-0.0740239	0.970623
-15704.4	10152.3	67.125	-141.075	Alaska	0.19103	0.262911	0.549296	Unknown forest	Fire 2000-2019	2017	2017	0.09	NA	NA	19.8741	580	-6.84569	373.938	0.0982601	4.113	0.0851152	0.257985	0.9612
-15704.4	10166.7	67.175	-141.075	Alaska	-0.111289	0.888706	0.56338	Needleleaf forest	Fire 2000-2019	2017	2017	82.61	NA	NA	29.0368	455	-6.84569	373.938	0.0982601	4.113	0.0851152	0.257985	-0.383269
-15704.4	10181	67.225	-141.075	Alaska	0.208912	0.726447	0.577465	Needleleaf forest	Fire 2000-2019	2017	2017	40.25	NA	NA	20.5222	512	-6.84569	373.938	0.0982601	4.113	0.0851152	0.257985	1.01798
-15704.4	10195.4	67.275	-141.075	Alaska	-0.00489418	0.624277	0.591549	Needleleaf forest	Fire 2000-2019	2017	2017	64.69	NA	NA	31.3225	474	-6.84569	373.938	0.0982601	4.113	0.0851152	0.257985	-0.0156251
-15704.4	10209.8	67.325	-141.075	Alaska	-0.00631752	0.484107	0.605634	Needleleaf forest	Fire 2000-2019	2017	2017	35.3	NA	NA	32.3542	476	-6.84569	373.938	0.0982601	4.113	0.0851152	0.257985	-0.0195261
-15704.4	10224.2	67.375	-141.075	Alaska	0.123893	0.484107	0.619718	Shrubs	Fire 2000-2019	2017	2017	46.59	NA	NA	23.4873	389	-7.6094	363.693	0.100544	5.22199	0.0867723	0.657418	0.527487
-15704.4	10238.7	67.425	-141.075	Alaska	-0.0281617	0.327286	0.633803	Shrubs	Fire 2000-2019	2017	2017	75.27	NA	NA	22.5584	486	-7.6094	363.693	0.100544	5.22199	0.0867723	0.657418	-0.124839
-15704.4	10253.2	67.475	-141.075	Alaska	-0.160484	0.123715	0.647887	Needleleaf forest	Fire 2000-2019	2017	2017	69.59	NA	NA	26.1775	493	-7.6094	363.693	0.100544	5.22199	0.0867723	0.657418	-0.613061
-15704.4	10267.7	67.525	-141.075	Alaska	0.103505	0.674612	0.661972	Shrubs	Fire 2000-2019	2017	2017	45.25	NA	NA	7.48967	617	-7.6094	363.693	0.100544	5.22199	0.0867723	0.657418	1.38197
-15704.4	10282.3	67.575	-141.075	Alaska	0.0383523	0.888706	0.676056	Non-woody	Disturbed <1985/Undisturbed	NA	NA	0	NA	NA	4.3796	626	-7.6094	363.693	0.100544	5.22199	0.0867723	0.657418	0.875702
-15704.4	10296.9	67.625	-141.075	Alaska	0.0363728	0.888706	0.690141	Shrubs	Disturbed <1985/Undisturbed	NA	NA	0	NA	NA	6.00286	513	-8.50235	411.087	0.107578	5.23771	0.0888671	1.13147	0.605925
-15704.4	10311.5	67.675	-141.075	Alaska	-0.0598777	0.327286	0.704225	Non-woody	Disturbed <1985/Undisturbed	NA	NA	0	NA	NA	3.35425	757	-8.50235	411.087	0.107578	5.23771	0.0888671	1.13147	-1.78513
-15704.4	10326.2	67.725	-141.075	Alaska	-0.0345052	0.674612	0.71831	Non-woody	Disturbed <1985/Undisturbed	NA	NA	0	NA	NA	2.76528	801	-8.50235	411.087	0.107578	5.23771	0.0888671	1.13147	-1.2478
-15704.4	10340.9	67.775	-141.075	Alaska	0.118242	0.484107	0.732394	Non-woody	Disturbed <1985/Undisturbed	NA	NA	0	NA	NA	6.79054	541	-8.50235	411.087	0.107578	5.23771	0.0888671	1.13147	1.74127
-15704.4	10355.6	67.825	-141.075	Alaska	0.278819	0.234239	0.746479	Non-woody	Disturbed <1985/Undisturbed	NA	NA	0	NA	NA	9.18993	459	-8.50235	411.087	0.107578	5.23771	0.0888671	1.13147	3.03397
-15704.4	10370.3	67.875	-141.075	Alaska	0.444364	0.0424417	0.760563	Shrubs	Disturbed <1985/Undisturbed	NA	NA	0	NA	NA	9.2112	458	-8.86891	381.36	0.104967	4.6807	0.090824	1.55457	4.82418
-15704.4	10385.1	67.925	-141.075	Alaska	0.175285	0.327286	0.774648	Non-woody	Disturbed <1985/Undisturbed	NA	NA	0	NA	NA	6.5191	495	-8.86891	381.36	0.104967	4.6807	0.090824	1.55457	2.6888
-15704.4	10399.9	67.975	-141.075	Alaska	0.159293	0.624277	0.788732	Non-woody	Disturbed <1985/Undisturbed	NA	NA	0	NA	NA	5.64175	472	-8.86891	381.36	0.104967	4.6807	0.090824	1.55457	2.82346
-15704.4	10414.8	68.025	-141.075	Alaska	0.145957	0.441488	0.802817	Non-woody	Disturbed <1985/Undisturbed	NA	NA	0	NA	NA	6.05677	543	-8.86891	381.36	0.104967	4.6807	0.090824	1.55457	2.40982
-15704.4	10429.6	68.075	-141.075	Alaska	-0.0343099	0.833735	0.816901	Non-woody	Disturbed <1985/Undisturbed	NA	NA	0	NA	NA	6.89661	593	-8.86891	381.36	0.104967	4.6807	0.090824	1.55457	-0.497489
-15704.4	10444.5	68.125	-141.075	Alaska	0.12784	0.0802429	0.830986	Non-woody	Disturbed <1985/Undisturbed	NA	NA	0	NA	NA	8.55972	357	-9.26406	333.928	0.0997884	6.39781	0.0869744	1.81712	1.4935
-15704.4	10459.5	68.175	-141.075	Alaska	0.18053	0.183699	0.84507	Non-woody	Disturbed <1985/Undisturbed	NA	NA	0	NA	NA	7.00786	316	-9.26406	333.928	0.0997884	6.39781	0.0869744	1.81712	2.57611
-15704.4	10474.5	68.225	-141.075	Alaska	0.0721621	0.262911	0.859155	Non-woody	Disturbed <1985/Undisturbed	NA	NA	0	NA	NA	7.09329	321	-9.26406	333.928	0.0997884	6.39781	0.0869744	1.81712	1.01733
-15704.4	10489.5	68.275	-141.075	Alaska	0.133291	0.161686	0.873239	Non-woody	Disturbed <1985/Undisturbed	NA	NA	0	NA	NA	8.55807	328	-9.26406	333.928	0.0997884	6.39781	0.0869744	1.81712	1.55749
-15704.4	10504.5	68.325	-141.075	Alaska	0.32993	0.0143257	0.887324	Non-woody	Disturbed <1985/Undisturbed	NA	NA	0	NA	NA	9.12083	393	-9.26406	333.928	0.0997884	6.39781	0.0869744	1.81712	3.61732
-15704.4	10519.6	68.375	-141.075	Alaska	0.0639071	0.0588622	0.901408	Non-woody	Disturbed <1985/Undisturbed	NA	NA	0	NA	NA	2.63362	738	-10.0045	359.789	0.0835641	8.13785	0.0797446	2.10058	2.42659
-15704.4	10534.7	68.425	-141.075	Alaska	0.0321181	0.575637	0.915493	Unknown forest	Disturbed <1985/Undisturbed	NA	NA	0	NA	NA	8.40226	602	-10.0045	359.789	0.0835641	8.13785	0.0797446	2.10058	0.382255
-15704.4	10549.8	68.475	-141.075	Alaska	0.00913267	0.401103	0.929577	Non-woody	Fire 2000-2019	2004	2004	20.3	NA	NA	4.46267	511	-10.0045	359.789	0.0835641	8.13785	0.0797446	2.10058	0.204646
-15704.4	10565	68.525	-141.075	Alaska	0.0589038	0.141726	0.943662	Non-woody	Fire 2000-2019	2004	2004	3.89	NA	NA	3.85582	544	-10.0045	359.789	0.0835641	8.13785	0.0797446	2.10058	1.52766
-15704.4	10580.2	68.575	-141.075	Alaska	0.0708395	0.183699	0.957746	Non-woody	Fire 2000-2019	2004	2004	0.02	NA	NA	2.61042	593	-10.0045	359.789	0.0835641	8.13785	0.0797446	2.10058	2.71373
-15704.4	10595.4	68.625	-141.075	Alaska	0.0582307	0.0588622	0.971831	Non-woody	Disturbed <1985/Undisturbed	NA	NA	0	NA	NA	2.11102	554	-10.6936	380.384	0.0864093	7.64099	0.0745663	2.03747	2.75841
-15704.4	10610.7	68.675	-141.075	Alaska	0.0622792	0.0117701	0.985915	Non-woody	Disturbed <1985/Undisturbed	NA	NA	0	NA	NA	1.10106	651	-10.6936	380.384	0.0864093	7.64099	0.0745663	2.03747	5.65629
-15704.4	10626	68.725	-141.075	Alaska	0.0181152	0.0251509	1	Non-woody	Disturbed <1985/Undisturbed	NA	NA	0	NA	NA	0.487066	802	-10.6936	380.384	0.0864093	7.64099	0.0745663	2.03747	3.71925
-15704.4	10641.4	68.775	-141.075	Alaska	-0.000565816	0.674612	1.025	Non-woody	Disturbed <1985/Undisturbed	NA	NA	0	NA	NA	0.303802	1018	-10.6936	380.384	0.0864093	7.64099	0.0745663	2.03747	-0.186245
-15704.4	10656.7	68.825	-141.075	Alaska	-0.00080062	0.401103	1.05	Non-woody	Disturbed <1985/Undisturbed	NA	NA	0	NA	NA	0.0815083	1067	-10.6936	380.384	0.0864093	7.64099	0.0745663	2.03747	-0.982256
-15704.4	10672.2	68.875	-141.075	Alaska	0.000682806	0.575637	1.075	Non-woody	Disturbed <1985/Undisturbed	NA	NA	0	NA	NA	0.305773	1011	-10.9273	440.051	0.0940474	7.92125	0.073903	2.0472	0.223305
-15704.4	10687.6	68.925	-141.075	Alaska	0.0152269	0.234239	1.1	Non-woody	Disturbed <1985/Undisturbed	NA	NA	0	NA	NA	0.786562	838	-10.9273	440.051	0.0940474	7.92125	0.073903	2.0472	1.93588
-15704.4	10703.1	68.975	-141.075	Alaska	0.00278288	0.779566	1.125	Non-woody	Disturbed <1985/Undisturbed	NA	NA	0	NA	NA	0.761305	945	-10.9273	440.051	0.0940474	7.92125	0.073903	2.0472	0.365541
-15704.4	10718.6	69.025	-141.075	Alaska	0.00498211	0.888706	1.15	Non-woody	Disturbed <1985/Undisturbed	NA	NA	0	NA	NA	0.750879	1053	-10.9273	440.051	0.0940474	7.92125	0.073903	2.0472	0.663504
-15704.4	10734.2	69.075	-141.075	Alaska	-0.000157917	0.833735	1.175	Non-woody	Disturbed <1985/Undisturbed	NA	NA	0	NA	NA	0.420985	1047	-10.9273	440.051	0.0940474	7.92125	0.073903	2.0472	-0.0375113
-15704.4	10749.8	69.125	-141.075	Alaska	0.000347947	0.674612	1.2	Non-woody	Disturbed <1985/Undisturbed	NA	NA	0	NA	NA	0.576722	1066	-10.3939	502.732	0.114928	5.56473	0.0697931	3.00374	0.0603318
-15704.4	10812.5	69.325	-141.075	Alaska	-0.0370091	0.123715	1.3	Non-woody	Disturbed <1985/Undisturbed	NA	NA	0	NA	NA	1.2858	1209	-10.3939	502.732	0.114928	5.56473	0.0697931	3.00374	-2.87829
-15704.4	10828.2	69.375	-141.075	Alaska	0.0149362	0.888706	1.325	Non-woody	Disturbed <1985/Undisturbed	NA	NA	0	NA	NA	0.605386	696	-8.88235	446.369	0.14747	6.03776	0.0832619	2.69744	2.46721
-15704.4	10844	69.425	-141.075	Alaska	0.00831843	0.528865	1.35	Non-woody	Disturbed <1985/Undisturbed	NA	NA	0	NA	NA	0.326297	488	-8.88235	446.369	0.14747	6.03776	0.0832619	2.69744	2.54934
-15704.4	10859.9	69.475	-141.075	Alaska	0.00062779	0.575637	1.375	Non-woody	Disturbed <1985/Undisturbed	NA	NA	0	NA	NA	0.377951	297	-8.88235	446.369	0.14747	6.03776	0.0832619	2.69744	0.166103
-15704.4	10875.8	69.525	-141.075	Alaska	0.00772201	0.0802429	1.4	Non-woody	Disturbed <1985/Undisturbed	NA	NA	0	NA	NA	0.188417	112	-8.88235	446.369	0.14747	6.03776	0.0832619	2.69744	4.09836
-15704.4	10891.7	69.575	-141.075	Alaska	0	0.70018	1.425	Non-woody	Disturbed <1985/Undisturbed	NA	NA	0	NA	NA	0.297812	40	-8.88235	446.369	0.14747	6.03776	0.0832619	2.69744	0
-15904.8	8390.53	60.125	-142.875	Alaska	-0.197309	0.575637	-1.375	Needleleaf forest	Disturbed <1985/Undisturbed	NA	NA	0	NA	NA	60.371	13	1.60037	2952.65	0.0757469	-0.138972	0.0334334	-2.41144	-0.326827
-15904.8	8401.7	60.175	-142.875	Alaska	-0.0903437	0.624277	-1.35	Needleleaf forest	Disturbed <1985/Undisturbed	NA	NA	0	NA	NA	46.427	45	1.60037	2952.65	0.0757469	-0.138972	0.0334334	-2.41144	-0.194593
-15904.8	8412.88	60.225	-142.875	Alaska	-0.17678	1	-1.325	Needleleaf forest	Disturbed <1985/Undisturbed	NA	NA	0	NA	NA	44.2241	48	1.60037	2952.65	0.0757469	-0.138972	0.0334334	-2.41144	-0.399735
-15904.8	8424.08	60.275	-142.875	Alaska	-0.121691	0.944217	-1.3	Shrubs	Disturbed <1985/Undisturbed	NA	NA	0	NA	NA	23.448	423	1.60037	2952.65	0.0757469	-0.138972	0.0334334	-2.41144	-0.51898
-15904.8	8435.29	60.325	-142.875	Alaska	0.0511026	0.779566	-1.275	Non-woody	Disturbed <1985/Undisturbed	NA	NA	0	NA	NA	6.80852	690	1.60037	2952.65	0.0757469	-0.138972	0.0334334	-2.41144	0.750568
-15904.8	8559.81	60.875	-142.875	Alaska	-0.399819	0.441488	-1	Non-woody	Disturbed <1985/Undisturbed	NA	NA	0	NA	NA	21.2768	761	-2.60005	1470.59	0.0923667	2.27385	0.0393515	1.64305	-1.87913
-15904.8	8571.24	60.925	-142.875	Alaska	-0.123291	0.624277	-0.987013	Shrubs	Disturbed <1985/Undisturbed	NA	NA	0	NA	NA	6.97205	1275	-2.60005	1470.59	0.0923667	2.27385	0.0393515	1.64305	-1.76837
-15904.8	8582.69	60.975	-142.875	Alaska	0.0372861	0.624277	-0.974026	Non-woody	Disturbed <1985/Undisturbed	NA	NA	0	NA	NA	3.15293	1329	-2.60005	1470.59	0.0923667	2.27385	0.0393515	1.64305	1.18258
-15904.8	8605.63	61.075	-142.875	Alaska	-0.162439	0.944217	-0.948052	Non-woody	Disturbed <1985/Undisturbed	NA	NA	0	NA	NA	16.2212	1080	-2.60005	1470.59	0.0923667	2.27385	0.0393515	1.64305	-1.0014
-15904.8	8617.13	61.125	-142.875	Alaska	0.206852	0.401103	-0.935065	Needleleaf forest	Disturbed <1985/Undisturbed	NA	NA	0	NA	NA	43.7098	636	-2.28098	1229.05	0.0891839	3.56518	0.0384772	2.23957	0.473239
-15904.8	8628.65	61.175	-142.875	Alaska	0.536509	0.0358051	-0.922078	Needleleaf forest	Disturbed <1985/Undisturbed	NA	NA	0	NA	NA	39.3222	384	-2.28098	1229.05	0.0891839	3.56518	0.0384772	2.23957	1.36439
-15904.8	8640.18	61.225	-142.875	Alaska	0.532233	0.0500903	-0.909091	Needleleaf forest	Disturbed <1985/Undisturbed	NA	NA	0	NA	NA	36.2468	377	-2.28098	1229.05	0.0891839	3.56518	0.0384772	2.23957	1.46836
-15904.8	8651.73	61.275	-142.875	Alaska	0.589554	0.0688733	-0.896104	Needleleaf forest	Disturbed <1985/Undisturbed	NA	NA	0	NA	NA	42.0844	501	-2.28098	1229.05	0.0891839	3.56518	0.0384772	2.23957	1.40089
-15904.8	8663.31	61.325	-142.875	Alaska	0.832951	0.0358051	-0.883117	Needleleaf forest	Disturbed <1985/Undisturbed	NA	NA	0	NA	NA	34.3642	515	-2.28098	1229.05	0.0891839	3.56518	0.0384772	2.23957	2.42389
-15904.8	8674.9	61.375	-142.875	Alaska	0.705117	0.0424417	-0.87013	Needleleaf forest	Disturbed <1985/Undisturbed	NA	NA	0	NA	NA	38.5373	521	-4.43635	1227.88	0.0794569	5.09509	0.0293232	1.16841	1.8297
-15904.8	8686.51	61.425	-142.875	Alaska	0.557155	0.141726	-0.857143	Needleleaf forest	Disturbed <1985/Undisturbed	NA	NA	0	NA	NA	38.9903	546	-4.43635	1227.88	0.0794569	5.09509	0.0293232	1.16841	1.42896
-15904.8	8698.14	61.475	-142.875	Alaska	0.168256	0.575637	-0.844156	Unknown forest	Disturbed <1985/Undisturbed	NA	NA	0	NA	NA	17.8663	727	-4.43635	1227.88	0.0794569	5.09509	0.0293232	1.16841	0.941752
-15904.8	8815.46	61.975	-142.875	Alaska	0.0657188	0.327286	-0.714286	Non-woody	Disturbed <1985/Undisturbed	NA	NA	0	NA	NA	2.84906	1667	-10.2612	912.318	0.0579126	-0.282628	0.0156027	0.862576	2.30668
-15904.8	8874.85	62.225	-142.875	Alaska	0.753648	0.00100672	-0.649351	Unknown forest	Disturbed <1985/Undisturbed	NA	NA	0	NA	NA	23.4552	879	-6.19868	861.279	0.0801966	-0.0889814	0.0255026	1.05547	3.21314
-15904.8	8886.78	62.275	-142.875	Alaska	0.488893	0.00412011	-0.636364	Needleleaf forest	Disturbed <1985/Undisturbed	NA	NA	0	NA	NA	27.8474	840	-6.19868	861.279	0.0801966	-0.0889814	0.0255026	1.05547	1.75562
-15904.8	8898.74	62.325	-142.875	Alaska	0.507156	0.00412011	-0.623377	Needleleaf forest	Disturbed <1985/Undisturbed	NA	NA	0	NA	NA	31.5384	787	-6.19868	861.279	0.0801966	-0.0889814	0.0255026	1.05547	1.60806
-15904.8	8910.72	62.375	-142.875	Alaska	0.391569	0.00635505	-0.61039	Needleleaf forest	Disturbed <1985/Undisturbed	NA	NA	0	NA	NA	26.0019	756	-6.25116	733.571	0.0899048	-0.565365	0.0313331	0.276732	1.50593
-15904.8	8922.71	62.425	-142.875	Alaska	0.411986	0.00412011	-0.597403	Needleleaf forest	Disturbed <1985/Undisturbed	NA	NA	0	NA	NA	26.249	1034	-6.25116	733.571	0.0899048	-0.565365	0.0313331	0.276732	1.56953
-15904.8	8934.73	62.475	-142.875	Alaska	0.591319	0.00207889	-0.584416	Non-woody	Disturbed <1985/Undisturbed	NA	NA	0	NA	NA	16.9676	1197	-6.25116	733.571	0.0899048	-0.565365	0.0313331	0.276732	3.48499
-15904.8	8946.77	62.525	-142.875	Alaska	0.352889	0.000467777	-0.571429	Non-woody	Disturbed <1985/Undisturbed	NA	NA	0	NA	NA	8.08045	1363	-6.25116	733.571	0.0899048	-0.565365	0.0313331	0.276732	4.36719
-15904.8	8983	62.675	-142.875	Alaska	0.206693	0.0143257	-0.532468	Shrubs	Disturbed <1985/Undisturbed	NA	NA	0	NA	NA	8.11097	1250	-5.58022	648.256	0.0747149	-1.44018	0.0294796	-0.0534236	2.54832
-15904.8	8995.12	62.725	-142.875	Alaska	0.300566	0.0209409	-0.519481	Non-woody	Disturbed <1985/Undisturbed	NA	NA	0	NA	NA	14.0974	1147	-5.58022	648.256	0.0747149	-1.44018	0.0294796	-0.0534236	2.13207
-15904.8	9007.26	62.775	-142.875	Alaska	0.194645	0.00783956	-0.506494	Non-woody	Disturbed <1985/Undisturbed	NA	NA	0	NA	NA	4.662	1525	-5.58022	648.256	0.0747149	-1.44018	0.0294796	-0.0534236	4.17514
-15904.8	9019.42	62.825	-142.875	Alaska	0.338737	0.0300747	-0.493506	Unknown forest	Disturbed <1985/Undisturbed	NA	NA	0	NA	NA	18.5205	1014	-5.58022	648.256	0.0747149	-1.44018	0.0294796	-0.0534236	1.82899
-15904.8	9031.6	62.875	-142.875	Alaska	0.321537	0.401103	-0.480519	Unknown forest	Disturbed <1985/Undisturbed	NA	NA	0	NA	NA	16.9737	1089	-4.36367	511.533	0.071484	0.193386	0.024944	0.220508	1.89433
-15904.8	9043.8	62.925	-142.875	Alaska	0.521427	0.0688733	-0.467532	Non-woody	Disturbed <1985/Undisturbed	NA	NA	0	NA	NA	20.2271	1121	-4.36367	511.533	0.071484	0.193386	0.024944	0.220508	2.57786
-15904.8	9056.02	62.975	-142.875	Alaska	0.643264	0.0251509	-0.454545	Needleleaf forest	Disturbed <1985/Undisturbed	NA	NA	0	NA	NA	26.1253	1040	-4.36367	511.533	0.071484	0.193386	0.024944	0.220508	2.46222
-15904.8	9068.26	63.025	-142.875	Alaska	0.311925	0.262911	-0.441558	Needleleaf forest	Disturbed <1985/Undisturbed	NA	NA	0	NA	NA	37.6028	772	-4.36367	511.533	0.071484	0.193386	0.024944	0.220508	0.829526
-15904.8	9080.53	63.075	-142.875	Alaska	0.338368	0.183699	-0.428571	Needleleaf forest	Disturbed <1985/Undisturbed	NA	NA	0	NA	NA	46.7476	527	-4.36367	511.533	0.071484	0.193386	0.024944	0.220508	0.723819
-15904.8	9092.81	63.125	-142.875	Alaska	0.272536	0.0688733	-0.415584	Needleleaf forest	Disturbed <1985/Undisturbed	NA	NA	0	NA	NA	46.0013	671	-3.56958	394.772	0.0665256	-0.805832	0.0233087	-0.36046	0.592453
-15904.8	9105.12	63.175	-142.875	Alaska	0.604863	8.91685e-05	-0.402597	Unknown forest	Fire 1985-1999	1990	1990	67.37	NA	NA	31.5961	814	-3.56958	394.772	0.0665256	-0.805832	0.0233087	-0.36046	1.91436
-15904.8	9117.45	63.225	-142.875	Alaska	0.994692	8.91685e-05	-0.38961	Unknown forest	Fire 1985-1999	1990	1990	82.27	NA	NA	26.3852	635	-3.56958	394.772	0.0665256	-0.805832	0.0233087	-0.36046	3.76988
-15904.8	9129.8	63.275	-142.875	Alaska	1.27596	0.00412011	-0.376623	Unknown forest	Fire 1985-1999	1990	1990	86.45	NA	NA	24.4275	509	-3.56958	394.772	0.0665256	-0.805832	0.0233087	-0.36046	5.22346
-15904.8	9142.17	63.325	-142.875	Alaska	1.41233	2.69413e-05	-0.363636	Unknown forest	Fire 1985-1999	1990	1990	86.12	NA	NA	27.3813	501	-3.56958	394.772	0.0665256	-0.805832	0.0233087	-0.36046	5.15801
-15904.8	9154.56	63.375	-142.875	Alaska	0.592222	0.000118852	-0.350649	Needleleaf forest	Fire 1985-1999	1990	1990	19.41	NA	NA	37.2627	489	-4.09971	420.269	0.0518295	-0.255473	0.0222016	-0.991243	1.58932
-15904.8	9166.97	63.425	-142.875	Alaska	-0.372464	0.624277	-0.337662	Needleleaf forest	Fire 2000-2019	2004	2004	52.96	NA	NA	36.4953	551	-4.09971	420.269	0.0518295	-0.255473	0.0222016	-0.991243	-1.02058
-15904.8	9179.41	63.475	-142.875	Alaska	-0.509259	0.888706	-0.324675	Unknown forest	Fire 2000-2019	2004	2004	93.97	NA	NA	28.3715	729	-4.09971	420.269	0.0518295	-0.255473	0.0222016	-0.991243	-1.79497
-15904.8	9191.87	63.525	-142.875	Alaska	-0.626612	0.779566	-0.311688	Shrubs	Fire 2000-2019	2004	2004	70.56	NA	NA	18.5031	753	-4.09971	420.269	0.0518295	-0.255473	0.0222016	-0.991243	-3.38652
-15904.8	9204.35	63.575	-142.875	Alaska	-0.345869	0.726447	-0.298701	Shrubs	Fire 2000-2019	2004	2004	63.56	NA	NA	22.5442	783	-4.09971	420.269	0.0518295	-0.255473	0.0222016	-0.991243	-1.53418
-15904.8	9216.85	63.625	-142.875	Alaska	0.565724	0.00163996	-0.285714	Unknown forest	Fire 1985-1999	1999	1999	49.14	NA	NA	20.2111	736	-4.55837	463.725	0.0386323	1.00382	0.0205709	-1.32388	2.79908
-15904.8	9229.37	63.675	-142.875	Alaska	-0.388889	0.888706	-0.272727	Unknown forest	Fire 2000-2019	2004	2004	77.86	NA	NA	20.8805	820	-4.55837	463.725	0.0386323	1.00382	0.0205709	-1.32388	-1.86245
-15904.8	9241.92	63.725	-142.875	Alaska	-1.02742	0.624277	-0.25974	Shrubs	Fire 2000-2019	2004	2004	75.96	NA	NA	22.1128	945	-4.55837	463.725	0.0386323	1.00382	0.0205709	-1.32388	-4.64626
-15904.8	9254.48	63.775	-142.875	Alaska	-0.632943	0.779566	-0.246753	Shrubs	Fire 2000-2019	2004	2004	69.54	NA	NA	15.288	745	-4.55837	463.725	0.0386323	1.00382	0.0205709	-1.32388	-4.14013
-15904.8	9267.08	63.825	-142.875	Alaska	0.16121	0.0930921	-0.233766	Non-woody	Fire 2000-2019	2004	2004	28.95	NA	NA	11.3312	686	-4.55837	463.725	0.0386323	1.00382	0.0205709	-1.32388	1.42271
-15904.8	9279.69	63.875	-142.875	Alaska	0.355822	0.0424417	-0.220779	Unknown forest	Fire 2000-2019	2004	2004	31.15	NA	NA	19.3421	686	-4.89905	484.477	0.0375254	2.49623	0.0215901	-0.830964	1.83963
-15904.8	9292.32	63.925	-142.875	Alaska	0.472932	0.00635505	-0.207792	Unknown forest	Disturbed <1985/Undisturbed	NA	NA	0	NA	NA	22.8398	702	-4.89905	484.477	0.0375254	2.49623	0.0215901	-0.830964	2.07065
-15904.8	9304.98	63.975	-142.875	Alaska	0.210922	0.36302	-0.194805	Unknown forest	Disturbed <1985/Undisturbed	NA	NA	0	NA	NA	30.0276	865	-4.89905	484.477	0.0375254	2.49623	0.0215901	-0.830964	0.702426
-15904.8	9317.66	64.025	-142.875	Alaska	0.204309	0.234239	-0.181818	Unknown forest	Disturbed <1985/Undisturbed	NA	NA	0	NA	NA	20.9963	1102	-4.89905	484.477	0.0375254	2.49623	0.0215901	-0.830964	0.973072
-15904.8	9330.36	64.075	-142.875	Alaska	0.266204	0.0930921	-0.168831	Shrubs	Fire 1985-1999	1999	1999	57.28	NA	NA	16.2671	952	-4.89905	484.477	0.0375254	2.49623	0.0215901	-0.830964	1.63645
-15904.8	9343.09	64.125	-142.875	Alaska	0.326532	0.0930921	-0.155844	Shrubs	Fire 1985-1999	1999	1999	38.31	NA	NA	19.862	964	-5.71192	516.371	0.0387733	2.49108	0.0237854	-0.0588115	1.644
-15904.8	9355.84	64.175	-142.875	Alaska	0.266414	0.207857	-0.142857	Unknown forest	Fire 1985-1999	1999	1999	16.94	NA	NA	24.6191	1012	-5.71192	516.371	0.0387733	2.49108	0.0237854	-0.0588115	1.08214
-15904.8	9368.61	64.225	-142.875	Alaska	0.365885	0.0930921	-0.12987	Unknown forest	Disturbed <1985/Undisturbed	NA	NA	0	NA	NA	23.6806	1049	-5.71192	516.371	0.0387733	2.49108	0.0237854	-0.0588115	1.54508
-15904.8	9381.41	64.275	-142.875	Alaska	0.229864	0.234239	-0.116883	Unknown forest	Disturbed <1985/Undisturbed	NA	NA	0	NA	NA	18.3949	1057	-5.71192	516.371	0.0387733	2.49108	0.0237854	-0.0588115	1.24961
-15904.8	9394.23	64.325	-142.875	Alaska	0.0701298	1	-0.103896	Needleleaf forest	Disturbed <1985/Undisturbed	NA	NA	0	NA	NA	23.4956	796	-5.71192	516.371	0.0387733	2.49108	0.0237854	-0.0588115	0.298481
-15904.8	9407.07	64.375	-142.875	Alaska	0.210449	0.484107	-0.0909091	Unknown forest	Disturbed <1985/Undisturbed	NA	NA	0	NA	NA	22.5897	719	-6.01423	452.505	0.0427211	1.64738	0.0228482	-0.437401	0.931617
-15904.8	9419.93	64.425	-142.875	Alaska	0.170654	0.183699	-0.0779221	Unknown forest	Disturbed <1985/Undisturbed	NA	NA	0	NA	NA	25.5679	908	-6.01423	452.505	0.0427211	1.64738	0.0228482	-0.437401	0.667456
-15904.8	9432.82	64.475	-142.875	Alaska	0.30415	0.293917	-0.0649351	Unknown forest	Disturbed <1985/Undisturbed	NA	NA	0	NA	NA	22.3804	850	-6.01423	452.505	0.0427211	1.64738	0.0228482	-0.437401	1.359
-15904.8	9445.74	64.525	-142.875	Alaska	-0.0444982	0.833735	-0.0519481	Unknown forest	Disturbed <1985/Undisturbed	NA	NA	0	NA	NA	25.1203	958	-6.01423	452.505	0.0427211	1.64738	0.0228482	-0.437401	-0.17714
-15904.8	9458.67	64.575	-142.875	Alaska	0.100895	0.234239	-0.038961	Shrubs	Disturbed <1985/Undisturbed	NA	NA	0	NA	NA	9.33273	1240	-6.01423	452.505	0.0427211	1.64738	0.0228482	-0.437401	1.08109
-15904.8	9471.63	64.625	-142.875	Alaska	0.142516	0.36302	-0.025974	Shrubs	Disturbed <1985/Undisturbed	NA	NA	0	NA	NA	13.5241	1104	-6.39861	546.794	0.0420656	1.24653	0.0301808	-0.0345352	1.05379
-15904.8	9484.62	64.675	-142.875	Alaska	0.136223	0.624277	-0.012987	Shrubs	Disturbed <1985/Undisturbed	NA	NA	0	NA	NA	14.7203	1084	-6.39861	546.794	0.0420656	1.24653	0.0301808	-0.0345352	0.925406
-15904.8	9497.62	64.725	-142.875	Alaska	0.218188	0.0424417	0	Non-woody	Disturbed <1985/Undisturbed	NA	NA	0	NA	NA	7.70269	1227	-6.39861	546.794	0.0420656	1.24653	0.0301808	-0.0345352	2.83262
-15904.8	9510.66	64.775	-142.875	Alaska	0.307668	0.0802429	0.012987	Unknown forest	Disturbed <1985/Undisturbed	NA	NA	0	NA	NA	12.9536	1099	-6.39861	546.794	0.0420656	1.24653	0.0301808	-0.0345352	2.37514
-15904.8	9523.71	64.825	-142.875	Alaska	0.041504	0.726447	0.025974	Non-woody	Disturbed <1985/Undisturbed	NA	NA	0	NA	NA	3.72277	1439	-6.39861	546.794	0.0420656	1.24653	0.0301808	-0.0345352	1.11487
-15904.8	9536.79	64.875	-142.875	Alaska	0.0668893	0.183699	0.038961	Non-woody	Disturbed <1985/Undisturbed	NA	NA	0	NA	NA	3.60372	1315	-5.24832	557.33	0.0574522	0.320991	0.0390598	-0.979294	1.85612
-15904.8	9549.9	64.925	-142.875	Alaska	0.104804	0.183699	0.0519481	Non-woody	Disturbed <1985/Undisturbed	NA	NA	0	NA	NA	4.3008	1361	-5.24832	557.33	0.0574522	0.320991	0.0390598	-0.979294	2.43685
-15904.8	9563.03	64.975	-142.875	Alaska	0.2053	0.00783956	0.0649351	Shrubs	Disturbed <1985/Undisturbed	NA	NA	0	NA	NA	6.55	1079	-5.24832	557.33	0.0574522	0.320991	0.0390598	-0.979294	3.13436
-15904.8	9576.18	65.025	-142.875	Alaska	0.278715	0.207857	0.0779221	Unknown forest	Disturbed <1985/Undisturbed	NA	NA	0	NA	NA	26.2687	844	-5.24832	557.33	0.0574522	0.320991	0.0390598	-0.979294	1.06102
-15904.8	9589.36	65.075	-142.875	Alaska	0.093316	0.293917	0.0909091	Unknown forest	Fire 1985-1999	1991	1991	0.43	NA	NA	25.3674	810	-5.24832	557.33	0.0574522	0.320991	0.0390598	-0.979294	0.367858
-15904.8	9602.57	65.125	-142.875	Alaska	-0.0876454	0.674612	0.103896	Needleleaf forest	Disturbed <1985/Undisturbed	NA	NA	0	NA	NA	36.9067	505	-4.699	407.391	0.067164	0.942794	0.045623	-1.00691	-0.237478
-15904.8	9615.8	65.175	-142.875	Alaska	-0.0374493	0.528865	0.116883	Needleleaf forest	Disturbed <1985/Undisturbed	NA	NA	0	NA	NA	38.8517	504	-4.699	407.391	0.067164	0.942794	0.045623	-1.00691	-0.0963902
-15904.8	9629.05	65.225	-142.875	Alaska	-0.0425858	0.674612	0.12987	Needleleaf forest	Disturbed <1985/Undisturbed	NA	NA	0	NA	NA	45.291	455	-4.699	407.391	0.067164	0.942794	0.045623	-1.00691	-0.0940271
-15904.8	9642.33	65.275	-142.875	Alaska	-0.0621153	0.726447	0.142857	Needleleaf forest	Fire 2000-2019	2018	2018	5.73	NA	NA	47.2857	353	-4.699	407.391	0.067164	0.942794	0.045623	-1.00691	-0.131362
-15904.8	9655.63	65.325	-142.875	Alaska	-0.228199	0.0251509	0.155844	Needleleaf forest	Fire 2000-2019	2018	2018	14.68	NA	NA	33.9316	226	-4.699	407.391	0.067164	0.942794	0.045623	-1.00691	-0.672529
-15904.8	9668.96	65.375	-142.875	Alaska	0.0500269	0.327286	0.168831	Shrubs	Disturbed <1985/Undisturbed	NA	NA	0	NA	NA	24.6882	242	-4.93406	426.06	0.0674953	0.696267	0.0502455	-1.28115	0.202635
-15904.8	9682.32	65.425	-142.875	Alaska	-0.470145	0.234239	0.181818	Needleleaf forest	Fire 2000-2019	2004	2004	18.91	NA	NA	44.0675	401	-4.93406	426.06	0.0674953	0.696267	0.0502455	-1.28115	-1.06687
-15904.8	9695.7	65.475	-142.875	Alaska	-0.795411	0.141726	0.194805	Shrubs	Fire 2000-2019	2004	2004	72.78	NA	NA	19.166	769	-4.93406	426.06	0.0674953	0.696267	0.0502455	-1.28115	-4.15011
-15904.8	9709.1	65.525	-142.875	Alaska	-0.183681	0.779566	0.207792	Needleleaf forest	Fire 2000-2019	2004	2004	17.43	NA	NA	24.0276	731	-4.93406	426.06	0.0674953	0.696267	0.0502455	-1.28115	-0.764456
-15904.8	9722.54	65.575	-142.875	Alaska	0.0155123	0.674612	0.220779	Non-woody	Fire 2000-2019	2004	2004	7.18	NA	NA	7.08368	1028	-4.93406	426.06	0.0674953	0.696267	0.0502455	-1.28115	0.218986
-15904.8	9735.99	65.625	-142.875	Alaska	-0.156979	0.888706	0.233766	Shrubs	Fire 2000-2019	2004	2004	40.83	NA	NA	9.99488	745	-4.8532	453.429	0.0747647	0.896006	0.0556449	-1.49855	-1.57059
-15904.8	9749.48	65.675	-142.875	Alaska	-0.732205	0.833735	0.246753	Shrubs	Fire 2000-2019	2004	2004	79.14	NA	NA	22.1712	580	-4.8532	453.429	0.0747647	0.896006	0.0556449	-1.49855	-3.30251
-15904.8	9762.99	65.725	-142.875	Alaska	-0.724494	0.327286	0.25974	Shrubs	Fire 2000-2019	2004	2004	44.41	NA	NA	28.5996	403	-4.8532	453.429	0.0747647	0.896006	0.0556449	-1.49855	-2.53324
-15904.8	9776.53	65.775	-142.875	Alaska	-0.0140291	0.944217	0.272727	Shrubs	Fire 2000-2019	2004	2004	12.71	NA	NA	25.3149	325	-4.8532	453.429	0.0747647	0.896006	0.0556449	-1.49855	-0.0554183
-15904.8	9790.09	65.825	-142.875	Alaska	-0.0719038	0.888706	0.285714	Needleleaf forest	Disturbed <1985/Undisturbed	NA	NA	0	NA	NA	37.8455	321	-4.8532	453.429	0.0747647	0.896006	0.0556449	-1.49855	-0.189993
-15904.8	9803.68	65.875	-142.875	Alaska	-0.125483	0.528865	0.298701	Needleleaf forest	Fire 2000-2019	2017	2017	39.61	NA	NA	53.8563	386	-4.37314	376.245	0.0808053	0.76921	0.0592688	-1.14497	-0.232996
-15904.8	9817.29	65.925	-142.875	Alaska	-0.351253	0.0500903	0.311688	Needleleaf forest	Fire 2000-2019	2017	2017	59.64	NA	NA	55.4101	388	-4.37314	376.245	0.0808053	0.76921	0.0592688	-1.14497	-0.633916
-15904.8	9830.94	65.975	-142.875	Alaska	0.0197145	0.528865	0.324675	Needleleaf forest	Fire 2000-2019	2017	2017	63.59	NA	NA	48.4327	360	-4.37314	376.245	0.0808053	0.76921	0.0592688	-1.14497	0.0407049
-15904.8	9844.6	66.025	-142.875	Alaska	0.476207	0.000118852	0.337662	Needleleaf forest	Fire 1985-1999	1993	1993	43.86	NA	NA	31.139	270	-4.37314	376.245	0.0808053	0.76921	0.0592688	-1.14497	1.5293
-15904.8	9858.3	66.075	-142.875	Alaska	0.528783	0.000783324	0.350649	Unknown forest	Fire 1985-1999	1990	1990	60.73	NA	NA	26.5157	269	-4.37314	376.245	0.0808053	0.76921	0.0592688	-1.14497	1.99423
-15904.8	9872.02	66.125	-142.875	Alaska	0.405293	0.0251509	0.363636	Unknown forest	Fire 1985-1999	1993	1993	64.54	NA	NA	22.9082	239	-4.3874	319.956	0.0853209	1.25913	0.0634065	-0.688748	1.7692
-15904.8	9885.77	66.175	-142.875	Alaska	0.663699	0.00962734	0.376623	Unknown forest	Fire 1985-1999	1993	1993	67.63	NA	NA	24.4209	229	-4.3874	319.956	0.0853209	1.25913	0.0634065	-0.688748	2.71775
-15904.8	9899.55	66.225	-142.875	Alaska	-0.478093	0.0300747	0.38961	Unknown forest	Fire 1985-1999	1993	1993	46.54	NA	NA	32.1902	236	-4.3874	319.956	0.0853209	1.25913	0.0634065	-0.688748	-1.48521
-15904.8	9913.36	66.275	-142.875	Alaska	0.0192553	0.674612	0.402597	Needleleaf forest	Fire 2000-2019	2004	2004	4.71	NA	NA	53.9126	242	-4.3874	319.956	0.0853209	1.25913	0.0634065	-0.688748	0.0357157
-15904.8	9927.19	66.325	-142.875	Alaska	0.433863	0.00962734	0.415584	Needleleaf forest	Disturbed <1985/Undisturbed	NA	NA	0	NA	NA	58.0195	267	-4.3874	319.956	0.0853209	1.25913	0.0634065	-0.688748	0.747788
-15904.8	9941.05	66.375	-142.875	Alaska	0.102023	0.484107	0.428571	Needleleaf forest	Fire 2000-2019	2005	2005	3.05	NA	NA	51.6153	294	-4.2433	322.302	0.075438	1.71928	0.0650922	-0.571574	0.19766
-15904.8	9954.94	66.425	-142.875	Alaska	-0.454369	0.183699	0.441558	Needleleaf forest	Fire 2000-2019	2005	2005	13.4	NA	NA	37.4717	292	-4.2433	322.302	0.075438	1.71928	0.0650922	-0.571574	-1.21257
-15904.8	9968.85	66.475	-142.875	Alaska	0.663909	3.65973e-05	0.454545	Needleleaf forest	Fire 1985-1999	1991	1991	1.15	NA	NA	39.3577	257	-4.2433	322.302	0.075438	1.71928	0.0650922	-0.571574	1.68686
-15904.8	9982.8	66.525	-142.875	Alaska	0.185417	0.528865	0.467532	Needleleaf forest	Disturbed <1985/Undisturbed	NA	NA	0	NA	NA	49.9493	268	-4.2433	322.302	0.075438	1.71928	0.0650922	-0.571574	0.37121
-15904.8	9996.77	66.575	-142.875	Alaska	0.408413	0.00100672	0.480519	Unknown forest	Fire 1985-1999	1986	1986	41.51	NA	NA	33.5859	270	-4.2433	322.302	0.075438	1.71928	0.0650922	-0.571574	1.21603
-15904.8	10010.8	66.625	-142.875	Alaska	0.145251	0.123715	0.493506	Needleleaf forest	Fire 1985-1999	1986	1986	23.98	NA	NA	37.0642	205	-4.75747	343.612	0.0739255	1.9493	0.0703311	-0.873842	0.391891
-15904.8	10024.8	66.675	-142.875	Alaska	0.6319	0.000358939	0.506494	Unknown forest	Fire 1985-1999	1985	1985	56.78	NA	NA	29.8221	234	-4.75747	343.612	0.0739255	1.9493	0.0703311	-0.873842	2.1189
-15904.8	10038.9	66.725	-142.875	Alaska	0.568446	0.0500903	0.519481	Needleleaf forest	Fire 1985-1999	1985	1985	16.06	NA	NA	40.4096	289	-4.75747	343.612	0.0739255	1.9493	0.0703311	-0.873842	1.40671
-15904.8	10052.9	66.775	-142.875	Alaska	0.435532	0.107543	0.532468	Needleleaf forest	Fire 2000-2019	2019	2019	59.1	NA	NA	45.3478	361	-4.75747	343.612	0.0739255	1.9493	0.0703311	-0.873842	0.960426
-15904.8	10067.1	66.825	-142.875	Alaska	0.298418	0.141726	0.545455	Needleleaf forest	Fire 2000-2019	2019	2019	64.85	NA	NA	52.9702	378	-4.75747	343.612	0.0739255	1.9493	0.0703311	-0.873842	0.563369
-15904.8	10081.2	66.875	-142.875	Alaska	0.365307	0.0500903	0.558442	Needleleaf forest	Fire 2000-2019	2019	2019	6.05	NA	NA	47.3826	318	-5.0976	329.805	0.0767434	4.04793	0.0748893	-0.30753	0.770972
-15904.8	10095.4	66.925	-142.875	Alaska	0.154645	0.0930921	0.571429	Needleleaf forest	Disturbed <1985/Undisturbed	NA	NA	0	NA	NA	38.6339	310	-5.0976	329.805	0.0767434	4.04793	0.0748893	-0.30753	0.400285
-15904.8	10109.6	66.975	-142.875	Alaska	0.240611	0.123715	0.584416	Needleleaf forest	Disturbed <1985/Undisturbed	NA	NA	0	NA	NA	35.3967	264	-5.0976	329.805	0.0767434	4.04793	0.0748893	-0.30753	0.679756
-15904.8	10123.8	67.025	-142.875	Alaska	0.189875	0.944217	0.597403	Needleleaf forest	Disturbed <1985/Undisturbed	NA	NA	0	NA	NA	42.9017	427	-5.0976	329.805	0.0767434	4.04793	0.0748893	-0.30753	0.442582
-15904.8	10138.1	67.075	-142.875	Alaska	0.219017	0.779566	0.61039	Needleleaf forest	Disturbed <1985/Undisturbed	NA	NA	0	NA	NA	51.7398	456	-5.0976	329.805	0.0767434	4.04793	0.0748893	-0.30753	0.423305
-15904.8	10152.3	67.125	-142.875	Alaska	0.372541	0.0802429	0.623377	Needleleaf forest	Disturbed <1985/Undisturbed	NA	NA	0	NA	NA	50.5484	325	-5.4589	301.86	0.0758399	3.60256	0.0767184	0.197446	0.736997
-15904.8	10166.7	67.175	-142.875	Alaska	-0.188711	0.528865	0.636364	Needleleaf forest	Fire 2000-2019	2005	2005	35.81	NA	NA	27.5729	243	-5.4589	301.86	0.0758399	3.60256	0.0767184	0.197446	-0.684407
-15904.8	10181	67.225	-142.875	Alaska	0.0364027	0.833735	0.649351	Shrubs	Fire 1985-1999	1986	1986	76.77	NA	NA	16.6622	246	-5.4589	301.86	0.0758399	3.60256	0.0767184	0.197446	0.218474
-15904.8	10195.4	67.275	-142.875	Alaska	0.232216	0.0688733	0.662338	Shrubs	Fire 1985-1999	1986	1986	50.29	NA	NA	20.3491	255	-5.4589	301.86	0.0758399	3.60256	0.0767184	0.197446	1.14116
-15904.8	10209.8	67.325	-142.875	Alaska	0.089876	0.833735	0.675325	Needleleaf forest	Fire 2000-2019	2005	2005	4.3	NA	NA	25.1928	261	-5.4589	301.86	0.0758399	3.60256	0.0767184	0.197446	0.356753
-15904.8	10224.2	67.375	-142.875	Alaska	0.328442	0.0930921	0.688312	Needleleaf forest	Fire 2000-2019	2019	2019	16.19	NA	NA	23.9149	261	-6.52426	339.254	0.0691281	4.1938	0.0729168	0.534107	1.37338
-15904.8	10238.7	67.425	-142.875	Alaska	0.401176	0.0358051	0.701299	Shrubs	Fire 1985-1999	1990	1990	49.87	NA	NA	17.6463	280	-6.52426	339.254	0.0691281	4.1938	0.0729168	0.534107	2.27342
-15904.8	10253.2	67.475	-142.875	Alaska	1.07559	3.65973e-05	0.714286	Unknown forest	Fire 1985-1999	1990	1990	88.96	NA	NA	18.197	370	-6.52426	339.254	0.0691281	4.1938	0.0729168	0.534107	5.91081
-15904.8	10267.7	67.525	-142.875	Alaska	0.837351	0.000783324	0.727273	Shrubs	Fire 1985-1999	1990	1990	82.5	NA	NA	16.5984	432	-6.52426	339.254	0.0691281	4.1938	0.0729168	0.534107	5.04476
-15904.8	10282.3	67.575	-142.875	Alaska	-0.282986	0.183699	0.74026	Needleleaf forest	Fire 2000-2019	2004	2004	17.2	NA	NA	24.3536	400	-6.52426	339.254	0.0691281	4.1938	0.0729168	0.534107	-1.16199
-15904.8	10296.9	67.625	-142.875	Alaska	-0.262043	0.293917	0.753247	Needleleaf forest	Disturbed <1985/Undisturbed	NA	NA	0	NA	NA	24.4654	411	-7.49816	361.307	0.072854	4.34889	0.0735118	0.562469	-1.07108
-15904.8	10311.5	67.675	-142.875	Alaska	-0.070204	0.944217	0.766234	Needleleaf forest	Disturbed <1985/Undisturbed	NA	NA	0	NA	NA	33.5597	499	-7.49816	361.307	0.072854	4.34889	0.0735118	0.562469	-0.209191
-15904.8	10326.2	67.725	-142.875	Alaska	0.318259	0.36302	0.779221	Shrubs	Disturbed <1985/Undisturbed	NA	NA	0	NA	NA	17.3639	571	-7.49816	361.307	0.072854	4.34889	0.0735118	0.562469	1.83288
-15904.8	10340.9	67.775	-142.875	Alaska	0.38843	0.401103	0.792208	Unknown forest	Disturbed <1985/Undisturbed	NA	NA	0	NA	NA	23.1232	494	-7.49816	361.307	0.072854	4.34889	0.0735118	0.562469	1.67983
-15904.8	10355.6	67.825	-142.875	Alaska	0.545597	0.107543	0.805195	Unknown forest	Disturbed <1985/Undisturbed	NA	NA	0	NA	NA	22.6424	493	-7.49816	361.307	0.072854	4.34889	0.0735118	0.562469	2.40962
-15904.8	10370.3	67.875	-142.875	Alaska	0.364749	0.327286	0.818182	Needleleaf forest	Disturbed <1985/Undisturbed	NA	NA	0	NA	NA	19.8058	453	-8.21696	366.113	0.0774935	4.2938	0.0700913	0.719659	1.84162
-15904.8	10385.1	67.925	-142.875	Alaska	0.557044	0.0358051	0.831169	Unknown forest	Disturbed <1985/Undisturbed	NA	NA	0	NA	NA	19.0251	418	-8.21696	366.113	0.0774935	4.2938	0.0700913	0.719659	2.92794
-15904.8	10399.9	67.975	-142.875	Alaska	0.306446	0.141726	0.844156	Shrubs	Disturbed <1985/Undisturbed	NA	NA	0	NA	NA	15.3784	468	-8.21696	366.113	0.0774935	4.2938	0.0700913	0.719659	1.99271
-15904.8	10414.8	68.025	-142.875	Alaska	0.479346	0.207857	0.857143	Unknown forest	Disturbed <1985/Undisturbed	NA	NA	0	NA	NA	11.6225	653	-8.21696	366.113	0.0774935	4.2938	0.0700913	0.719659	4.1243
-15904.8	10429.6	68.075	-142.875	Alaska	0.247179	0.0300747	0.87013	Non-woody	Disturbed <1985/Undisturbed	NA	NA	0	NA	NA	6.00321	707	-8.21696	366.113	0.0774935	4.2938	0.0700913	0.719659	4.11744
-15904.8	10444.5	68.125	-142.875	Alaska	0.100727	0.141726	0.883117	Non-woody	Disturbed <1985/Undisturbed	NA	NA	0	NA	NA	5.62452	671	-9.23643	371.542	0.0751267	4.96198	0.0681638	1.11786	1.79085
-15904.8	10459.5	68.175	-142.875	Alaska	0.0693443	0.293917	0.896104	Non-woody	Disturbed <1985/Undisturbed	NA	NA	0	NA	NA	4.6375	641	-9.23643	371.542	0.0751267	4.96198	0.0681638	1.11786	1.49529
-15904.8	10474.5	68.225	-142.875	Alaska	0.00528725	0.183699	0.909091	Non-woody	Disturbed <1985/Undisturbed	NA	NA	0	NA	NA	2.30399	808	-9.23643	371.542	0.0751267	4.96198	0.0681638	1.11786	0.229482
-15904.8	10489.5	68.275	-142.875	Alaska	0.0455089	0.123715	0.922078	Non-woody	Disturbed <1985/Undisturbed	NA	NA	0	NA	NA	2.05461	750	-9.23643	371.542	0.0751267	4.96198	0.0681638	1.11786	2.21497
-15904.8	10504.5	68.325	-142.875	Alaska	0.00247062	0.484107	0.935065	Non-woody	Disturbed <1985/Undisturbed	NA	NA	0	NA	NA	1.39375	780	-9.23643	371.542	0.0751267	4.96198	0.0681638	1.11786	0.177264
-15904.8	10519.6	68.375	-142.875	Alaska	0.0675362	0.0300747	0.948052	Non-woody	Disturbed <1985/Undisturbed	NA	NA	0	NA	NA	1.34652	812	-10.357	416.923	0.0720613	6.72744	0.0610244	1.78073	5.01561
-15904.8	10534.7	68.425	-142.875	Alaska	0.00753838	0.779566	0.961039	Non-woody	Disturbed <1985/Undisturbed	NA	NA	0	NA	NA	0.849392	961	-10.357	416.923	0.0720613	6.72744	0.0610244	1.78073	0.887502
-15904.8	10549.8	68.475	-142.875	Alaska	0.0348306	0.207857	0.974026	Non-woody	Disturbed <1985/Undisturbed	NA	NA	0	NA	NA	0.819318	976	-10.357	416.923	0.0720613	6.72744	0.0610244	1.78073	4.25116
-15904.8	10565	68.525	-142.875	Alaska	0.0127971	0.624277	0.987013	Non-woody	Disturbed <1985/Undisturbed	NA	NA	0	NA	NA	0.667824	959	-10.357	416.923	0.0720613	6.72744	0.0610244	1.78073	1.91623
-15904.8	10580.2	68.575	-142.875	Alaska	0.0146285	0.779566	1	Non-woody	Disturbed <1985/Undisturbed	NA	NA	0	NA	NA	0.885503	969	-10.357	416.923	0.0720613	6.72744	0.0610244	1.78073	1.652
-15904.8	10595.4	68.625	-142.875	Alaska	-0.0227841	0.183699	1.025	Non-woody	Disturbed <1985/Undisturbed	NA	NA	0	NA	NA	1.18827	1136	-10.7553	435.531	0.079847	7.5036	0.054043	2.33708	-1.91741
-15904.8	10610.7	68.675	-142.875	Alaska	0.0328014	0.107543	1.05	Non-woody	Disturbed <1985/Undisturbed	NA	NA	0	NA	NA	0.642021	882	-10.7553	435.531	0.079847	7.5036	0.054043	2.33708	5.10909
-15904.8	10626	68.725	-142.875	Alaska	0.00302144	0.944217	1.075	Non-woody	Disturbed <1985/Undisturbed	NA	NA	0	NA	NA	0.254288	1171	-10.7553	435.531	0.079847	7.5036	0.054043	2.33708	1.18819
-15904.8	10641.4	68.775	-142.875	Alaska	-0.00664145	0.0802429	1.1	Non-woody	Disturbed <1985/Undisturbed	NA	NA	0	NA	NA	0.149877	1405	-10.7553	435.531	0.079847	7.5036	0.054043	2.33708	-4.43127
-15904.8	10656.7	68.825	-142.875	Alaska	-0.00287049	0.161686	1.125	Non-woody	Disturbed <1985/Undisturbed	NA	NA	0	NA	NA	0.0869159	1458	-10.7553	435.531	0.079847	7.5036	0.054043	2.33708	-3.30261
-15904.8	10672.2	68.875	-142.875	Alaska	-0.007577	0.107543	1.15	Non-woody	Disturbed <1985/Undisturbed	NA	NA	0	NA	NA	0.249885	1401	-11.5477	471.996	0.0825593	5.14013	0.0539616	2.17331	-3.03219
-15904.8	10687.6	68.925	-142.875	Alaska	0.0177062	0.262911	1.175	Non-woody	Disturbed <1985/Undisturbed	NA	NA	0	NA	NA	0.618087	1152	-11.5477	471.996	0.0825593	5.14013	0.0539616	2.17331	2.86467
-15904.8	10703.1	68.975	-142.875	Alaska	-0.00243958	0.484107	1.2	Non-woody	Disturbed <1985/Undisturbed	NA	NA	0	NA	NA	0.616085	1176	-11.5477	471.996	0.0825593	5.14013	0.0539616	2.17331	-0.395981
-15904.8	10718.6	69.025	-142.875	Alaska	-0.0109526	0.0424417	1.225	Non-woody	Disturbed <1985/Undisturbed	NA	NA	0	NA	NA	0.333411	1359	-11.5477	471.996	0.0825593	5.14013	0.0539616	2.17331	-3.28503
-15904.8	10749.8	69.125	-142.875	Alaska	-0.0114611	0.234239	1.275	Non-woody	Disturbed <1985/Undisturbed	NA	NA	0	NA	NA	0.441864	1324	-10.8546	502.982	0.0968474	6.39079	0.0595052	2.80403	-2.5938
-15904.8	10781	69.225	-142.875	Alaska	-0.058444	0.0300747	1.325	Non-woody	Disturbed <1985/Undisturbed	NA	NA	0	NA	NA	1.04981	1332	-10.8546	502.982	0.0968474	6.39079	0.0595052	2.80403	-5.5671
-15904.8	10796.7	69.275	-142.875	Alaska	-0.0350495	0.0041201	1.35	Non-woody	Disturbed <1985/Undisturbed	NA	NA	0	NA	NA	0.741187	1391	-10.8546	502.982	0.0968474	6.39079	0.0595052	2.80403	-4.72883
-15904.8	10812.5	69.325	-142.875	Alaska	-0.0869176	0.0588622	1.375	Non-woody	Disturbed <1985/Undisturbed	NA	NA	0	NA	NA	1.75323	1029	-10.8546	502.982	0.0968474	6.39079	0.0595052	2.80403	-4.95758
-15904.8	10828.2	69.375	-142.875	Alaska	-0.0404151	0.107543	1.4	Non-woody	Disturbed <1985/Undisturbed	NA	NA	0	NA	NA	1.00725	705	-8.96859	488.979	0.124412	5.60845	0.0744135	2.57957	-4.01241
-15904.8	10844	69.425	-142.875	Alaska	-0.00595927	0.293917	1.425	Non-woody	Disturbed <1985/Undisturbed	NA	NA	0	NA	NA	0.838628	732	-8.96859	488.979	0.124412	5.60845	0.0744135	2.57957	-0.710597
-15904.8	10859.9	69.475	-142.875	Alaska	-0.00587384	0.401103	1.45	Non-woody	Disturbed <1985/Undisturbed	NA	NA	0	NA	NA	0.471181	629	-8.96859	488.979	0.124412	5.60845	0.0744135	2.57957	-1.24662
-15904.8	10875.8	69.525	-142.875	Alaska	0.00831404	0.779566	1.475	Non-woody	Disturbed <1985/Undisturbed	NA	NA	0	NA	NA	0.914062	558	-8.96859	488.979	0.124412	5.60845	0.0744135	2.57957	0.909571
-15904.8	10891.7	69.575	-142.875	Alaska	0.000421262	0.131614	1.5	Non-woody	Disturbed <1985/Undisturbed	NA	NA	0	NA	NA	0.181163	294	-8.96859	488.979	0.124412	5.60845	0.0744135	2.57957	0.232532
-17190.5	8041.95	58.525	-154.425	Alaska	0.160748	0.293917	-1.45	Non-woody	Disturbed <1985/Undisturbed	NA	NA	0	NA	NA	5.61359	476	-0.340114	2319.89	0.0835237	-3.62024	0.037036	-2.9311	2.86355
-17190.5	8052.6	58.575	-154.425	Alaska	0.26968	0.484107	-1.425	Non-woody	Disturbed <1985/Undisturbed	NA	NA	0	NA	NA	7.80618	486	-0.340114	2319.89	0.0835237	-3.62024	0.037036	-2.9311	3.4547
-17190.5	8063.26	58.625	-154.425	Alaska	0.0627126	0.441488	-1.4	Non-woody	Disturbed <1985/Undisturbed	NA	NA	0	NA	NA	4.88776	627	-0.387654	1873.41	0.0833045	-3.21277	0.0383372	-1.92766	1.28305
-17190.5	8073.94	58.675	-154.425	Alaska	-0.0221398	0.726447	-1.375	Non-woody	Disturbed <1985/Undisturbed	NA	NA	0	NA	NA	8.38994	558	-0.387654	1873.41	0.0833045	-3.21277	0.0383372	-1.92766	-0.263886
-17190.5	8084.63	58.725	-154.425	Alaska	0.0331437	0.624277	-1.35	Shrubs	Disturbed <1985/Undisturbed	NA	NA	0	NA	NA	5.71743	687	-0.387654	1873.41	0.0833045	-3.21277	0.0383372	-1.92766	0.579696
-17190.5	8095.34	58.775	-154.425	Alaska	-0.0166667	0.575637	-1.325	Non-woody	Disturbed <1985/Undisturbed	NA	NA	0	NA	NA	4.98063	772	-0.387654	1873.41	0.0833045	-3.21277	0.0383372	-1.92766	-0.33463
-17190.5	8106.07	58.825	-154.425	Alaska	0.0293001	0.944217	-1.3	Shrubs	Disturbed <1985/Undisturbed	NA	NA	0	NA	NA	12.9882	273	-0.387654	1873.41	0.0833045	-3.21277	0.0383372	-1.92766	0.22559
-17190.5	8116.81	58.875	-154.425	Alaska	0.0308972	0.833735	-1.275	Shrubs	Disturbed <1985/Undisturbed	NA	NA	0	NA	NA	9.63512	470	0.277255	1764.53	0.079384	-5.31268	0.0388485	-1.6791	0.320673
-17190.5	8138.34	58.975	-154.425	Alaska	-0.0652282	1	-1.225	Shrubs	Disturbed <1985/Undisturbed	NA	NA	0	NA	NA	9.29444	361	0.277255	1764.53	0.079384	-5.31268	0.0388485	-1.6791	-0.701797
-17190.5	8149.12	59.025	-154.425	Alaska	-0.180799	0.575637	-1.2	Shrubs	Disturbed <1985/Undisturbed	NA	NA	0	NA	NA	11.1542	367	0.277255	1764.53	0.079384	-5.31268	0.0388485	-1.6791	-1.62091
-17190.5	8159.93	59.075	-154.425	Alaska	0.0172324	0.944217	-1.175	Shrubs	Disturbed <1985/Undisturbed	NA	NA	0	NA	NA	8.11817	417	0.277255	1764.53	0.079384	-5.31268	0.0388485	-1.6791	0.21227
-17190.5	8170.75	59.125	-154.425	Alaska	0.116294	0.183699	-1.15	Shrubs	Disturbed <1985/Undisturbed	NA	NA	0	NA	NA	7.89822	358	1.77706	1678.19	0.0824737	-3.99646	0.0413311	-1.60404	1.47241
-17190.5	8181.58	59.175	-154.425	Alaska	0.00624635	0.888706	-1.125	Shrubs	Disturbed <1985/Undisturbed	NA	NA	0	NA	NA	12.6722	179	1.77706	1678.19	0.0824737	-3.99646	0.0413311	-1.60404	0.0492919
-17190.5	8192.43	59.225	-154.425	Alaska	0.035894	0.293917	-1.1	Non-woody	Disturbed <1985/Undisturbed	NA	NA	0	NA	NA	4.76625	504	1.77706	1678.19	0.0824737	-3.99646	0.0413311	-1.60404	0.753087
-17190.5	8203.3	59.275	-154.425	Alaska	0.0639407	0.36302	-1.075	Non-woody	Disturbed <1985/Undisturbed	NA	NA	0	NA	NA	6.28703	369	1.77706	1678.19	0.0824737	-3.99646	0.0413311	-1.60404	1.01703
-17190.5	8214.18	59.325	-154.425	Alaska	0.259887	0.0802429	-1.05	Non-woody	Disturbed <1985/Undisturbed	NA	NA	0	NA	NA	8.68898	217	1.77706	1678.19	0.0824737	-3.99646	0.0413311	-1.60404	2.99099
-17190.5	8225.08	59.375	-154.425	Alaska	0.388591	0.183699	-1.025	Non-woody	Disturbed <1985/Undisturbed	NA	NA	0	NA	NA	11.7603	175	2.69132	1238.57	0.0726012	2.74311	0.0364552	-1.17649	3.30426
-17190.5	8236	59.425	-154.425	Alaska	-0.120125	0.674612	-1	Unknown forest	Disturbed <1985/Undisturbed	NA	NA	0	NA	NA	39.0612	80	2.69132	1238.57	0.0726012	2.74311	0.0364552	-1.17649	-0.30753
-17190.5	8246.93	59.475	-154.425	Alaska	-0.235553	0.575637	-0.987879	Unknown forest	Disturbed <1985/Undisturbed	NA	NA	0	NA	NA	25.2718	160	2.69132	1238.57	0.0726012	2.74311	0.0364552	-1.17649	-0.932077
-17190.5	8257.88	59.525	-154.425	Alaska	-0.275175	1	-0.975758	Unknown forest	Disturbed <1985/Undisturbed	NA	NA	0	NA	NA	38.8086	88	2.69132	1238.57	0.0726012	2.74311	0.0364552	-1.17649	-0.709058
-17190.5	8268.84	59.575	-154.425	Alaska	0.00511464	0.944217	-0.963636	Non-woody	Disturbed <1985/Undisturbed	NA	NA	0	NA	NA	18.5666	292	2.69132	1238.57	0.0726012	2.74311	0.0364552	-1.17649	0.0275476
-17190.5	8279.82	59.625	-154.425	Alaska	0.0589768	0.624277	-0.951515	Non-woody	Disturbed <1985/Undisturbed	NA	NA	0	NA	NA	8.69146	522	2.02097	1222.38	0.0324523	7.04091	0.0277964	-1.31587	0.67856
-17190.5	8323.91	59.825	-154.425	Alaska	0.498349	0.0930921	-0.90303	Unknown forest	Disturbed <1985/Undisturbed	NA	NA	0	NA	NA	24.4021	63	2.02097	1222.38	0.0324523	7.04091	0.0277964	-1.31587	2.04224
-17190.5	8334.97	59.875	-154.425	Alaska	0.066741	1	-0.890909	Unknown forest	Disturbed <1985/Undisturbed	NA	NA	0	NA	NA	23.5163	295	0.400379	1163.44	0.0785143	5.85495	0.0471494	-0.862443	0.283808
-17190.5	8346.05	59.925	-154.425	Alaska	0.110122	0.726447	-0.878788	Non-woody	Disturbed <1985/Undisturbed	NA	NA	0	NA	NA	8.25436	616	0.400379	1163.44	0.0785143	5.85495	0.0471494	-0.862443	1.33411
-17190.5	8357.14	59.975	-154.425	Alaska	0.147131	1	-0.866667	Non-woody	Disturbed <1985/Undisturbed	NA	NA	0	NA	NA	14.0774	549	0.400379	1163.44	0.0785143	5.85495	0.0471494	-0.862443	1.04516
-17190.5	8368.26	60.025	-154.425	Alaska	0.0848183	0.888706	-0.854545	Unknown forest	Disturbed <1985/Undisturbed	NA	NA	0	NA	NA	28.3615	292	0.400379	1163.44	0.0785143	5.85495	0.0471494	-0.862443	0.299061
-17190.5	8379.39	60.075	-154.425	Alaska	0.101676	0.624277	-0.842424	Non-woody	Disturbed <1985/Undisturbed	NA	NA	0	NA	NA	8.5154	622	0.400379	1163.44	0.0785143	5.85495	0.0471494	-0.862443	1.19402
-17190.5	8390.53	60.125	-154.425	Alaska	0.381697	1	-0.830303	Unknown forest	Disturbed <1985/Undisturbed	NA	NA	0	NA	NA	30.8959	331	-0.477632	1056.81	0.0947081	6.27348	0.0582774	-0.596387	1.23543
-17190.5	8412.88	60.225	-154.425	Alaska	0.0561039	1	-0.806061	Needleleaf forest	Disturbed <1985/Undisturbed	NA	NA	0	NA	NA	52.5494	113	-0.477632	1056.81	0.0947081	6.27348	0.0582774	-0.596387	0.106764
-17190.5	8424.08	60.275	-154.425	Alaska	0.0172164	1	-0.793939	Needleleaf forest	Disturbed <1985/Undisturbed	NA	NA	0	NA	NA	38.8464	278	-0.477632	1056.81	0.0947081	6.27348	0.0582774	-0.596387	0.0443192
-17190.5	8435.29	60.325	-154.425	Alaska	-0.145784	0.401103	-0.781818	Non-woody	Disturbed <1985/Undisturbed	NA	NA	0	NA	NA	8.63546	757	-0.477632	1056.81	0.0947081	6.27348	0.0582774	-0.596387	-1.6882
-17190.5	8446.53	60.375	-154.425	Alaska	-0.0499119	0.674612	-0.769697	Non-woody	Disturbed <1985/Undisturbed	NA	NA	0	NA	NA	3.66209	937	-1.37184	1008.89	0.0856751	6.22768	0.0535771	0.209688	-1.36294
-17190.5	8457.78	60.425	-154.425	Alaska	0.0479869	0.401103	-0.757576	Non-woody	Disturbed <1985/Undisturbed	NA	NA	0	NA	NA	5.62996	824	-1.37184	1008.89	0.0856751	6.22768	0.0535771	0.209688	0.852348
-17190.5	8469.04	60.475	-154.425	Alaska	-0.0190403	0.624277	-0.745455	Non-woody	Disturbed <1985/Undisturbed	NA	NA	0	NA	NA	17.1537	625	-1.37184	1008.89	0.0856751	6.22768	0.0535771	0.209688	-0.110998
-17190.5	8480.33	60.525	-154.425	Alaska	0.0448732	0.888706	-0.733333	Non-woody	Disturbed <1985/Undisturbed	NA	NA	0	NA	NA	10.0165	779	-1.37184	1008.89	0.0856751	6.22768	0.0535771	0.209688	0.447992
-17190.5	8491.63	60.575	-154.425	Alaska	0.251152	0.262911	-0.721212	Non-woody	Disturbed <1985/Undisturbed	NA	NA	0	NA	NA	13.6595	647	-1.37184	1008.89	0.0856751	6.22768	0.0535771	0.209688	1.83867
-17190.5	8502.95	60.625	-154.425	Alaska	0.251278	0.575637	-0.709091	Unknown forest	Disturbed <1985/Undisturbed	NA	NA	0	NA	NA	19.0372	511	-1.56563	1003.57	0.0826345	4.40409	0.050798	1.2133	1.31994
-17190.5	8514.29	60.675	-154.425	Alaska	0.0382813	0.833735	-0.69697	Unknown forest	Disturbed <1985/Undisturbed	NA	NA	0	NA	NA	14.8007	601	-1.56563	1003.57	0.0826345	4.40409	0.050798	1.2133	0.258645
-17190.5	8525.64	60.725	-154.425	Alaska	0.082827	0.293917	-0.684848	Non-woody	Disturbed <1985/Undisturbed	NA	NA	0	NA	NA	8.12422	713	-1.56563	1003.57	0.0826345	4.40409	0.050798	1.2133	1.01951
-17190.5	8537.02	60.775	-154.425	Alaska	0.0674395	0.401103	-0.672727	Non-woody	Disturbed <1985/Undisturbed	NA	NA	0	NA	NA	6.64616	766	-1.56563	1003.57	0.0826345	4.40409	0.050798	1.2133	1.01471
-17190.5	8548.41	60.825	-154.425	Alaska	0.303695	0.262911	-0.660606	Non-woody	Disturbed <1985/Undisturbed	NA	NA	0	NA	NA	13.09	587	-1.56563	1003.57	0.0826345	4.40409	0.050798	1.2133	2.32005
-17190.5	8559.81	60.875	-154.425	Alaska	0.63169	0.0173588	-0.648485	Unknown forest	Disturbed <1985/Undisturbed	NA	NA	0	NA	NA	21.1624	467	-1.40288	951.56	0.0873635	4.62845	0.0532017	0.964281	2.98496
-17190.5	8571.24	60.925	-154.425	Alaska	0.433197	0.207857	-0.636364	Needleleaf forest	Disturbed <1985/Undisturbed	NA	NA	0	NA	NA	27.2602	339	-1.40288	951.56	0.0873635	4.62845	0.0532017	0.964281	1.58912
-17190.5	8582.69	60.975	-154.425	Alaska	0.00730866	0.888706	-0.624242	Needleleaf forest	Fire 2000-2019	2015	2015	6.66	NA	NA	40.9451	352	-1.40288	951.56	0.0873635	4.62845	0.0532017	0.964281	0.0178499
-17190.5	8594.15	61.025	-154.425	Alaska	0.317668	1	-0.612121	Needleleaf forest	Fire 2000-2019	2015	2015	46.1	NA	NA	29.9209	301	-1.40288	951.56	0.0873635	4.62845	0.0532017	0.964281	1.06169
-17190.5	8605.63	61.075	-154.425	Alaska	0.401651	0.484107	-0.6	Needleleaf forest	Disturbed <1985/Undisturbed	NA	NA	0	NA	NA	30.2892	299	-1.40288	951.56	0.0873635	4.62845	0.0532017	0.964281	1.32605
-17190.5	8617.13	61.125	-154.425	Alaska	0.455307	0.293917	-0.587879	Unknown forest	Disturbed <1985/Undisturbed	NA	NA	0	NA	NA	26.6319	293	-2.28597	1002.88	0.0925925	6.13962	0.0529689	1.01445	1.70963
-17190.5	8628.65	61.175	-154.425	Alaska	0.49566	0.401103	-0.575758	Unknown forest	Disturbed <1985/Undisturbed	NA	NA	0	NA	NA	20.5924	357	-2.28597	1002.88	0.0925925	6.13962	0.0529689	1.01445	2.407
-17190.5	8640.18	61.225	-154.425	Alaska	0.247599	0.674612	-0.563636	Non-woody	Disturbed <1985/Undisturbed	NA	NA	0	NA	NA	13.1808	545	-2.28597	1002.88	0.0925925	6.13962	0.0529689	1.01445	1.87848
-17190.5	8651.73	61.275	-154.425	Alaska	0.12247	0.888706	-0.551515	Non-woody	Disturbed <1985/Undisturbed	NA	NA	0	NA	NA	8.58403	636	-2.28597	1002.88	0.0925925	6.13962	0.0529689	1.01445	1.42672
-17190.5	8663.31	61.325	-154.425	Alaska	0.0952691	0.575637	-0.539394	Non-woody	Disturbed <1985/Undisturbed	NA	NA	0	NA	NA	8.10634	679	-2.28597	1002.88	0.0925925	6.13962	0.0529689	1.01445	1.17524
-17190.5	8674.9	61.375	-154.425	Alaska	0.0780002	0.401103	-0.527273	Non-woody	Disturbed <1985/Undisturbed	NA	NA	0	NA	NA	11.1716	600	-2.31645	1193.8	0.0917546	6.96551	0.0533278	1.92486	0.698199
-17190.5	8686.51	61.425	-154.425	Alaska	0.462045	0.00783956	-0.515152	Unknown forest	Disturbed <1985/Undisturbed	NA	NA	0	NA	NA	15.4096	477	-2.31645	1193.8	0.0917546	6.96551	0.0533278	1.92486	2.99843
-17190.5	8698.14	61.475	-154.425	Alaska	0.184596	0.36302	-0.50303	Unknown forest	Disturbed <1985/Undisturbed	NA	NA	0	NA	NA	19.8424	494	-2.31645	1193.8	0.0917546	6.96551	0.0533278	1.92486	0.93031
-17190.5	8709.78	61.525	-154.425	Alaska	-0.00930774	0.575637	-0.490909	Non-woody	Disturbed <1985/Undisturbed	NA	NA	0	NA	NA	17.2613	530	-2.31645	1193.8	0.0917546	6.96551	0.0533278	1.92486	-0.0539227
-17190.5	8721.45	61.575	-154.425	Alaska	0.221846	0.183699	-0.478788	Non-woody	Disturbed <1985/Undisturbed	NA	NA	0	NA	NA	12.9428	612	-2.31645	1193.8	0.0917546	6.96551	0.0533278	1.92486	1.71405
-17190.5	8733.13	61.625	-154.425	Alaska	0.00710688	0.528865	-0.466667	Non-woody	Disturbed <1985/Undisturbed	NA	NA	0	NA	NA	6.51681	688	-2.52838	1197.65	0.102393	6.60075	0.049691	2.37046	0.109054
-17190.5	8744.84	61.675	-154.425	Alaska	0.0510635	0.441488	-0.454545	Non-woody	Disturbed <1985/Undisturbed	NA	NA	0	NA	NA	6.90953	688	-2.52838	1197.65	0.102393	6.60075	0.049691	2.37046	0.739031
-17190.5	8756.56	61.725	-154.425	Alaska	0.108813	0.0588622	-0.442424	Non-woody	Disturbed <1985/Undisturbed	NA	NA	0	NA	NA	8.54141	730	-2.52838	1197.65	0.102393	6.60075	0.049691	2.37046	1.27394
-17190.5	8768.3	61.775	-154.425	Alaska	0.0708266	0.401103	-0.430303	Non-woody	Disturbed <1985/Undisturbed	NA	NA	0	NA	NA	9.1597	778	-2.52838	1197.65	0.102393	6.60075	0.049691	2.37046	0.773241
-17190.5	8780.06	61.825	-154.425	Alaska	-0.00474771	0.624277	-0.418182	Non-woody	Disturbed <1985/Undisturbed	NA	NA	0	NA	NA	6.9333	855	-2.52838	1197.65	0.102393	6.60075	0.049691	2.37046	-0.0684768
-17190.5	8791.84	61.875	-154.425	Alaska	0.020948	0.833735	-0.406061	Non-woody	Disturbed <1985/Undisturbed	NA	NA	0	NA	NA	14.5183	754	-3.07534	1077.64	0.101138	6.8712	0.0530893	1.12394	0.144287
-17190.5	8803.64	61.925	-154.425	Alaska	0.303841	0.36302	-0.393939	Needleleaf forest	Disturbed <1985/Undisturbed	NA	NA	0	NA	NA	23.5587	559	-3.07534	1077.64	0.101138	6.8712	0.0530893	1.12394	1.28972
-17190.5	8815.46	61.975	-154.425	Alaska	0.198116	0.141726	-0.381818	Non-woody	Disturbed <1985/Undisturbed	NA	NA	0	NA	NA	11.9576	721	-3.07534	1077.64	0.101138	6.8712	0.0530893	1.12394	1.65682
-17190.5	8827.3	62.025	-154.425	Alaska	0.107838	0.36302	-0.369697	Non-woody	Disturbed <1985/Undisturbed	NA	NA	0	NA	NA	4.81887	1017	-3.07534	1077.64	0.101138	6.8712	0.0530893	1.12394	2.23784
-17190.5	8839.16	62.075	-154.425	Alaska	0.151189	0.107543	-0.357576	Non-woody	Disturbed <1985/Undisturbed	NA	NA	0	NA	NA	4.63835	929	-3.07534	1077.64	0.101138	6.8712	0.0530893	1.12394	3.25955
-17190.5	8874.85	62.225	-154.425	Alaska	0.151685	0.528865	-0.321212	Non-woody	Disturbed <1985/Undisturbed	NA	NA	0	NA	NA	10.216	888	-2.80039	983.981	0.0980959	8.20789	0.0504566	1.32949	1.48477
-17190.5	8886.78	62.275	-154.425	Alaska	0.109878	0.528865	-0.309091	Non-woody	Disturbed <1985/Undisturbed	NA	NA	0	NA	NA	11.745	796	-2.80039	983.981	0.0980959	8.20789	0.0504566	1.32949	0.935525
-17190.5	8898.74	62.325	-154.425	Alaska	0.120866	0.262911	-0.29697	Non-woody	Disturbed <1985/Undisturbed	NA	NA	0	NA	NA	11.5539	602	-2.80039	983.981	0.0980959	8.20789	0.0504566	1.32949	1.04611
-17190.5	8910.72	62.375	-154.425	Alaska	0.341112	0.293917	-0.284848	Non-woody	Fire 2000-2019	2018	2018	2.67	NA	NA	17.8386	467	-1.37386	767.654	0.100122	7.52898	0.0611965	0.497853	1.91221
-17190.5	8922.71	62.425	-154.425	Alaska	0.119213	1	-0.272727	Needleleaf forest	Disturbed <1985/Undisturbed	NA	NA	0	NA	NA	29.3833	368	-1.37386	767.654	0.100122	7.52898	0.0611965	0.497853	0.405716
-17190.5	8934.73	62.475	-154.425	Alaska	0.347377	0.779566	-0.260606	Needleleaf forest	Disturbed <1985/Undisturbed	NA	NA	0	NA	NA	33.6995	307	-1.37386	767.654	0.100122	7.52898	0.0611965	0.497853	1.03081
-17190.5	8946.77	62.525	-154.425	Alaska	0.206796	0.624277	-0.248485	Needleleaf forest	Disturbed <1985/Undisturbed	NA	NA	0	NA	NA	33.9408	269	-1.37386	767.654	0.100122	7.52898	0.0611965	0.497853	0.609283
-17190.5	8958.82	62.575	-154.425	Alaska	0.154349	0.575637	-0.236364	Needleleaf forest	Disturbed <1985/Undisturbed	NA	NA	0	NA	NA	36.4985	252	-1.37386	767.654	0.100122	7.52898	0.0611965	0.497853	0.422891
-17190.5	8970.9	62.625	-154.425	Alaska	0.852027	0.0209409	-0.224242	Needleleaf forest	Disturbed <1985/Undisturbed	NA	NA	0	NA	NA	40.5696	217	-0.701949	656.178	0.0982202	5.64512	0.0620705	0.153649	2.10016
-17190.5	8983	62.675	-154.425	Alaska	0.899477	0.00412011	-0.212121	Needleleaf forest	Fire 2000-2019	2002	2002	0.59	NA	NA	39.0951	187	-0.701949	656.178	0.0982202	5.64512	0.0620705	0.153649	2.30074
-17190.5	8995.12	62.725	-154.425	Alaska	0.790784	0.107543	-0.2	Needleleaf forest	Fire 2000-2019	2002	2002	10.01	NA	NA	35.3046	163	-0.701949	656.178	0.0982202	5.64512	0.0620705	0.153649	2.23989
-17190.5	9007.26	62.775	-154.425	Alaska	0.717893	0.0251509	-0.187879	Unknown forest	Fire 2000-2019	2002	2002	0.82	NA	NA	25.4783	147	-0.701949	656.178	0.0982202	5.64512	0.0620705	0.153649	2.81767
-17190.5	9019.42	62.825	-154.425	Alaska	0.682973	0.0802429	-0.175758	Unknown forest	Disturbed <1985/Undisturbed	NA	NA	0	NA	NA	23.5986	136	-0.701949	656.178	0.0982202	5.64512	0.0620705	0.153649	2.89413
-17190.5	9031.6	62.875	-154.425	Alaska	0.473191	0.36302	-0.163636	Unknown forest	Disturbed <1985/Undisturbed	NA	NA	0	NA	NA	28.1579	127	-0.75621	637.033	0.100582	7.31803	0.0600421	-0.482579	1.68049
-17190.5	9043.8	62.925	-154.425	Alaska	0.813973	0.0688733	-0.151515	Unknown forest	Disturbed <1985/Undisturbed	NA	NA	0	NA	NA	26.6808	125	-0.75621	637.033	0.100582	7.31803	0.0600421	-0.482579	3.05078
-17190.5	9056.02	62.975	-154.425	Alaska	0.449302	0.401103	-0.139394	Needleleaf forest	Disturbed <1985/Undisturbed	NA	NA	0	NA	NA	34.4484	128	-0.75621	637.033	0.100582	7.31803	0.0600421	-0.482579	1.30428
-17190.5	9068.26	63.025	-154.425	Alaska	0.316701	0.293917	-0.127273	Needleleaf forest	Disturbed <1985/Undisturbed	NA	NA	0	NA	NA	39.1866	129	-0.75621	637.033	0.100582	7.31803	0.0600421	-0.482579	0.808187
-17190.5	9080.53	63.075	-154.425	Alaska	0.096232	0.833735	-0.115152	Needleleaf forest	Disturbed <1985/Undisturbed	NA	NA	0	NA	NA	39.8995	125	-0.75621	637.033	0.100582	7.31803	0.0600421	-0.482579	0.241186
-17190.5	9092.81	63.125	-154.425	Alaska	0.0507804	0.779566	-0.10303	Needleleaf forest	Fire 2000-2019	2002	2002	0.02	NA	NA	51.0336	122	-1.48086	664.242	0.098613	7.70846	0.0585359	-0.35156	0.0995038
-17190.5	9105.12	63.175	-154.425	Alaska	-0.433373	0.262911	-0.0909091	Unknown forest	Fire 2000-2019	2002	2002	21.99	NA	NA	32.0099	131	-1.48086	664.242	0.098613	7.70846	0.0585359	-0.35156	-1.35387
-17190.5	9117.45	63.225	-154.425	Alaska	-0.229356	0.0424417	-0.0787879	Needleleaf forest	Fire 2000-2019	2002	2002	3.49	NA	NA	52.0159	192	-1.48086	664.242	0.098613	7.70846	0.0585359	-0.35156	-0.440935
-17190.5	9129.8	63.275	-154.425	Alaska	-0.413128	0.107543	-0.0666667	Needleleaf forest	Fire 2000-2019	2015	2015	21.21	NA	NA	56.842	313	-1.48086	664.242	0.098613	7.70846	0.0585359	-0.35156	-0.7268
-17190.5	9142.17	63.325	-154.425	Alaska	-0.1489	0.674612	-0.0545455	Needleleaf forest	Fire 2000-2019	2015	2015	3.22	NA	NA	50.3753	461	-1.48086	664.242	0.098613	7.70846	0.0585359	-0.35156	-0.295583
-17190.5	9154.56	63.375	-154.425	Alaska	0.0636957	0.484107	-0.0424242	Needleleaf forest	Disturbed <1985/Undisturbed	NA	NA	0	NA	NA	48.2382	426	-2.3591	660.668	0.0972862	7.15993	0.0588511	0.215316	0.132044
-17190.5	9166.97	63.425	-154.425	Alaska	-0.0999599	0.888706	-0.030303	Needleleaf forest	Disturbed <1985/Undisturbed	NA	NA	0	NA	NA	41.9378	364	-2.3591	660.668	0.0972862	7.15993	0.0588511	0.215316	-0.238353
-17190.5	9179.41	63.475	-154.425	Alaska	0.143939	0.575637	-0.0181818	Needleleaf forest	Disturbed <1985/Undisturbed	NA	NA	0	NA	NA	43.0818	378	-2.3591	660.668	0.0972862	7.15993	0.0588511	0.215316	0.334107
-17190.5	9191.87	63.525	-154.425	Alaska	0.426421	0.0209409	-0.00606061	Needleleaf forest	Disturbed <1985/Undisturbed	NA	NA	0	NA	NA	28.8829	500	-2.3591	660.668	0.0972862	7.15993	0.0588511	0.215316	1.47638
-17190.5	9204.35	63.575	-154.425	Alaska	0.257444	0.575637	0.00606061	Needleleaf forest	Disturbed <1985/Undisturbed	NA	NA	0	NA	NA	42.1249	530	-2.3591	660.668	0.0972862	7.15993	0.0588511	0.215316	0.611145
-17190.5	9216.85	63.625	-154.425	Alaska	0.117231	0.575637	0.0181818	Needleleaf forest	Disturbed <1985/Undisturbed	NA	NA	0	NA	NA	32.9758	494	-2.80205	614.067	0.0977238	6.40086	0.059464	0.0104667	0.355506
-17190.5	9229.37	63.675	-154.425	Alaska	0.103733	0.528865	0.030303	Needleleaf forest	Fire 2000-2019	2002	2002	8.72	NA	NA	31.1481	413	-2.80205	614.067	0.0977238	6.40086	0.059464	0.0104667	0.33303
-17190.5	9241.92	63.725	-154.425	Alaska	-0.00989583	0.888706	0.0424242	Needleleaf forest	Disturbed <1985/Undisturbed	NA	NA	0	NA	NA	31.5109	549	-2.80205	614.067	0.0977238	6.40086	0.059464	0.0104667	-0.0314044
-17190.5	9254.48	63.775	-154.425	Alaska	0.0145062	0.484107	0.0545455	Needleleaf forest	Disturbed <1985/Undisturbed	NA	NA	0	NA	NA	42.8673	383	-2.80205	614.067	0.0977238	6.40086	0.059464	0.0104667	0.0338397
-17190.5	9267.08	63.825	-154.425	Alaska	0.108207	0.624277	0.0666667	Needleleaf forest	Disturbed <1985/Undisturbed	NA	NA	0	NA	NA	41.22	338	-2.80205	614.067	0.0977238	6.40086	0.059464	0.0104667	0.262511
-17190.5	9279.69	63.875	-154.425	Alaska	-0.188393	0.207857	0.0787879	Needleleaf forest	Fire 2000-2019	2015	2015	17.47	NA	NA	42.1671	272	-2.54512	515.876	0.100181	5.70473	0.0601857	-0.582531	-0.446777
-17190.5	9292.32	63.925	-154.425	Alaska	-0.139757	0.833735	0.0909091	Needleleaf forest	Fire 2000-2019	2015	2015	72.7	NA	NA	30.8378	187	-2.54512	515.876	0.100181	5.70473	0.0601857	-0.582531	-0.453199
-17190.5	9304.98	63.975	-154.425	Alaska	0.197049	0.262911	0.10303	Unknown forest	Fire 2000-2019	2015	2015	89.47	NA	NA	26.3326	154	-2.54512	515.876	0.100181	5.70473	0.0601857	-0.582531	0.748306
-17190.5	9317.66	64.025	-154.425	Alaska	0.313197	0.107543	0.115152	Unknown forest	Fire 2000-2019	2015	2015	46.74	NA	NA	25.3677	114	-2.54512	515.876	0.100181	5.70473	0.0601857	-0.582531	1.23463
-17190.5	9330.36	64.075	-154.425	Alaska	0.373731	0.0251509	0.127273	Shrubs	Disturbed <1985/Undisturbed	NA	NA	0	NA	NA	21.1831	156	-2.54512	515.876	0.100181	5.70473	0.0601857	-0.582531	1.76429
-17190.5	9343.09	64.125	-154.425	Alaska	0.377651	0.0802429	0.139394	Unknown forest	Disturbed <1985/Undisturbed	NA	NA	0	NA	NA	28.2324	225	-2.2879	478.667	0.100367	6.73282	0.0583136	-0.587095	1.33765
-17190.5	9355.84	64.175	-154.425	Alaska	-0.112228	0.107543	0.151515	Needleleaf forest	Fire 2000-2019	2013	2013	6.71	NA	NA	51.6845	265	-2.2879	478.667	0.100367	6.73282	0.0583136	-0.587095	-0.217141
-17190.5	9368.61	64.225	-154.425	Alaska	-0.901452	0.00128785	0.163636	Needleleaf forest	Fire 2000-2019	2013	2013	50.62	NA	NA	41.4977	191	-2.2879	478.667	0.100367	6.73282	0.0583136	-0.587095	-2.1723
-17190.5	9381.41	64.275	-154.425	Alaska	-0.633696	0.0117702	0.175758	Needleleaf forest	Fire 2000-2019	2013	2013	49.7	NA	NA	29.56	132	-2.2879	478.667	0.100367	6.73282	0.0583136	-0.587095	-2.14376
-17190.5	9394.23	64.325	-154.425	Alaska	-0.699178	0.000606734	0.187879	Needleleaf forest	Fire 2000-2019	2015	2015	51.04	NA	NA	40.1296	144	-2.2879	478.667	0.100367	6.73282	0.0583136	-0.587095	-1.7423
-17190.5	9407.07	64.375	-154.425	Alaska	-0.634381	0.0424417	0.2	Needleleaf forest	Fire 2000-2019	2015	2015	91.99	NA	NA	35.6672	123	-1.91423	511.364	0.101554	7.30445	0.0575277	-0.686523	-1.77861
-17190.5	9419.93	64.425	-154.425	Alaska	-0.709852	0.00635509	0.212121	Needleleaf forest	Fire 2000-2019	2015	2015	65.74	NA	NA	45.9447	164	-1.91423	511.364	0.101554	7.30445	0.0575277	-0.686523	-1.54501
-17190.5	9432.82	64.475	-154.425	Alaska	-0.556887	0.00163998	0.224242	Needleleaf forest	Fire 2000-2019	2015	2015	32.37	NA	NA	44.8496	140	-1.91423	511.364	0.101554	7.30445	0.0575277	-0.686523	-1.24168
-17190.5	9445.74	64.525	-154.425	Alaska	-0.279169	0.141726	0.236364	Needleleaf forest	Fire 2000-2019	2015	2015	28.45	NA	NA	36.7653	93	-1.91423	511.364	0.101554	7.30445	0.0575277	-0.686523	-0.759328
-17190.5	9458.67	64.575	-154.425	Alaska	-0.373989	0.293917	0.248485	Needleleaf forest	Fire 2000-2019	2015	2015	1.95	NA	NA	43.1849	66	-1.91423	511.364	0.101554	7.30445	0.0575277	-0.686523	-0.866019
-17190.5	9471.63	64.625	-154.425	Alaska	-0.0889625	0.944217	0.260606	Needleleaf forest	Disturbed <1985/Undisturbed	NA	NA	0	NA	NA	44.1892	64	-1.81433	512.324	0.110632	6.61088	0.0559868	-0.542599	-0.201322
-17190.5	9484.62	64.675	-154.425	Alaska	-0.166695	0.327286	0.272727	Needleleaf forest	Fire 2000-2019	2015	2015	2.34	NA	NA	51.9578	86	-1.81433	512.324	0.110632	6.61088	0.0559868	-0.542599	-0.320827
-17190.5	9497.62	64.725	-154.425	Alaska	-0.528162	0.207857	0.284848	Needleleaf forest	Fire 2000-2019	2015	2015	10.74	NA	NA	45.2128	61	-1.81433	512.324	0.110632	6.61088	0.0559868	-0.542599	-1.16817
-17190.5	9510.66	64.775	-154.425	Alaska	-0.889077	0.0173588	0.29697	Needleleaf forest	Fire 2000-2019	2015	2015	66.53	NA	NA	40.9433	69	-1.81433	512.324	0.110632	6.61088	0.0559868	-0.542599	-2.17148
-17190.5	9523.71	64.825	-154.425	Alaska	-0.885677	0.00635509	0.309091	Needleleaf forest	Fire 2000-2019	2015	2015	67.43	NA	NA	45.1427	64	-1.81433	512.324	0.110632	6.61088	0.0559868	-0.542599	-1.96195
-17190.5	9536.79	64.875	-154.425	Alaska	-0.393714	0.262911	0.321212	Needleleaf forest	Fire 2000-2019	2015	2015	9.5	NA	NA	34.753	55	-3.32487	583.081	0.0983057	6.86099	0.0541492	-0.196376	-1.13289
-17190.5	9549.9	64.925	-154.425	Alaska	-0.158197	0.833735	0.333333	Needleleaf forest	Fire 2000-2019	2015	2015	0.23	NA	NA	43.8796	51	-3.32487	583.081	0.0983057	6.86099	0.0541492	-0.196376	-0.360526
-17190.5	9563.03	64.975	-154.425	Alaska	-1.4686	0.0117702	0.345455	Needleleaf forest	Fire 2000-2019	2015	2015	48.46	NA	NA	48.695	119	-3.32487	583.081	0.0983057	6.86099	0.0541492	-0.196376	-3.01591
-17190.5	9576.18	65.025	-154.425	Alaska	-0.286396	0.161686	0.357576	Needleleaf forest	Fire 2000-2019	2015	2015	10.78	NA	NA	32.4035	419	-3.32487	583.081	0.0983057	6.86099	0.0541492	-0.196376	-0.883845
-17190.5	9589.36	65.075	-154.425	Alaska	0.123876	0.0930921	0.369697	Unknown forest	Disturbed <1985/Undisturbed	NA	NA	0	NA	NA	16.507	523	-3.32487	583.081	0.0983057	6.86099	0.0541492	-0.196376	0.750446
-17190.5	9602.57	65.125	-154.425	Alaska	0.119597	0.262911	0.381818	Non-woody	Disturbed <1985/Undisturbed	NA	NA	0	NA	NA	7.70036	720	-4.44979	624.372	0.101023	5.77983	0.0564535	-0.0429685	1.55313
-17190.5	9615.8	65.175	-154.425	Alaska	0.12612	0.0143257	0.393939	Shrubs	Disturbed <1985/Undisturbed	NA	NA	0	NA	NA	7.77056	673	-4.44979	624.372	0.101023	5.77983	0.0564535	-0.0429685	1.62305
-17190.5	9629.05	65.225	-154.425	Alaska	0.126505	0.00962734	0.406061	Unknown forest	Fire 1985-1999	1999	1999	16.4	NA	NA	7.69592	542	-4.44979	624.372	0.101023	5.77983	0.0564535	-0.0429685	1.64379
-17190.5	9642.33	65.275	-154.425	Alaska	0.0653607	0.207857	0.418182	Shrubs	Fire 1985-1999	1999	1999	4.93	NA	NA	5.00939	716	-4.44979	624.372	0.101023	5.77983	0.0564535	-0.0429685	1.30476
-17190.5	9655.63	65.325	-154.425	Alaska	0.156002	0.0930921	0.430303	Non-woody	Fire 1985-1999	1999	1999	0.59	NA	NA	7.16606	547	-4.44979	624.372	0.101023	5.77983	0.0564535	-0.0429685	2.17696
-17190.5	9668.96	65.375	-154.425	Alaska	0.320685	0.000118852	0.442424	Shrubs	Disturbed <1985/Undisturbed	NA	NA	0	NA	NA	9.68698	410	-4.36837	547.856	0.102369	4.23572	0.0576621	-0.593282	3.31047
-17190.5	9682.32	65.425	-154.425	Alaska	0.345332	4.94719e-05	0.454545	Shrubs	Disturbed <1985/Undisturbed	NA	NA	0	NA	NA	10.249	261	-4.36837	547.856	0.102369	4.23572	0.0576621	-0.593282	3.36943
-17190.5	9695.7	65.475	-154.425	Alaska	-0.0388417	0.327286	0.466667	Needleleaf forest	Fire 2000-2019	2012	2012	0.83	NA	NA	28.5945	230	-4.36837	547.856	0.102369	4.23572	0.0576621	-0.593282	-0.135836
-17190.5	9709.1	65.525	-154.425	Alaska	0.158333	0.0500903	0.478788	Unknown forest	Fire 2000-2019	2012	2012	0.1	NA	NA	27.2561	412	-4.36837	547.856	0.102369	4.23572	0.0576621	-0.593282	0.58091
-17190.5	9722.54	65.575	-154.425	Alaska	0.258066	0.0209409	0.490909	Shrubs	Fire 2000-2019	2011	2011	24.89	NA	NA	10.8593	494	-4.36837	547.856	0.102369	4.23572	0.0576621	-0.593282	2.37645
-17190.5	9735.99	65.625	-154.425	Alaska	0.138126	0.0802429	0.50303	Unknown forest	Disturbed <1985/Undisturbed	NA	NA	0	NA	NA	19.9233	283	-4.14252	490.388	0.101414	3.89632	0.0584647	-0.640378	0.693289
-17190.5	9749.48	65.675	-154.425	Alaska	0.158854	0.0802429	0.515152	Shrubs	Disturbed <1985/Undisturbed	NA	NA	0	NA	NA	14.9983	172	-4.14252	490.388	0.101414	3.89632	0.0584647	-0.640378	1.05915
-17190.5	9762.99	65.725	-154.425	Alaska	0.141565	0.0173588	0.527273	Non-woody	Disturbed <1985/Undisturbed	NA	NA	0	NA	NA	11.6418	122	-4.14252	490.388	0.101414	3.89632	0.0584647	-0.640378	1.21601
-17190.5	9776.53	65.775	-154.425	Alaska	0.0477876	0.726447	0.539394	Non-woody	Disturbed <1985/Undisturbed	NA	NA	0	NA	NA	12.2116	87	-4.14252	490.388	0.101414	3.89632	0.0584647	-0.640378	0.39133
-17190.5	9790.09	65.825	-154.425	Alaska	0.17451	0.183699	0.551515	Shrubs	Disturbed <1985/Undisturbed	NA	NA	0	NA	NA	22.572	86	-4.14252	490.388	0.101414	3.89632	0.0584647	-0.640378	0.773126
-17190.5	9803.68	65.875	-154.425	Alaska	0.0787166	0.528865	0.563636	Needleleaf forest	Disturbed <1985/Undisturbed	NA	NA	0	NA	NA	26.6301	76	-4.36362	507.116	0.105009	4.6376	0.0582033	-0.683851	0.295593
-17190.5	9817.29	65.925	-154.425	Alaska	0.302341	0.0251509	0.575758	Needleleaf forest	Fire 2000-2019	2015	2015	0.57	NA	NA	28.7749	80	-4.36362	507.116	0.105009	4.6376	0.0582033	-0.683851	1.05071
-17190.5	9830.94	65.975	-154.425	Alaska	0.686837	0.00128782	0.587879	Unknown forest	Fire 2000-2019	2015	2015	4.51	NA	NA	27.4775	170	-4.36362	507.116	0.105009	4.6376	0.0582033	-0.683851	2.49964
-17190.5	9844.6	66.025	-154.425	Alaska	0.380312	0.528865	0.6	Needleleaf forest	Fire 2000-2019	2015	2015	4.17	NA	NA	43.5579	305	-4.36362	507.116	0.105009	4.6376	0.0582033	-0.683851	0.873118
-17190.5	9858.3	66.075	-154.425	Alaska	0.0638613	0.888706	0.612121	Needleleaf forest	Fire 2000-2019	2015	2015	13.16	NA	NA	43.7821	357	-4.36362	507.116	0.105009	4.6376	0.0582033	-0.683851	0.145862
-17190.5	9872.02	66.125	-154.425	Alaska	-0.491493	0.141726	0.624242	Needleleaf forest	Fire 2000-2019	2015	2015	63.56	NA	NA	32.0656	202	-4.52403	523.278	0.104479	4.33172	0.0601959	-0.770965	-1.53277
-17190.5	9885.77	66.175	-154.425	Alaska	-0.356536	0.207857	0.636364	Needleleaf forest	Fire 2000-2019	2015	2015	49.22	NA	NA	35.0959	238	-4.52403	523.278	0.104479	4.33172	0.0601959	-0.770965	-1.01589
-17190.5	9899.55	66.225	-154.425	Alaska	0.164352	0.293917	0.648485	Needleleaf forest	Fire 1985-1999	1985	1985	7.07	NA	NA	31.2549	225	-4.52403	523.278	0.104479	4.33172	0.0601959	-0.770965	0.525844
-17190.5	9913.36	66.275	-154.425	Alaska	0.273785	0.00329494	0.660606	Shrubs	Fire 1985-1999	1985	1985	81.61	NA	NA	16.1834	197	-4.52403	523.278	0.104479	4.33172	0.0601959	-0.770965	1.69176
-17190.5	9927.19	66.325	-154.425	Alaska	0.264947	0.123715	0.672727	Shrubs	Fire 2000-2019	2005	2005	21.02	NA	NA	13.7015	208	-4.52403	523.278	0.104479	4.33172	0.0601959	-0.770965	1.93371
-17190.5	9941.05	66.375	-154.425	Alaska	0.439753	0.00207889	0.684848	Unknown forest	Disturbed <1985/Undisturbed	NA	NA	0	NA	NA	21.2957	270	-4.75443	576.178	0.112074	4.31046	0.0623696	-0.439573	2.06498
-17190.5	9954.94	66.425	-154.425	Alaska	0.139813	0.262911	0.69697	Needleleaf forest	Disturbed <1985/Undisturbed	NA	NA	0	NA	NA	35.0351	194	-4.75443	576.178	0.112074	4.31046	0.0623696	-0.439573	0.399067
-17190.5	9968.85	66.475	-154.425	Alaska	0.227195	0.141726	0.709091	Needleleaf forest	Disturbed <1985/Undisturbed	NA	NA	0	NA	NA	42.3067	338	-4.75443	576.178	0.112074	4.31046	0.0623696	-0.439573	0.53702
-17190.5	9982.8	66.525	-154.425	Alaska	0.479606	0.00329494	0.721212	Needleleaf forest	Disturbed <1985/Undisturbed	NA	NA	0	NA	NA	39.1673	298	-4.75443	576.178	0.112074	4.31046	0.0623696	-0.439573	1.22451
-17190.5	9996.77	66.575	-154.425	Alaska	0.684206	0.000208497	0.733333	Needleleaf forest	Disturbed <1985/Undisturbed	NA	NA	0	NA	NA	43.9288	262	-4.75443	576.178	0.112074	4.31046	0.0623696	-0.439573	1.55753
-17190.5	10010.8	66.625	-154.425	Alaska	0.277199	0.0143257	0.745455	Needleleaf forest	Fire 2000-2019	2004	2004	7.16	NA	NA	40.4822	311	-5.42762	663.189	0.102874	4.16763	0.0649686	-1.30806	0.684743
-17190.5	10024.8	66.675	-154.425	Alaska	0.14752	0.0802429	0.757576	Needleleaf forest	Disturbed <1985/Undisturbed	NA	NA	0	NA	NA	32.5952	448	-5.42762	663.189	0.102874	4.16763	0.0649686	-1.30806	0.452581
-17190.5	10038.9	66.725	-154.425	Alaska	0.199016	0.0300747	0.769697	Needleleaf forest	Disturbed <1985/Undisturbed	NA	NA	0	NA	NA	34.4549	311	-5.42762	663.189	0.102874	4.16763	0.0649686	-1.30806	0.577614
-17190.5	10052.9	66.775	-154.425	Alaska	0.671773	0.0143257	0.781818	Needleleaf forest	Disturbed <1985/Undisturbed	NA	NA	0	NA	NA	25.9576	230	-5.42762	663.189	0.102874	4.16763	0.0649686	-1.30806	2.58796
-17190.5	10067.1	66.825	-154.425	Alaska	0.69684	0.0173588	0.793939	Shrubs	Disturbed <1985/Undisturbed	NA	NA	0	NA	NA	15.8776	225	-5.42762	663.189	0.102874	4.16763	0.0649686	-1.30806	4.38881
-17190.5	10081.2	66.875	-154.425	Alaska	0.660177	0.0802429	0.806061	Shrubs	Disturbed <1985/Undisturbed	NA	NA	0	NA	NA	23.6279	237	-6.28854	706.7	0.10145	2.49725	0.0648431	-0.946459	2.79406
-17190.5	10095.4	66.925	-154.425	Alaska	0.773572	0.36302	0.818182	Shrubs	Disturbed <1985/Undisturbed	NA	NA	0	NA	NA	19.1262	207	-6.28854	706.7	0.10145	2.49725	0.0648431	-0.946459	4.04457
-17190.5	10109.6	66.975	-154.425	Alaska	0.379791	1	0.830303	Shrubs	Fire 1985-1999	1991	1991	15.83	NA	NA	15.8393	200	-6.28854	706.7	0.10145	2.49725	0.0648431	-0.946459	2.39778
-17190.5	10123.8	67.025	-154.425	Alaska	0.505691	0.262911	0.842424	Shrubs	Fire 1985-1999	1991	1991	65.52	NA	NA	12.3983	229	-6.28854	706.7	0.10145	2.49725	0.0648431	-0.946459	4.0787
-17190.5	10138.1	67.075	-154.425	Alaska	0.265268	0.141726	0.854545	Shrubs	Fire 1985-1999	1991	1991	4.62	NA	NA	13.2955	620	-6.28854	706.7	0.10145	2.49725	0.0648431	-0.946459	1.99517
-17190.5	10152.3	67.125	-154.425	Alaska	0.036859	0.726447	0.866667	Shrubs	Disturbed <1985/Undisturbed	NA	NA	0	NA	NA	15.1454	592	-9.03273	782.986	0.117073	3.79429	0.0714115	-0.723983	0.243367
-17190.5	10166.7	67.175	-154.425	Alaska	0.20651	0.528865	0.878788	Shrubs	Disturbed <1985/Undisturbed	NA	NA	0	NA	NA	9.91094	579	-9.03273	782.986	0.117073	3.79429	0.0714115	-0.723983	2.08366
-17190.5	10181	67.225	-154.425	Alaska	0.104167	0.888706	0.890909	Shrubs	Disturbed <1985/Undisturbed	NA	NA	0	NA	NA	3.44852	926	-9.03273	782.986	0.117073	3.79429	0.0714115	-0.723983	3.02062
-17190.5	10195.4	67.275	-154.425	Alaska	0.00467902	0.888706	0.90303	Non-woody	Disturbed <1985/Undisturbed	NA	NA	0	NA	NA	0.682026	1185	-9.03273	782.986	0.117073	3.79429	0.0714115	-0.723983	0.686048
-17190.5	10209.8	67.325	-154.425	Alaska	0	0.752322	0.915152	Non-woody	Disturbed <1985/Undisturbed	NA	NA	0	NA	NA	0.270264	1274	-9.03273	782.986	0.117073	3.79429	0.0714115	-0.723983	0
-17190.5	10224.2	67.375	-154.425	Alaska	-0.00290205	0.528865	0.927273	Non-woody	Disturbed <1985/Undisturbed	NA	NA	0	NA	NA	1.04129	1147	-9.70498	658.719	0.114673	4.27857	0.0681203	-0.056974	-0.278698
-17190.5	10238.7	67.425	-154.425	Alaska	0.00982581	0.888706	0.939394	Non-woody	Disturbed <1985/Undisturbed	NA	NA	0	NA	NA	1.13217	1322	-9.70498	658.719	0.114673	4.27857	0.0681203	-0.056974	0.867874
-17190.5	10253.2	67.475	-154.425	Alaska	0.00792034	0.726447	0.951515	Non-woody	Disturbed <1985/Undisturbed	NA	NA	0	NA	NA	0.327291	1381	-9.70498	658.719	0.114673	4.27857	0.0681203	-0.056974	2.41997
-17190.5	10267.7	67.525	-154.425	Alaska	0.0247803	0.624277	0.963636	Non-woody	Disturbed <1985/Undisturbed	NA	NA	0	NA	NA	1.31933	1138	-9.70498	658.719	0.114673	4.27857	0.0681203	-0.056974	1.87825
-17190.5	10282.3	67.575	-154.425	Alaska	0.210714	0.528865	0.975758	Unknown forest	Disturbed <1985/Undisturbed	NA	NA	0	NA	NA	7.77075	699	-9.70498	658.719	0.114673	4.27857	0.0681203	-0.056974	2.71163
-17190.5	10296.9	67.625	-154.425	Alaska	0.621367	0.0930921	0.987879	Unknown forest	Disturbed <1985/Undisturbed	NA	NA	0	NA	NA	13.0516	510	-10.0309	546.821	0.107904	3.44345	0.0633837	0.456941	4.76085
-17190.5	10311.5	67.675	-154.425	Alaska	0.286133	0.0930921	1	Shrubs	Disturbed <1985/Undisturbed	NA	NA	0	NA	NA	5.94696	772	-10.0309	546.821	0.107904	3.44345	0.0633837	0.456941	4.81141
-17190.5	10326.2	67.725	-154.425	Alaska	0.0233463	1	1.025	Non-woody	Disturbed <1985/Undisturbed	NA	NA	0	NA	NA	1.06527	1196	-10.0309	546.821	0.107904	3.44345	0.0633837	0.456941	2.19158
-17190.5	10340.9	67.775	-154.425	Alaska	0.00150647	0.944217	1.05	Non-woody	Disturbed <1985/Undisturbed	NA	NA	0	NA	NA	0.650926	1419	-10.0309	546.821	0.107904	3.44345	0.0633837	0.456941	0.231434
-17190.5	10355.6	67.825	-154.425	Alaska	0.0192464	0.327286	1.075	Non-woody	Disturbed <1985/Undisturbed	NA	NA	0	NA	NA	0.905722	1137	-10.0309	546.821	0.107904	3.44345	0.0633837	0.456941	2.12498
-17190.5	10370.3	67.875	-154.425	Alaska	0.00961473	0.779566	1.1	Non-woody	Disturbed <1985/Undisturbed	NA	NA	0	NA	NA	0.931981	1529	-10.2245	500.487	0.107261	3.39393	0.0637834	1.38414	1.03164
-17190.5	10385.1	67.925	-154.425	Alaska	0.0616054	0.624277	1.125	Non-woody	Disturbed <1985/Undisturbed	NA	NA	0	NA	NA	2.23052	1145	-10.2245	500.487	0.107261	3.39393	0.0637834	1.38414	2.76193
-17190.5	10399.9	67.975	-154.425	Alaska	0.106754	0.0588622	1.15	Non-woody	Disturbed <1985/Undisturbed	NA	NA	0	NA	NA	2.43576	840	-10.2245	500.487	0.107261	3.39393	0.0637834	1.38414	4.38276
-17190.5	10414.8	68.025	-154.425	Alaska	0.073724	0.726447	1.175	Non-woody	Disturbed <1985/Undisturbed	NA	NA	0	NA	NA	2.40538	1119	-10.2245	500.487	0.107261	3.39393	0.0637834	1.38414	3.06496
-17190.5	10429.6	68.075	-154.425	Alaska	0.103348	0.207857	1.2	Non-woody	Disturbed <1985/Undisturbed	NA	NA	0	NA	NA	2.58545	624	-10.2245	500.487	0.107261	3.39393	0.0637834	1.38414	3.9973
-17190.5	10444.5	68.125	-154.425	Alaska	0.0311905	0.888706	1.225	Non-woody	Disturbed <1985/Undisturbed	NA	NA	0	NA	NA	1.26884	1123	-10.1124	490.588	0.124054	3.87828	0.0642082	1.72011	2.45819
-17190.5	10459.5	68.175	-154.425	Alaska	0.000719895	0.726447	1.25	Non-woody	Disturbed <1985/Undisturbed	NA	NA	0	NA	NA	0.681021	1501	-10.1124	490.588	0.124054	3.87828	0.0642082	1.72011	0.105708
-17190.5	10474.5	68.225	-154.425	Alaska	0	0.833735	1.275	Non-woody	Disturbed <1985/Undisturbed	NA	NA	0	NA	NA	0.53185	1489	-10.1124	490.588	0.124054	3.87828	0.0642082	1.72011	0
-17190.5	10504.5	68.325	-154.425	Alaska	0.00198198	0.833735	1.325	Non-woody	Disturbed <1985/Undisturbed	NA	NA	0	NA	NA	0.197658	1200	-10.1124	490.588	0.124054	3.87828	0.0642082	1.72011	1.00273
-17190.5	10519.6	68.375	-154.425	Alaska	0.00753623	0.327286	1.35	Non-woody	Disturbed <1985/Undisturbed	NA	NA	0	NA	NA	0.507739	932	-9.98758	489.19	0.150558	2.50173	0.0736803	1.97793	1.48427
-17190.5	10534.7	68.425	-154.425	Alaska	0.0186966	0.00783956	1.375	Non-woody	Disturbed <1985/Undisturbed	NA	NA	0	NA	NA	0.502951	838	-9.98758	489.19	0.150558	2.50173	0.0736803	1.97793	3.71737
-17190.5	10549.8	68.475	-154.425	Alaska	0.0339988	0.0424417	1.4	Non-woody	Disturbed <1985/Undisturbed	NA	NA	0	NA	NA	0.881337	673	-9.98758	489.19	0.150558	2.50173	0.0736803	1.97793	3.85764
-17190.5	10565	68.525	-154.425	Alaska	0.0131727	0.0688733	1.425	Non-woody	Disturbed <1985/Undisturbed	NA	NA	0	NA	NA	0.461545	585	-9.98758	489.19	0.150558	2.50173	0.0736803	1.97793	2.85405
-17190.5	10580.2	68.575	-154.425	Alaska	0.0282118	0.0500903	1.45	Non-woody	Disturbed <1985/Undisturbed	NA	NA	0	NA	NA	0.561198	502	-9.98758	489.19	0.150558	2.50173	0.0736803	1.97793	5.02707
-17190.5	10595.4	68.625	-154.425	Alaska	0.0244305	0.0209409	1.475	Non-woody	Disturbed <1985/Undisturbed	NA	NA	0	NA	NA	0.435243	448	-10.1705	443.842	0.176966	2.75849	0.0931749	1.93055	5.61307
-17190.5	10610.7	68.675	-154.425	Alaska	0.010723	0.36302	1.5	Non-woody	Disturbed <1985/Undisturbed	NA	NA	0	NA	NA	0.340538	421	-10.1705	443.842	0.176966	2.75849	0.0931749	1.93055	3.14885
-16455.8	8559.81	60.875	-147.825	Alaska	-0.00919244	0.944217	-1.425	Non-woody	Disturbed <1985/Undisturbed	NA	NA	0	NA	NA	24.2592	301	2.61839	3967.73	0.0832552	16.3307	0.0450049	1.81002	-0.0378926
-16455.8	8571.24	60.925	-147.825	Alaska	-0.343176	0.779566	-1.4	Needleleaf forest	Disturbed <1985/Undisturbed	NA	NA	0	NA	NA	23.7788	421	2.61839	3967.73	0.0832552	16.3307	0.0450049	1.81002	-1.4432
-16455.8	8617.13	61.125	-147.825	Alaska	-0.703046	0.0688733	-1.3	Needleleaf forest	Disturbed <1985/Undisturbed	NA	NA	0	NA	NA	50.3638	198	-3.95872	3265.02	0.0866346	9.4498	0.0502794	1.1407	-1.39593
-16455.8	8744.84	61.675	-147.825	Alaska	0.195239	0.528865	-1.025	Non-woody	Disturbed <1985/Undisturbed	NA	NA	0	NA	NA	10.6601	1228	-5.63336	1077.79	0.096526	0.904353	0.0459123	-0.403886	1.8315
-16455.8	8756.56	61.725	-147.825	Alaska	0.205062	0.0358051	-1	Non-woody	Disturbed <1985/Undisturbed	NA	NA	0	NA	NA	13.3896	1153	-5.63336	1077.79	0.096526	0.904353	0.0459123	-0.403886	1.5315
-16455.8	8768.3	61.775	-147.825	Alaska	0.336918	0.161686	-0.983607	Needleleaf forest	Disturbed <1985/Undisturbed	NA	NA	0	NA	NA	38.5688	566	-5.63336	1077.79	0.096526	0.904353	0.0459123	-0.403886	0.873552
-16455.8	8780.06	61.825	-147.825	Alaska	0.502918	0.262911	-0.967213	Non-woody	Disturbed <1985/Undisturbed	NA	NA	0	NA	NA	22.3656	815	-5.63336	1077.79	0.096526	0.904353	0.0459123	-0.403886	2.24862
-16455.8	8791.84	61.875	-147.825	Alaska	0.140612	0.0251509	-0.95082	Non-woody	Disturbed <1985/Undisturbed	NA	NA	0	NA	NA	8.79039	1139	-5.2889	825.409	0.0997977	0.713723	0.0523545	0.519923	1.59962
-16455.8	8803.64	61.925	-147.825	Alaska	0.0521537	0.484107	-0.934426	Non-woody	Disturbed <1985/Undisturbed	NA	NA	0	NA	NA	3.26461	1484	-5.2889	825.409	0.0997977	0.713723	0.0523545	0.519923	1.59755
-16455.8	8815.46	61.975	-147.825	Alaska	0.111653	0.0802429	-0.918033	Non-woody	Disturbed <1985/Undisturbed	NA	NA	0	NA	NA	5.78737	1335	-5.2889	825.409	0.0997977	0.713723	0.0523545	0.519923	1.92925
-16455.8	8827.3	62.025	-147.825	Alaska	0.105205	0.107543	-0.901639	Non-woody	Disturbed <1985/Undisturbed	NA	NA	0	NA	NA	5.17384	1342	-5.2889	825.409	0.0997977	0.713723	0.0523545	0.519923	2.0334
-16455.8	8839.16	62.075	-147.825	Alaska	0.0686813	0.161686	-0.885246	Non-woody	Disturbed <1985/Undisturbed	NA	NA	0	NA	NA	1.87286	1660	-5.2889	825.409	0.0997977	0.713723	0.0523545	0.519923	3.66719
-16455.8	8862.93	62.175	-147.825	Alaska	0.0243742	0.779566	-0.852459	Non-woody	Disturbed <1985/Undisturbed	NA	NA	0	NA	NA	1.73192	1629	-5.94958	819.232	0.0865234	2.66788	0.042682	0.822896	1.40735
-16455.8	8874.85	62.225	-147.825	Alaska	0.00979707	0.401103	-0.836066	Non-woody	Disturbed <1985/Undisturbed	NA	NA	0	NA	NA	1.89223	1513	-5.94958	819.232	0.0865234	2.66788	0.042682	0.822896	0.517753
-16455.8	8886.78	62.275	-147.825	Alaska	0.102802	0.0424417	-0.819672	Non-woody	Disturbed <1985/Undisturbed	NA	NA	0	NA	NA	4.92785	1179	-5.94958	819.232	0.0865234	2.66788	0.042682	0.822896	2.08615
-16455.8	8898.74	62.325	-147.825	Alaska	0.0565487	0.161686	-0.803279	Non-woody	Disturbed <1985/Undisturbed	NA	NA	0	NA	NA	2.83292	1469	-5.94958	819.232	0.0865234	2.66788	0.042682	0.822896	1.99613
-16455.8	8910.72	62.375	-147.825	Alaska	0.0148833	0.528865	-0.786885	Non-woody	Disturbed <1985/Undisturbed	NA	NA	0	NA	NA	3.35011	1416	-5.03192	800.674	0.0972688	2.22416	0.0489797	0.681984	0.444264
-16455.8	8922.71	62.425	-147.825	Alaska	0.0436077	0.528865	-0.770492	Non-woody	Disturbed <1985/Undisturbed	NA	NA	0	NA	NA	4.3437	1227	-5.03192	800.674	0.0972688	2.22416	0.0489797	0.681984	1.00393
-16455.8	8934.73	62.475	-147.825	Alaska	0.0126588	0.888706	-0.754098	Non-woody	Disturbed <1985/Undisturbed	NA	NA	0	NA	NA	2.3714	1445	-5.03192	800.674	0.0972688	2.22416	0.0489797	0.681984	0.533809
-16455.8	8946.77	62.525	-147.825	Alaska	0.0177138	0.674612	-0.737705	Non-woody	Disturbed <1985/Undisturbed	NA	NA	0	NA	NA	2.89058	1288	-5.03192	800.674	0.0972688	2.22416	0.0489797	0.681984	0.612812
-16455.8	8958.82	62.575	-147.825	Alaska	0.0321539	0.779566	-0.721311	Non-woody	Disturbed <1985/Undisturbed	NA	NA	0	NA	NA	3.32403	1262	-5.03192	800.674	0.0972688	2.22416	0.0489797	0.681984	0.967317
-16455.8	8970.9	62.625	-147.825	Alaska	0.247164	0.0358051	-0.704918	Non-woody	Disturbed <1985/Undisturbed	NA	NA	0	NA	NA	7.45556	1025	-5.09032	649.441	0.0845228	0.907776	0.0566375	-1.05378	3.31517
-16455.8	8983	62.675	-147.825	Alaska	0.266832	0.00635505	-0.688525	Shrubs	Disturbed <1985/Undisturbed	NA	NA	0	NA	NA	12.6686	946	-5.09032	649.441	0.0845228	0.907776	0.0566375	-1.05378	2.10624
-16455.8	8995.12	62.725	-147.825	Alaska	0.114598	0.36302	-0.672131	Shrubs	Disturbed <1985/Undisturbed	NA	NA	0	NA	NA	8.40833	1065	-5.09032	649.441	0.0845228	0.907776	0.0566375	-1.05378	1.36291
-16455.8	9007.26	62.775	-147.825	Alaska	0.142868	0.207857	-0.655738	Unknown forest	Disturbed <1985/Undisturbed	NA	NA	0	NA	NA	25.743	758	-5.09032	649.441	0.0845228	0.907776	0.0566375	-1.05378	0.554979
-16455.8	9019.42	62.825	-147.825	Alaska	0.152991	0.183699	-0.639344	Shrubs	Disturbed <1985/Undisturbed	NA	NA	0	NA	NA	14.8778	973	-5.09032	649.441	0.0845228	0.907776	0.0566375	-1.05378	1.02832
-16455.8	9031.6	62.875	-147.825	Alaska	0.204515	0.000606775	-0.622951	Non-woody	Disturbed <1985/Undisturbed	NA	NA	0	NA	NA	4.00729	1273	-5.48525	719.664	0.0788992	2.33463	0.051259	-0.345071	5.10356
-16455.8	9043.8	62.925	-147.825	Alaska	0.242585	0.00512862	-0.606557	Non-woody	Disturbed <1985/Undisturbed	NA	NA	0	NA	NA	5.68243	1122	-5.48525	719.664	0.0788992	2.33463	0.051259	-0.345071	4.26905
-16455.8	9056.02	62.975	-147.825	Alaska	0.136175	0.207857	-0.590164	Non-woody	Disturbed <1985/Undisturbed	NA	NA	0	NA	NA	3.33285	1316	-5.48525	719.664	0.0788992	2.33463	0.051259	-0.345071	4.08583
-16455.8	9068.26	63.025	-147.825	Alaska	0.178346	0.161686	-0.57377	Non-woody	Disturbed <1985/Undisturbed	NA	NA	0	NA	NA	11.1036	937	-5.48525	719.664	0.0788992	2.33463	0.051259	-0.345071	1.6062
-16455.8	9080.53	63.075	-147.825	Alaska	0.173958	0.0143257	-0.557377	Non-woody	Disturbed <1985/Undisturbed	NA	NA	0	NA	NA	5.58958	1059	-5.48525	719.664	0.0788992	2.33463	0.051259	-0.345071	3.11219
-16455.8	9092.81	63.125	-147.825	Alaska	0.0881141	0.161686	-0.540984	Non-woody	Disturbed <1985/Undisturbed	NA	NA	0	NA	NA	2.68547	1289	-4.82041	740.147	0.0768869	3.64937	0.0432007	-0.469176	3.28115
-16455.8	9105.12	63.175	-147.825	Alaska	0.0514921	0.779566	-0.52459	Non-woody	Disturbed <1985/Undisturbed	NA	NA	0	NA	NA	3.56876	1165	-4.82041	740.147	0.0768869	3.64937	0.0432007	-0.469176	1.44286
-16455.8	9117.45	63.225	-147.825	Alaska	0.218101	0.00783956	-0.508197	Non-woody	Disturbed <1985/Undisturbed	NA	NA	0	NA	NA	5.51758	987	-4.82041	740.147	0.0768869	3.64937	0.0432007	-0.469176	3.95284
-16455.8	9129.8	63.275	-147.825	Alaska	0.396423	0.00100672	-0.491803	Non-woody	Disturbed <1985/Undisturbed	NA	NA	0	NA	NA	11.5466	853	-4.82041	740.147	0.0768869	3.64937	0.0432007	-0.469176	3.43325
-16455.8	9142.17	63.325	-147.825	Alaska	0.485048	0.00128782	-0.47541	Shrubs	Disturbed <1985/Undisturbed	NA	NA	0	NA	NA	10.3863	808	-4.82041	740.147	0.0768869	3.64937	0.0432007	-0.469176	4.67006
-16455.8	9154.56	63.375	-147.825	Alaska	0.190467	0.207857	-0.459016	Non-woody	Disturbed <1985/Undisturbed	NA	NA	0	NA	NA	7.82358	871	-5.43809	808.664	0.0583746	5.63742	0.0305198	-0.308678	2.43453
-16455.8	9166.97	63.425	-147.825	Alaska	0.0406629	0.726447	-0.442623	Non-woody	Disturbed <1985/Undisturbed	NA	NA	0	NA	NA	5.90986	927	-5.43809	808.664	0.0583746	5.63742	0.0305198	-0.308678	0.688052
-16455.8	9179.41	63.475	-147.825	Alaska	0.0158783	0.528865	-0.42623	Non-woody	Disturbed <1985/Undisturbed	NA	NA	0	NA	NA	2.58929	1060	-5.43809	808.664	0.0583746	5.63742	0.0305198	-0.308678	0.613232
-16455.8	9241.92	63.725	-147.825	Alaska	0.00368481	0.36302	-0.344262	Non-woody	Disturbed <1985/Undisturbed	NA	NA	0	NA	NA	5.15256	1288	-6.02727	893.57	0.068148	2.69993	0.0287214	1.02318	0.071514
-16455.8	9279.69	63.875	-147.825	Alaska	-0.0570787	0.327286	-0.295082	Needleleaf forest	Disturbed <1985/Undisturbed	NA	NA	0	NA	NA	18.769	873	-4.04696	757.982	0.0748091	2.18092	0.0360426	0.184041	-0.304112
-16455.8	9292.32	63.925	-147.825	Alaska	0.177672	0.528865	-0.278689	Needleleaf forest	Disturbed <1985/Undisturbed	NA	NA	0	NA	NA	30.0568	746	-4.04696	757.982	0.0748091	2.18092	0.0360426	0.184041	0.591119
-16455.8	9304.98	63.975	-147.825	Alaska	0.112456	0.401103	-0.262295	Unknown forest	Disturbed <1985/Undisturbed	NA	NA	0	NA	NA	20.441	950	-4.04696	757.982	0.0748091	2.18092	0.0360426	0.184041	0.550151
-16455.8	9317.66	64.025	-147.825	Alaska	0.140258	0.0588622	-0.245902	Non-woody	Disturbed <1985/Undisturbed	NA	NA	0	NA	NA	7.53993	1188	-4.04696	757.982	0.0748091	2.18092	0.0360426	0.184041	1.8602
-16455.8	9330.36	64.075	-147.825	Alaska	0.170511	0.0209409	-0.229508	Non-woody	Disturbed <1985/Undisturbed	NA	NA	0	NA	NA	8.9421	1029	-4.04696	757.982	0.0748091	2.18092	0.0360426	0.184041	1.90683
-16455.8	9343.09	64.125	-147.825	Alaska	0.362847	0.00207889	-0.213115	Unknown forest	Disturbed <1985/Undisturbed	NA	NA	0	NA	NA	32.6001	707	-1.32477	489.127	0.0749414	3.7327	0.05095	-1.26575	1.11303
-16455.8	9355.84	64.175	-147.825	Alaska	0.275087	0.0143257	-0.196721	Needleleaf forest	Disturbed <1985/Undisturbed	NA	NA	0	NA	NA	42.7377	610	-1.32477	489.127	0.0749414	3.7327	0.05095	-1.26575	0.643663
-16455.8	9368.61	64.225	-147.825	Alaska	0.0230179	1	-0.180328	Needleleaf forest	Disturbed <1985/Undisturbed	NA	NA	0	NA	NA	59.5667	361	-1.32477	489.127	0.0749414	3.7327	0.05095	-1.26575	0.0386423
-16455.8	9381.41	64.275	-147.825	Alaska	0.0495652	0.624277	-0.163934	Needleleaf forest	Disturbed <1985/Undisturbed	NA	NA	0	NA	NA	48.9823	282	-1.32477	489.127	0.0749414	3.7327	0.05095	-1.26575	0.10119
-16455.8	9394.23	64.325	-147.825	Alaska	0.363557	0.0143257	-0.147541	Needleleaf forest	Fire 2000-2019	2009	2009	6.72	NA	NA	45.0869	247	-1.32477	489.127	0.0749414	3.7327	0.05095	-1.26575	0.806348
-16455.8	9407.07	64.375	-147.825	Alaska	-0.498101	0.161686	-0.131148	Unknown forest	Fire 2000-2019	2009	2009	35.62	NA	NA	38.1996	210	-1.13462	385.678	0.0690636	2.55166	0.0538016	-1.17512	-1.30394
-16455.8	9419.93	64.425	-147.825	Alaska	-1.21902	0.0300747	-0.114754	Unknown forest	Fire 2000-2019	2009	2009	34.61	NA	NA	38.6182	182	-1.13462	385.678	0.0690636	2.55166	0.0538016	-1.17512	-3.1566
-16455.8	9432.82	64.475	-147.825	Alaska	-1.37853	0.00100671	-0.0983607	Shrubs	Fire 2000-2019	2009	2009	40.51	NA	NA	37.9996	166	-1.13462	385.678	0.0690636	2.55166	0.0538016	-1.17512	-3.62775
-16455.8	9445.74	64.525	-147.825	Alaska	-1.15462	0.000783341	-0.0819672	Shrubs	Fire 2000-2019	2009	2009	30.66	NA	NA	37.1737	153	-1.13462	385.678	0.0690636	2.55166	0.0538016	-1.17512	-3.10603
-16455.8	9458.67	64.575	-147.825	Alaska	-0.847222	0.00262317	-0.0655738	Shrubs	Fire 2000-2019	2009	2009	17.38	NA	NA	33.8762	146	-1.13462	385.678	0.0690636	2.55166	0.0538016	-1.17512	-2.50094
-16455.8	9471.63	64.625	-147.825	Alaska	-0.885677	0.000358992	-0.0491803	Unknown forest	Fire 2000-2019	2011	2011	18.23	NA	NA	44.1634	158	-1.05588	380.185	0.0707959	4.53953	0.0526999	-0.88318	-2.00546
-16455.8	9484.62	64.675	-147.825	Alaska	-1.07767	0.000157813	-0.0327869	Shrubs	Fire 2000-2019	2010	2010	45.17	NA	NA	38.8577	138	-1.05588	380.185	0.0707959	4.53953	0.0526999	-0.88318	-2.77337
-16455.8	9497.62	64.725	-147.825	Alaska	0.00376157	0.779566	-0.0163934	Unknown forest	Fire 2000-2019	2010	2010	2.22	NA	NA	32.7461	132	-1.05588	380.185	0.0707959	4.53953	0.0526999	-0.88318	0.0114871
-16455.8	9510.66	64.775	-147.825	Alaska	0.151141	0.726447	0	Non-woody	Disturbed <1985/Undisturbed	NA	NA	0	NA	NA	32.3272	132	-1.05588	380.185	0.0707959	4.53953	0.0526999	-0.88318	0.467536
-16455.8	9523.71	64.825	-147.825	Alaska	0.0464319	0.262911	0.0163934	Needleleaf forest	Disturbed <1985/Undisturbed	NA	NA	0	NA	NA	24.8576	134	-1.05588	380.185	0.0707959	4.53953	0.0526999	-0.88318	0.186792
-16455.8	9536.79	64.875	-147.825	Alaska	0.251874	0.0117701	0.0327869	Needleleaf forest	Disturbed <1985/Undisturbed	NA	NA	0	NA	NA	36.9727	179	-2.06625	467.593	0.0743543	4.97361	0.0496985	-0.711849	0.681244
-16455.8	9549.9	64.925	-147.825	Alaska	0.204559	0.161686	0.0491803	Needleleaf forest	Disturbed <1985/Undisturbed	NA	NA	0	NA	NA	46.1211	219	-2.06625	467.593	0.0743543	4.97361	0.0496985	-0.711849	0.443525
-16455.8	9563.03	64.975	-147.825	Alaska	-0.136683	0.0300747	0.0655738	Needleleaf forest	Disturbed <1985/Undisturbed	NA	NA	0	NA	NA	60.7617	389	-2.06625	467.593	0.0743543	4.97361	0.0496985	-0.711849	-0.224949
-16455.8	9576.18	65.025	-147.825	Alaska	-0.104723	0.161686	0.0819672	Needleleaf forest	Disturbed <1985/Undisturbed	NA	NA	0	NA	NA	51.1543	269	-2.06625	467.593	0.0743543	4.97361	0.0496985	-0.711849	-0.20472
-16455.8	9589.36	65.075	-147.825	Alaska	0.0574111	0.528865	0.0983607	Needleleaf forest	Disturbed <1985/Undisturbed	NA	NA	0	NA	NA	38.8243	200	-2.06625	467.593	0.0743543	4.97361	0.0496985	-0.711849	0.147874
-16455.8	9602.57	65.125	-147.825	Alaska	-0.30913	0.0300747	0.114754	Needleleaf forest	Disturbed <1985/Undisturbed	NA	NA	0	NA	NA	51.8503	387	-3.26379	505.361	0.0680766	5.04261	0.047802	-0.42452	-0.596196
-16455.8	9615.8	65.175	-147.825	Alaska	0.122001	0.888706	0.131148	Needleleaf forest	Disturbed <1985/Undisturbed	NA	NA	0	NA	NA	39.8656	346	-3.26379	505.361	0.0680766	5.04261	0.047802	-0.42452	0.306031
-16455.8	9629.05	65.225	-147.825	Alaska	-0.375727	0.0930921	0.147541	Unknown forest	Fire 2000-2019	2005	2005	16.62	NA	NA	30.3579	506	-3.26379	505.361	0.0680766	5.04261	0.047802	-0.42452	-1.23766
-16455.8	9642.33	65.275	-147.825	Alaska	-0.0654603	0.726447	0.163934	Shrubs	Fire 2000-2019	2004	2004	1.56	NA	NA	15.7852	489	-3.26379	505.361	0.0680766	5.04261	0.047802	-0.42452	-0.414693
-16455.8	9655.63	65.325	-147.825	Alaska	0.0765155	0.575637	0.180328	Shrubs	Fire 1985-1999	1995	1995	25.06	NA	NA	20.2783	574	-3.26379	505.361	0.0680766	5.04261	0.047802	-0.42452	0.377327
-16455.8	9668.96	65.375	-147.825	Alaska	0.0581597	0.207857	0.196721	Shrubs	Fire 1985-1999	1995	1995	26.65	NA	NA	17.3405	465	-4.17624	483.753	0.0694728	5.4447	0.0478832	-0.208542	0.335399
-16455.8	9682.32	65.425	-147.825	Alaska	-0.0344348	1	0.213115	Shrubs	Fire 2000-2019	2005	2005	8.17	NA	NA	19.5031	471	-4.17624	483.753	0.0694728	5.4447	0.0478832	-0.208542	-0.17656
-16455.8	9695.7	65.475	-147.825	Alaska	-0.466688	0.00512856	0.229508	Shrubs	Fire 2000-2019	2005	2005	71.07	NA	NA	16.8571	599	-4.17624	483.753	0.0694728	5.4447	0.0478832	-0.208542	-2.76849
-16455.8	9709.1	65.525	-147.825	Alaska	-0.777069	0.0173588	0.245902	Shrubs	Fire 2000-2019	2005	2005	79.62	NA	NA	21.5503	492	-4.17624	483.753	0.0694728	5.4447	0.0478832	-0.208542	-3.60584
-16455.8	9722.54	65.575	-147.825	Alaska	-0.70892	0.00635509	0.262295	Shrubs	Fire 2000-2019	2005	2005	88.09	NA	NA	15.601	509	-4.17624	483.753	0.0694728	5.4447	0.0478832	-0.208542	-4.54406
-16455.8	9735.99	65.625	-147.825	Alaska	-0.616063	0.0209409	0.278689	Shrubs	Fire 2000-2019	2005	2005	71.93	NA	NA	18.8378	600	-5.01164	478.068	0.0763279	3.77296	0.0537654	-0.568204	-3.27036
-16455.8	9749.48	65.675	-147.825	Alaska	-0.0364583	0.888706	0.295082	Shrubs	Fire 2000-2019	2019	2019	79.08	NA	NA	21.2321	584	-5.01164	478.068	0.0763279	3.77296	0.0537654	-0.568204	-0.171713
-16455.8	9762.99	65.725	-147.825	Alaska	0.300982	0.0143257	0.311475	Shrubs	Fire 2000-2019	2019	2019	20.8	NA	NA	16.2705	480	-5.01164	478.068	0.0763279	3.77296	0.0537654	-0.568204	1.84986
-16455.8	9776.53	65.775	-147.825	Alaska	0.518924	0.000606775	0.327869	Shrubs	Disturbed <1985/Undisturbed	NA	NA	0	NA	NA	20.247	554	-5.01164	478.068	0.0763279	3.77296	0.0537654	-0.568204	2.56297
-16455.8	9790.09	65.825	-147.825	Alaska	0.438694	6.65188e-05	0.344262	Shrubs	Disturbed <1985/Undisturbed	NA	NA	0	NA	NA	17.8066	582	-5.01164	478.068	0.0763279	3.77296	0.0537654	-0.568204	2.46366
-16455.8	9803.68	65.875	-147.825	Alaska	0.59668	0.0209409	0.360656	Unknown forest	Disturbed <1985/Undisturbed	NA	NA	0	NA	NA	21.0905	532	-4.66408	394.624	0.0906408	2.86605	0.0597459	-0.508893	2.82913
-16455.8	9817.29	65.925	-147.825	Alaska	-0.08125	0.401103	0.377049	Needleleaf forest	Disturbed <1985/Undisturbed	NA	NA	0	NA	NA	43.3515	368	-4.66408	394.624	0.0906408	2.86605	0.0597459	-0.508893	-0.187422
-16455.8	9830.94	65.975	-147.825	Alaska	0.753994	1.03712e-05	0.393443	Unknown forest	Disturbed <1985/Undisturbed	NA	NA	0	NA	NA	26.182	266	-4.66408	394.624	0.0906408	2.86605	0.0597459	-0.508893	2.87981
-16455.8	9844.6	66.025	-147.825	Alaska	1.07325	5.36442e-06	0.409836	Unknown forest	Disturbed <1985/Undisturbed	NA	NA	0	NA	NA	27.5035	240	-4.66408	394.624	0.0906408	2.86605	0.0597459	-0.508893	3.90224
-16455.8	9858.3	66.075	-147.825	Alaska	0.272653	0.0251509	0.42623	Needleleaf forest	Fire 2000-2019	2010	2010	15.39	NA	NA	34.0623	206	-4.66408	394.624	0.0906408	2.86605	0.0597459	-0.508893	0.800455
-16455.8	9872.02	66.125	-147.825	Alaska	0.371181	0.00412011	0.442623	Needleleaf forest	Disturbed <1985/Undisturbed	NA	NA	0	NA	NA	36.4759	139	-4.04196	318.63	0.0818709	2.30988	0.060008	-0.243254	1.01761
-16455.8	9885.77	66.175	-147.825	Alaska	-0.204948	0.0173588	0.459016	Needleleaf forest	Disturbed <1985/Undisturbed	NA	NA	0	NA	NA	41.5013	104	-4.04196	318.63	0.0818709	2.30988	0.060008	-0.243254	-0.493836
-16455.8	9899.55	66.225	-147.825	Alaska	-0.0589776	0.262911	0.47541	Needleleaf forest	Disturbed <1985/Undisturbed	NA	NA	0	NA	NA	42.1769	102	-4.04196	318.63	0.0818709	2.30988	0.060008	-0.243254	-0.139834
-16455.8	9913.36	66.275	-147.825	Alaska	0.0448877	1	0.491803	Needleleaf forest	Disturbed <1985/Undisturbed	NA	NA	0	NA	NA	38.8653	101	-4.04196	318.63	0.0818709	2.30988	0.060008	-0.243254	0.115496
-16455.8	9927.19	66.325	-147.825	Alaska	0.242354	0.123715	0.508197	Needleleaf forest	Disturbed <1985/Undisturbed	NA	NA	0	NA	NA	38.1575	106	-4.04196	318.63	0.0818709	2.30988	0.060008	-0.243254	0.635143
-16455.8	9941.05	66.375	-147.825	Alaska	0.298827	0.107543	0.52459	Needleleaf forest	Disturbed <1985/Undisturbed	NA	NA	0	NA	NA	39.0792	147	-3.90858	310.524	0.0647058	3.0889	0.0582645	-0.304719	0.764669
-16455.8	9954.94	66.425	-147.825	Alaska	0.418952	0.0802429	0.540984	Needleleaf forest	Disturbed <1985/Undisturbed	NA	NA	0	NA	NA	38.8616	162	-3.90858	310.524	0.0647058	3.0889	0.0582645	-0.304719	1.07806
-16455.8	9968.85	66.475	-147.825	Alaska	0.131823	0.161686	0.557377	Needleleaf forest	Disturbed <1985/Undisturbed	NA	NA	0	NA	NA	32.6034	123	-3.90858	310.524	0.0647058	3.0889	0.0582645	-0.304719	0.404322
-16455.8	9982.8	66.525	-147.825	Alaska	-0.0301237	1	0.57377	Needleleaf forest	Disturbed <1985/Undisturbed	NA	NA	0	NA	NA	38.852	145	-3.90858	310.524	0.0647058	3.0889	0.0582645	-0.304719	-0.0775345
-16455.8	9996.77	66.575	-147.825	Alaska	0.506539	0.0300747	0.590164	Needleleaf forest	Fire 1985-1999	1990	1990	47.15	NA	NA	29.7557	229	-3.90858	310.524	0.0647058	3.0889	0.0582645	-0.304719	1.70233
-16455.8	10010.8	66.625	-147.825	Alaska	0.951425	0.000274181	0.606557	Unknown forest	Fire 1985-1999	1990	1990	93.39	NA	NA	26.4589	330	-4.74806	342.439	0.0655348	3.58472	0.0595397	-0.529702	3.59585
-16455.8	10024.8	66.675	-147.825	Alaska	1.09201	0.000118852	0.622951	Unknown forest	Fire 1985-1999	1990	1990	84.96	NA	NA	22.8336	409	-4.74806	342.439	0.0655348	3.58472	0.0595397	-0.529702	4.78249
-16455.8	10038.9	66.725	-147.825	Alaska	0.0142678	0.726447	0.639344	Needleleaf forest	Fire 2000-2019	2017	2017	64.3	NA	NA	29.9006	316	-4.74806	342.439	0.0655348	3.58472	0.0595397	-0.529702	0.0477174
-16455.8	10052.9	66.775	-147.825	Alaska	0.066928	0.36302	0.655738	Needleleaf forest	Fire 2000-2019	2017	2017	36.43	NA	NA	20.3801	266	-4.74806	342.439	0.0655348	3.58472	0.0595397	-0.529702	0.328398
-16455.8	10067.1	66.825	-147.825	Alaska	0.422179	0.0251509	0.672131	Shrubs	Fire 1985-1999	1996	1996	46.11	NA	NA	14.303	260	-4.74806	342.439	0.0655348	3.58472	0.0595397	-0.529702	2.95169
-16455.8	10081.2	66.875	-147.825	Alaska	-0.152962	0.726447	0.688525	Shrubs	Fire 2000-2019	2005	2005	57.21	NA	NA	18.3003	268	-6.22736	372.009	0.0702595	1.7821	0.0611199	-0.523395	-0.83584
-16455.8	10095.4	66.925	-147.825	Alaska	-0.717028	0.207857	0.704918	Shrubs	Fire 2000-2019	2005	2005	73.68	NA	NA	19.5302	279	-6.22736	372.009	0.0702595	1.7821	0.0611199	-0.523395	-3.67138
-16455.8	10109.6	66.975	-147.825	Alaska	-0.245593	0.441488	0.721311	Needleleaf forest	Fire 2000-2019	2003	2003	22.05	NA	NA	32.8532	430	-6.22736	372.009	0.0702595	1.7821	0.0611199	-0.523395	-0.747546
-16455.8	10123.8	67.025	-147.825	Alaska	-0.0393486	0.888706	0.737705	Unknown forest	Fire 2000-2019	2003	2003	2.93	NA	NA	27.0773	659	-6.22736	372.009	0.0702595	1.7821	0.0611199	-0.523395	-0.14532
-16455.8	10138.1	67.075	-147.825	Alaska	0.208521	0.779566	0.754098	Needleleaf forest	Disturbed <1985/Undisturbed	NA	NA	0	NA	NA	25.6017	575	-6.22736	372.009	0.0702595	1.7821	0.0611199	-0.523395	0.814482
-16455.8	10152.3	67.125	-147.825	Alaska	0.000548796	0.575637	0.770492	Needleleaf forest	Fire 1985-1999	1993	1993	11.5	NA	NA	19.8992	358	-7.50911	429.949	0.0668603	2.62519	0.0585514	-0.902767	0.00275788
-16455.8	10166.7	67.175	-147.825	Alaska	0.319801	0.0688733	0.786885	Shrubs	Fire 1985-1999	1993	1993	37.34	NA	NA	18.149	417	-7.50911	429.949	0.0668603	2.62519	0.0585514	-0.902767	1.76209
-16455.8	10181	67.225	-147.825	Alaska	0.298466	0.00962734	0.803279	Shrubs	Disturbed <1985/Undisturbed	NA	NA	0	NA	NA	12.7895	789	-7.50911	429.949	0.0668603	2.62519	0.0585514	-0.902767	2.33368
-16455.8	10195.4	67.275	-147.825	Alaska	0.273033	0.0500903	0.819672	Shrubs	Disturbed <1985/Undisturbed	NA	NA	0	NA	NA	9.52292	802	-7.50911	429.949	0.0668603	2.62519	0.0585514	-0.902767	2.86712
-16455.8	10209.8	67.325	-147.825	Alaska	0.501324	0.00783956	0.836066	Needleleaf forest	Disturbed <1985/Undisturbed	NA	NA	0	NA	NA	16.9645	516	-7.50911	429.949	0.0668603	2.62519	0.0585514	-0.902767	2.95514
-16455.8	10224.2	67.375	-147.825	Alaska	0.345321	0.0588622	0.852459	Shrubs	Disturbed <1985/Undisturbed	NA	NA	0	NA	NA	11.9431	728	-8.7325	426.683	0.069071	1.16975	0.0629452	-0.351872	2.89137
-16455.8	10238.7	67.425	-147.825	Alaska	0.372727	0.0500903	0.868852	Unknown forest	Disturbed <1985/Undisturbed	NA	NA	0	NA	NA	12.429	690	-8.7325	426.683	0.069071	1.16975	0.0629452	-0.351872	2.99885
-16455.8	10253.2	67.475	-147.825	Alaska	0.229092	0.293917	0.885246	Unknown forest	Disturbed <1985/Undisturbed	NA	NA	0	NA	NA	11.1794	534	-8.7325	426.683	0.069071	1.16975	0.0629452	-0.351872	2.04923
-16455.8	10267.7	67.525	-147.825	Alaska	0.207194	0.484107	0.901639	Unknown forest	Disturbed <1985/Undisturbed	NA	NA	0	NA	NA	13.8598	536	-8.7325	426.683	0.069071	1.16975	0.0629452	-0.351872	1.49493
-16455.8	10282.3	67.575	-147.825	Alaska	0.137694	0.833735	0.918033	Unknown forest	Disturbed <1985/Undisturbed	NA	NA	0	NA	NA	11.9174	748	-8.7325	426.683	0.069071	1.16975	0.0629452	-0.351872	1.15541
-16455.8	10296.9	67.625	-147.825	Alaska	0.0922112	0.327286	0.934426	Non-woody	Disturbed <1985/Undisturbed	NA	NA	0	NA	NA	5.31146	977	-9.13648	423.438	0.0811803	1.05533	0.0630007	0.385444	1.73608
-16455.8	10311.5	67.675	-147.825	Alaska	0.227214	0.207857	0.95082	Shrubs	Disturbed <1985/Undisturbed	NA	NA	0	NA	NA	6.06519	972	-9.13648	423.438	0.0811803	1.05533	0.0630007	0.385444	3.74619
-16455.8	10326.2	67.725	-147.825	Alaska	0.125107	0.441488	0.967213	Non-woody	Disturbed <1985/Undisturbed	NA	NA	0	NA	NA	3.55477	1085	-9.13648	423.438	0.0811803	1.05533	0.0630007	0.385444	3.51942
-16455.8	10340.9	67.775	-147.825	Alaska	0.075133	0.944217	0.983607	Unknown forest	Disturbed <1985/Undisturbed	NA	NA	0	NA	NA	9.24504	677	-9.13648	423.438	0.0811803	1.05533	0.0630007	0.385444	0.812685
-16455.8	10355.6	67.825	-147.825	Alaska	-0.0414206	0.779566	1	Unknown forest	Disturbed <1985/Undisturbed	NA	NA	0	NA	NA	7.55793	747	-9.13648	423.438	0.0811803	1.05533	0.0630007	0.385444	-0.548041
-16455.8	10370.3	67.875	-147.825	Alaska	0.0332358	1	1.025	Non-woody	Disturbed <1985/Undisturbed	NA	NA	0	NA	NA	4.18527	817	-9.74499	420.004	0.0886052	1.92329	0.0608883	0.816953	0.794114
-16455.8	10385.1	67.925	-147.825	Alaska	0.0228693	0.944217	1.05	Non-woody	Disturbed <1985/Undisturbed	NA	NA	0	NA	NA	2.80475	965	-9.74499	420.004	0.0886052	1.92329	0.0608883	0.816953	0.815377
-16455.8	10399.9	67.975	-147.825	Alaska	-0.00303819	0.441488	1.075	Non-woody	Disturbed <1985/Undisturbed	NA	NA	0	NA	NA	1.1651	1207	-9.74499	420.004	0.0886052	1.92329	0.0608883	0.816953	-0.260766
-16455.8	10414.8	68.025	-147.825	Alaska	-0.00452967	0.441488	1.1	Non-woody	Disturbed <1985/Undisturbed	NA	NA	0	NA	NA	0.788715	1197	-9.74499	420.004	0.0886052	1.92329	0.0608883	0.816953	-0.57431
-16455.8	10429.6	68.075	-147.825	Alaska	0	0.484107	1.125	Non-woody	Disturbed <1985/Undisturbed	NA	NA	0	NA	NA	0.808364	1474	-9.74499	420.004	0.0886052	1.92329	0.0608883	0.816953	0
-16455.8	10444.5	68.125	-147.825	Alaska	0.00355994	0.484107	1.15	Non-woody	Disturbed <1985/Undisturbed	NA	NA	0	NA	NA	1.74159	992	-10.639	451.158	0.0953225	3.92951	0.0572231	1.74408	0.204407
-16455.8	10459.5	68.175	-147.825	Alaska	-0.0128269	0.779566	1.175	Non-woody	Disturbed <1985/Undisturbed	NA	NA	0	NA	NA	1.00251	921	-10.639	451.158	0.0953225	3.92951	0.0572231	1.74408	-1.27948
-16455.8	10474.5	68.225	-147.825	Alaska	-0.0101295	0.401103	1.2	Non-woody	Disturbed <1985/Undisturbed	NA	NA	0	NA	NA	0.621657	1360	-10.639	451.158	0.0953225	3.92951	0.0572231	1.74408	-1.62943
-16455.8	10489.5	68.275	-147.825	Alaska	-0.0112444	0.141726	1.225	Non-woody	Disturbed <1985/Undisturbed	NA	NA	0	NA	NA	0.895969	1332	-10.639	451.158	0.0953225	3.92951	0.0572231	1.74408	-1.255
-16455.8	10504.5	68.325	-147.825	Alaska	-0.0120739	0.0588622	1.25	Non-woody	Disturbed <1985/Undisturbed	NA	NA	0	NA	NA	0.378125	1593	-10.639	451.158	0.0953225	3.92951	0.0572231	1.74408	-3.19309
-16455.8	10519.6	68.375	-147.825	Alaska	-0.00669135	0.150537	1.275	Non-woody	Disturbed <1985/Undisturbed	NA	NA	0	NA	NA	0.514685	1507	-10.7799	514.225	0.0940006	7.903	0.057395	2.71334	-1.30009
-16455.8	10549.8	68.475	-147.825	Alaska	-0.0589958	0.0251509	1.325	Non-woody	Disturbed <1985/Undisturbed	NA	NA	0	NA	NA	0.998849	1066	-10.7799	514.225	0.0940006	7.903	0.057395	2.71334	-5.90638
-16455.8	10565	68.525	-147.825	Alaska	-0.0128709	0.207857	1.35	Non-woody	Disturbed <1985/Undisturbed	NA	NA	0	NA	NA	0.532653	1111	-10.7799	514.225	0.0940006	7.903	0.057395	2.71334	-2.41637
-16455.8	10580.2	68.575	-147.825	Alaska	-0.0410422	0.123715	1.375	Non-woody	Disturbed <1985/Undisturbed	NA	NA	0	NA	NA	0.77752	1166	-10.7799	514.225	0.0940006	7.903	0.057395	2.71334	-5.27861
-16455.8	10595.4	68.625	-147.825	Alaska	-0.00131726	0.833735	1.4	Non-woody	Disturbed <1985/Undisturbed	NA	NA	0	NA	NA	0.44139	895	-10.5873	559.669	0.0955149	12.0386	0.0641063	3.76391	-0.298435
-16455.8	10610.7	68.675	-147.825	Alaska	-0.0160658	0.207857	1.425	Non-woody	Disturbed <1985/Undisturbed	NA	NA	0	NA	NA	0.433238	952	-10.5873	559.669	0.0955149	12.0386	0.0641063	3.76391	-3.7083
-16455.8	10626	68.725	-147.825	Alaska	-0.00610687	0.0274231	1.45	Non-woody	Disturbed <1985/Undisturbed	NA	NA	0	NA	NA	0.134637	962	-10.5873	559.669	0.0955149	12.0386	0.0641063	3.76391	-4.53579
[truncated: 10,955 more rows]

## Sheet: Data description
Column name	Unit	Description	Data type
x	metres	Longitude coordinate (WGS 1984 World Mercator) of sample plot	numeric
y	metres	Latitude coordinate (WGS 1984 World Mercator) of sample plot	numeric
lon	decimal degrees	Longitude coordinate (WGS 1984) of sample plot	numeric
lat	decimal degrees	Latitude coordinate (WGS 1984) of sample plot	numeric
ecozone	unitless	Either Alaska or one of the Canadian ecozones	factor
trend.yp	% year-1	Tree cover change based on Theil-Sen-slopes (using Yue-Pilon’s pre-whitening method)	numeric
sig.yp	unitless	p-value of a Mann-Kendall-test for signifance of tree cover trends	numeric
distance	unitless	Standardised boundary distance (see methods for details)	numeric
GLC	unitless	Dominant vegetation type based on Global Land Cover data set	factor
dist_type3	unitless	Dominant disturbance type (Undisturbed, Wildfire, Timber Harvest) within sample plot	factor
dist_year	unitless	Year of the most recent and most dominant disturbance	numeric
fireyeararea	%	Proportion of sample plot affected by wildfire in the most recent year	numeric
firearea	%	Proportion of sample plot affected by all wildfires since 1985	numeric
harvestyeararea	%	Proportion of sample plot affected by timber harvests in the most recent year	numeric
harvestarea	%	Proportion of sample plot affected by all timber harvests since 1985	numeric
meantc	%	Mean tree cover 2000-2019	numeric
elev	m	Elevation	numeric
temp	°C	Mean annual temperature 1980-2019	numeric
meanpre	mm	Mean annual precipitation 1980-2019	numeric
tchange0019	° year-1	Trend in mean annual temperature 2000-2019 (based on Theil-Sen-slopes)	numeric
pchange0019	mm year-1	Trend in mean annual precipitation 2000-2019 (based on Theil-Sen-slopes)	numeric
tchange8019	° year-1	Trend in mean annual temperature 1980-2019 (based on Theil-Sen-slopes)	numeric
pchange8019	mm year-1	Trend in mean annual precipitation 1980-2019 (based on Theil-Sen-slopes)	numeric
reltrend	% %-1 year-1	Relative tree cover change calculated as trend.yp/meantc	numeric
