# Supplementary material for: Northern expansion is not compensating for southern declines in North American boreal forests
Source: Nat Commun. 2023 Jun 8;14:3373. doi: 10.1038/s41467-023-39092-2 (PMC10250320; doi:10.1038/s41467-023-39092-2)
Supplement: Supplementary file 5 — Supplementary data 2 [file 41467_2023_39092_MOESM5_ESM.xlsx]

## Sheet: Model output
Model	Response	Predictor	Interaction	edf	F	p-value	Radj
M1	Relative tree cover change	Standardised boundary distance	Disturbed < 1985/Undisturbed	5.763	18.42	2e-16	0.11
M1	Relative tree cover change	Standardised boundary distance	Fire 1985-1999	7.786	27.8	2e-16	0.11
M1	Relative tree cover change	Standardised boundary distance	Harvest 1985-1999	3.08	14.11	2e-16	0.11
M1	Relative tree cover change	Standardised boundary distance	Fire 2000-2019	2.79	23.06	2e-16	0.11
M1	Relative tree cover change	Standardised boundary distance	Harvest 2000-2019	1	123.8	2e-16	0.11
M2	Relative tree cover change	Mean annual temperature	Disturbed < 1985/Undisturbed	5.93	23.21	2e-16	0.13
M2	Relative tree cover change	Mean annual temperature	Fire 1985-1999	5.066	31.99	2e-16	0.13
M2	Relative tree cover change	Mean annual temperature	Harvest 1985-1999	2.197	10.67	1.65e-05	0.13
M2	Relative tree cover change	Mean annual temperature	Fire 2000-2019	7.881	17.14	2e-16	0.13
M2	Relative tree cover change	Mean annual temperature	Harvest 2000-2019	4.205	40.95	2e-16	0.13
M3	Relative tree cover change	Mean annual precipitation	Disturbed < 1985/Undisturbed	4.723	5.476	0.000176	0.08
M3	Relative tree cover change	Mean annual precipitation	Fire 1985-1999	7.577	35.301	2e-16	0.08
M3	Relative tree cover change	Mean annual precipitation	Harvest 1985-1999	7.291	8.071	2e-16	0.08
M3	Relative tree cover change	Mean annual precipitation	Fire 2000-2019	8.755	7.946	2e-16	0.08
M3	Relative tree cover change	Mean annual precipitation	Harvest 2000-2019	1	47.729	2e-16	0.08
M4	Relative tree cover change	Mean tree cover	Disturbed < 1985/Undisturbed	1	1062.4	2e-16	0.16
M4	Relative tree cover change	Mean tree cover	Fire 1985-1999	5.843	159.7	2e-16	0.16
M4	Relative tree cover change	Mean tree cover	Harvest 1985-1999	4.155	111	2e-16	0.16
M4	Relative tree cover change	Mean tree cover	Fire 2000-2019	4.929	199.9	2e-16	0.16
M4	Relative tree cover change	Mean tree cover	Harvest 2000-2019	4.112	241.4	2e-16	0.16
M5	Relative tree cover change	Elevation	Disturbed < 1985/Undisturbed	1	50.125	2e-16	0.005
M5	Relative tree cover change	Elevation	Fire 1985-1999	1	7.017	0.00808	0.005
M5	Relative tree cover change	Elevation	Harvest 1985-1999	1	14.189	0.000166	0.005
M5	Relative tree cover change	Elevation	Fire 2000-2019	5.901	9.784	2e-16	0.005
M5	Relative tree cover change	Elevation	Harvest 2000-2019	1	15.613	7.83e-05	0.005
M6	Relative tree cover change	Temperature change 1980-2019	Disturbed < 1985/Undisturbed	3.089	8.017	1.74e-05	0.04
M6	Relative tree cover change	Temperature change 1980-2019	Fire 1985-1999	1	0.025	0.874	0.04
M6	Relative tree cover change	Temperature change 1980-2019	Harvest 1985-1999	3.752	9.115	4.42e-06	0.04
M6	Relative tree cover change	Temperature change 1980-2019	Fire 2000-2019	6.754	8.566	2e-16	0.04
M6	Relative tree cover change	Temperature change 1980-2019	Harvest 2000-2019	3.832	12.284	2e-16	0.04
M7	Relative tree cover change	Precipitation change 1980-2019	Disturbed < 1985/Undisturbed	1	3.797	0.051371	0.02
M7	Relative tree cover change	Precipitation change 1980-2019	Fire 1985-1999	5.188	4.288	0.000421	0.02
M7	Relative tree cover change	Precipitation change 1980-2019	Harvest 1985-1999	1	0.662	0.415773	0.02
M7	Relative tree cover change	Precipitation change 1980-2019	Fire 2000-2019	4.395	5.936	7.26e-05	0.02
M7	Relative tree cover change	Precipitation change 1980-2019	Harvest 2000-2019	4.283	7.986	2.53e-06	0.02
M8	Relative tree cover change	Precipitation change 2000-2019	Disturbed < 1985/Undisturbed	4.325	7.025	7.05e-06	0.06
M8	Relative tree cover change	Precipitation change 2000-2019	Fire 1985-1999	8.823	26.425	2e-16	0.06
M8	Relative tree cover change	Precipitation change 2000-2019	Harvest 1985-1999	1	0.256	0.613126	0.06
M8	Relative tree cover change	Precipitation change 2000-2019	Fire 2000-2019	4.495	3.493	0.008564	0.06
M8	Relative tree cover change	Precipitation change 2000-2019	Harvest 2000-2019	3.658	6.177	0.000113	0.06
M9	Relative tree cover change	Temperature change 2000-2019	Disturbed < 1985/Undisturbed	4.151	13.982	2e-16	0.05
M9	Relative tree cover change	Temperature change 2000-2019	Fire 1985-1999	1	12.184	0.000484	0.05
M9	Relative tree cover change	Temperature change 2000-2019	Harvest 1985-1999	4.111	2.588	0.023416	0.05
M9	Relative tree cover change	Temperature change 2000-2019	Fire 2000-2019	4.927	11.768	2e-16	0.05
M9	Relative tree cover change	Temperature change 2000-2019	Harvest 2000-2019	3.276	18.826	2e-16	0.05
M01	Relative tree cover change	Standardised boundary distance	Disturbed < 1985/Undisturbed and non-woody	3.929	17.515	2e-16	0.21
M01	Relative tree cover change	Standardised boundary distance	Fire 1985-1999 and non-woody	3.507	10.967	2e-16	0.21
M01	Relative tree cover change	Standardised boundary distance	Harvest 1985-1999 and non-woody	1.991	2.39	0.10525	0.21
M01	Relative tree cover change	Standardised boundary distance	Fire 2000-2019 and non-woody	8.093	8.154	2e-16	0.21
M01	Relative tree cover change	Standardised boundary distance	Harvest 2000-2019 and non-woody	1.78	1.486	0.17748	0.21
M01	Relative tree cover change	Standardised boundary distance	Disturbed < 1985/Undisturbed and shrubs	5.856	17.418	2e-16	0.21
M01	Relative tree cover change	Standardised boundary distance	Fire 1985-1999 and shrubs	5.789	55.543	2e-16	0.21
M01	Relative tree cover change	Standardised boundary distance	Harvest 1985-1999 and shrubs	2.856	3.468	0.00981	0.21
M01	Relative tree cover change	Standardised boundary distance	Fire 2000-2019 and shrubs	8.462	13.275	2e-16	0.21
M01	Relative tree cover change	Standardised boundary distance	Harvest 2000-2019 and shrubs	1	32.402	2e-16	0.21
M01	Relative tree cover change	Standardised boundary distance	Disturbed < 1985/Undisturbed and needleleaf forest	8.435	23.064	2e-16	0.21
M01	Relative tree cover change	Standardised boundary distance	Fire 1985-1999 and needleleaf forest	1	36.116	2e-16	0.21
M01	Relative tree cover change	Standardised boundary distance	Harvest 1985-1999 and needleleaf forest	1	79.933	2e-16	0.21
M01	Relative tree cover change	Standardised boundary distance	Fire 2000-2019 and needleleaf forest	7.835	43.932	2e-16	0.21
M01	Relative tree cover change	Standardised boundary distance	Harvest 2000-2019 and needleleaf forest	3.059	91.634	2e-16	0.21
M01	Relative tree cover change	Standardised boundary distance	Disturbed < 1985/Undisturbed and mixed forest	1	26.756	9.74e-07	0.21
M01	Relative tree cover change	Standardised boundary distance	Fire 1985-1999 and mixed forest	1	0.245	0.62034	0.21
M01	Relative tree cover change	Standardised boundary distance	Harvest 1985-1999 and mixed forest	2.25	22.582	2e-16	0.21
M01	Relative tree cover change	Standardised boundary distance	Fire 2000-2019 and mixed forest	1	7.734	0.00543	0.21
M01	Relative tree cover change	Standardised boundary distance	Harvest 2000-2019 and mixed forest	1	112.079	2e-16	0.21
M01	Relative tree cover change	Standardised boundary distance	Disturbed < 1985/Undisturbed and broadleaf forest	1	19.958	8.52e-06	0.21
M01	Relative tree cover change	Standardised boundary distance	Fire 1985-1999 and broadleaf forest	1	8.229	0.00413	0.21
M01	Relative tree cover change	Standardised boundary distance	Harvest 1985-1999 and broadleaf forest	1	27.179	6.82e-07	0.21
M01	Relative tree cover change	Standardised boundary distance	Fire 2000-2019 and broadleaf forest	1	8.03	0.00461	0.21
M01	Relative tree cover change	Standardised boundary distance	Harvest 2000-2019 and broadleaf forest	1	80.658	2e-16	0.21
M01	Relative tree cover change	Standardised boundary distance	Disturbed < 1985/Undisturbed and unknown forest	4.252	10.572	2e-16	0.21
M01	Relative tree cover change	Standardised boundary distance	Fire 1985-1999 and unknown forest	7.1	39.889	2e-16	0.21
M01	Relative tree cover change	Standardised boundary distance	Harvest 1985-1999 and unknown forest	3.284	20.336	2e-16	0.21
M01	Relative tree cover change	Standardised boundary distance	Fire 2000-2019 and unknown forest	8.182	25.159	2e-16	0.21
M01	Relative tree cover change	Standardised boundary distance	Harvest 2000-2019 and unknown forest	2.814	38.098	2e-16	0.21
M11	Absolute tree cover change	Standardised boundary distance	Disturbed < 1985/Undisturbed	6.164	25.65	2e-16	0.15
M11	Absolute tree cover change	Standardised boundary distance	Fire 1985-1999	8.002	37.8	2e-16	0.15
M11	Absolute tree cover change	Standardised boundary distance	Harvest 1985-1999	3.682	22.62	2e-16	0.15
M11	Absolute tree cover change	Standardised boundary distance	Fire 2000-2019	4.066	23.78	2e-16	0.15
M11	Absolute tree cover change	Standardised boundary distance	Harvest 2000-2019	1	304.81	2e-16	0.15
M12	Absolute tree cover change	Mean annual temperature	Disturbed < 1985/Undisturbed	6.021	39.83	2e-16	0.17
M12	Absolute tree cover change	Mean annual temperature	Fire 1985-1999	5.415	50.994	2e-16	0.17
M12	Absolute tree cover change	Mean annual temperature	Harvest 1985-1999	3.4	7.591	1.28e-05	0.17
M12	Absolute tree cover change	Mean annual temperature	Fire 2000-2019	7.388	18.01	2e-16	0.17
M12	Absolute tree cover change	Mean annual temperature	Harvest 2000-2019	4.862	83.433	2e-16	0.17
M13	Absolute tree cover change	Mean annual precipitation	Disturbed < 1985/Undisturbed	5.67	8.565	2e-16	0.14
M13	Absolute tree cover change	Mean annual precipitation	Fire 1985-1999	7.743	57.893	2e-16	0.14
M13	Absolute tree cover change	Mean annual precipitation	Harvest 1985-1999	7.84	20.814	2e-16	0.14
M13	Absolute tree cover change	Mean annual precipitation	Fire 2000-2019	8.85	9.412	2e-16	0.14
M13	Absolute tree cover change	Mean annual precipitation	Harvest 2000-2019	4.09	35.452	2e-16	0.14
M14	Absolute tree cover change	Mean tree cover	Disturbed < 1985/Undisturbed	6.715	130.86	2e-16	0.29
M14	Absolute tree cover change	Mean tree cover	Fire 1985-1999	6.52	160.49	2e-16	0.29
M14	Absolute tree cover change	Mean tree cover	Harvest 1985-1999	5.601	96.69	2e-16	0.29
M14	Absolute tree cover change	Mean tree cover	Fire 2000-2019	5.464	120.53	2e-16	0.29
M14	Absolute tree cover change	Mean tree cover	Harvest 2000-2019	5.918	230.68	2e-16	0.29
M15	Absolute tree cover change	Elevation	Disturbed < 1985/Undisturbed	1	1.661	0.197	0.02
M15	Absolute tree cover change	Elevation	Fire 1985-1999	5.495	7.917	2e-16	0.02
M15	Absolute tree cover change	Elevation	Harvest 1985-1999	5.693	7.897	2e-16	0.02
M15	Absolute tree cover change	Elevation	Fire 2000-2019	5.274	7.125	2.12e-06	0.02
M15	Absolute tree cover change	Elevation	Harvest 2000-2019	5.508	8.7	2e-16	0.02
M16	Absolute tree cover change	Temperature change 1980-2019	Disturbed < 1985/Undisturbed	4.172	9.655	2e-16	0.07
M16	Absolute tree cover change	Temperature change 1980-2019	Fire 1985-1999	6.067	6.677	7.96e-07	0.07
M16	Absolute tree cover change	Temperature change 1980-2019	Harvest 1985-1999	4.514	21.18	2e-16	0.07
M16	Absolute tree cover change	Temperature change 1980-2019	Fire 2000-2019	7.331	13.193	2e-16	0.07
M16	Absolute tree cover change	Temperature change 1980-2019	Harvest 2000-2019	4.945	27.664	2e-16	0.07
M17	Absolute tree cover change	Precipitation change 1980-2019	Disturbed < 1985/Undisturbed	1	12.478	0.000413	0.03
M17	Absolute tree cover change	Precipitation change 1980-2019	Fire 1985-1999	1	17.836	2.44e-05	0.03
M17	Absolute tree cover change	Precipitation change 1980-2019	Harvest 1985-1999	1	0.842	0.358906	0.03
M17	Absolute tree cover change	Precipitation change 1980-2019	Fire 2000-2019	5.128	8.614	2e-16	0.03
M17	Absolute tree cover change	Precipitation change 1980-2019	Harvest 2000-2019	4.738	22.217	2e-16	0.03
M18	Absolute tree cover change	Precipitation change 2000-2019	Disturbed < 1985/Undisturbed	4.745	15.246	2e-16	0.11
M18	Absolute tree cover change	Precipitation change 2000-2019	Fire 1985-1999	8.909	54.55	2e-16	0.11
M18	Absolute tree cover change	Precipitation change 2000-2019	Harvest 1985-1999	8.952	24.601	2e-16	0.11
M18	Absolute tree cover change	Precipitation change 2000-2019	Fire 2000-2019	6.504	9.112	2e-16	0.11
M18	Absolute tree cover change	Precipitation change 2000-2019	Harvest 2000-2019	6.265	15.022	2e-16	0.11
M19	Absolute tree cover change	Temperature change 2000-2019	Disturbed < 1985/Undisturbed	4.473	5.211	0.000222	0.06
M19	Absolute tree cover change	Temperature change 2000-2019	Fire 1985-1999	7.194	4.97	5.07e-06	0.06
M19	Absolute tree cover change	Temperature change 2000-2019	Harvest 1985-1999	5.6	13.563	2e-16	0.06
M19	Absolute tree cover change	Temperature change 2000-2019	Fire 2000-2019	3.657	7.606	3.46e-05	0.06
M19	Absolute tree cover change	Temperature change 2000-2019	Harvest 2000-2019	3.816	32.216	2e-16	0.06
M02	Absolute tree cover change	Standardised boundary distance	Disturbed < 1985/Undisturbed and non-woody	3.7243	16.643	2e-16	0.25
M02	Absolute tree cover change	Standardised boundary distance	Fire 1985-1999 and non-woody	2.1949	7.318	0.000424	0.25
M02	Absolute tree cover change	Standardised boundary distance	Harvest 1985-1999 and non-woody	0.9999	0.037	0.848282	0.25
M02	Absolute tree cover change	Standardised boundary distance	Fire 2000-2019 and non-woody	1	2.39	0.122148	0.25
M02	Absolute tree cover change	Standardised boundary distance	Harvest 2000-2019 and non-woody	1	5.383	0.020349	0.25
M02	Absolute tree cover change	Standardised boundary distance	Disturbed < 1985/Undisturbed and shrubs	4.2475	13.08	2e-16	0.25
M02	Absolute tree cover change	Standardised boundary distance	Fire 1985-1999 and shrubs	5.3509	44.193	2e-16	0.25
M02	Absolute tree cover change	Standardised boundary distance	Harvest 1985-1999 and shrubs	2.4184	2.549	0.037609	0.25
M02	Absolute tree cover change	Standardised boundary distance	Fire 2000-2019 and shrubs	8.1847	8.253	2e-16	0.25
M02	Absolute tree cover change	Standardised boundary distance	Harvest 2000-2019 and shrubs	1	24.439	1.2e-06	0.25
M02	Absolute tree cover change	Standardised boundary distance	Disturbed < 1985/Undisturbed and needleleaf forest	1	53.283	2e-16	0.25
M02	Absolute tree cover change	Standardised boundary distance	Fire 1985-1999 and needleleaf forest	4.7338	12.011	2e-16	0.25
M02	Absolute tree cover change	Standardised boundary distance	Harvest 1985-1999 and needleleaf forest	1	9.792	0.001757	0.25
M02	Absolute tree cover change	Standardised boundary distance	Fire 2000-2019 and needleleaf forest	7.3116	43.144	2e-16	0.25
M02	Absolute tree cover change	Standardised boundary distance	Harvest 2000-2019 and needleleaf forest	2.772	126.347	2e-16	0.25
M02	Absolute tree cover change	Standardised boundary distance	Disturbed < 1985/Undisturbed and mixed forest	1	20.166	7.61e-06	0.25
M02	Absolute tree cover change	Standardised boundary distance	Fire 1985-1999 and mixed forest	1	2.794	0.094641	0.25
M02	Absolute tree cover change	Standardised boundary distance	Harvest 1985-1999 and mixed forest	3.3754	22.022	2e-16	0.25
M02	Absolute tree cover change	Standardised boundary distance	Fire 2000-2019 and mixed forest	1	7.995	0.004697	0.25
M02	Absolute tree cover change	Standardised boundary distance	Harvest 2000-2019 and mixed forest	1	133.645	2e-16	0.25
M02	Absolute tree cover change	Standardised boundary distance	Disturbed < 1985/Undisturbed and broadleaf forest	1	22.968	1.82e-06	0.25
M02	Absolute tree cover change	Standardised boundary distance	Fire 1985-1999 and broadleaf forest	1	24.673	1.02e-06	0.25
M02	Absolute tree cover change	Standardised boundary distance	Harvest 1985-1999 and broadleaf forest	1	8.76	0.003085	0.25
M02	Absolute tree cover change	Standardised boundary distance	Fire 2000-2019 and broadleaf forest	1	3.493	0.061656	0.25
M02	Absolute tree cover change	Standardised boundary distance	Harvest 2000-2019 and broadleaf forest	1	86.339	2e-16	0.25
M02	Absolute tree cover change	Standardised boundary distance	Disturbed < 1985/Undisturbed and unknown forest	7.1297	11.006	2e-16	0.25
M02	Absolute tree cover change	Standardised boundary distance	Fire 1985-1999 and unknown forest	7.8909	52.234	2e-16	0.25
M02	Absolute tree cover change	Standardised boundary distance	Harvest 1985-1999 and unknown forest	3.5788	52.76	2e-16	0.25
M02	Absolute tree cover change	Standardised boundary distance	Fire 2000-2019 and unknown forest	8.236	29.385	2e-16	0.25
M02	Absolute tree cover change	Standardised boundary distance	Harvest 2000-2019 and unknown forest	3.2033	43.108	2e-16	0.25

## Sheet: Data description
Column name	Description
Model	Model number
Response	Response (dependent) variable
Predictor	Predictor (independent) variable
Interaction	Interaction term in the smoothing function of the models
edf	Estmiated degrees of freedom
F	F statistic
p-value	p-value of the smoothing term
Radj	Adjusted R value
